# Supplementary material for: Determining Aspergillus fumigatus transcription factor expression and function during invasion of the mammalian lung
Source: PLoS Pathog. 2021 Mar 29;17(3):e1009235. doi: 10.1371/journal.ppat.1009235 (PMC8031882; doi:10.1371/journal.ppat.1009235)
Supplement: S1 Table — Results are from the lungs of mice infected with A. fumigatus strain Af293 and from the same strain grown in standard Aspergillus minimal medium (AMM) in normoxia or hypoxia, in AMM deficient in specific nutrients, or in AMM containing 10% bovine serum. Results are the mean of 3 biological replicates or mice per condition. (XLSX) [file ppat.1009235.s006.xlsx]

## Sheet: Combined TF&ER datasets
S1 Table. NanoString data. Results are from the lungs of mice infected with A. fumigatus strain Af293 and from the same strain grown in standard Aspergillus minimal medium (AMM) in normoxia or hypoxia, in AMM deficient in specific nutrients, or in AMM containing 10% bovine serum. Results are the mean of 3 biological replicates or mice per condition.
		Normalized probe counts															Ratio to AMM
ID	Gene name	AMM 24h	lung day2	lung day4	lung day5	AMM- low Fe	AMM- low N	AMM- low Zn	AMM- low Fe, N	AMM- low Fe, Zn	AMM- low N, Zn	AMM- low Fe, N, Zn	Serum	Hypoxia			AMM 24h	lung day2	lung day4	lung day5	AMM- low Fe	AMM- low N	AMM- low Zn	AMM- low Fe, N	AMM- low Fe, Zn	AMM- low N, Zn	AMM- low Fe, N, Zn	Serum	Hypoxia
Afu1g00140		5.39841	541.551	32.2854	33.5172	15.171	4.72602	6.6075	18.5691	5.5966	134.53	7.32435	8.41884	13.6997			1	100.317	5.98055	6.20873	2.81028	0.875447	1.22397	3.43975	1.03671	24.9204	1.35676	1.5595	2.53774
Afu1g00410		577.93	0	421.406	605.763	487.732	731.031	522.038	941.703	750.185	987.667	820.911	2001.42	960.447			1	0	0.729164	1.04816	0.84393	1.26491	0.90329	1.62944	1.29806	1.70897	1.42043	3.46309	1.66188
Afu1g00580		3711.7	3776.51	5132.41	4837.65	3549.93	5300.73	3600.94	5108.1	3909.84	4778.55	5291.87	3407.82	1087.66			1	1.01746	1.38277	1.30335	0.956418	1.42812	0.970161	1.37622	1.05338	1.28743	1.42573	0.91813	0.293035
Afu1g01240		113.024	33.5683	55.5311	78.1515	112.249	149.013	247.865	215.147	194.792	310.232	226.261	62.5393	59.3263			1	0.297002	0.491322	0.691461	0.993143	1.31842	2.19304	1.90356	1.72346	2.74484	2.00189	0.553329	0.524901
Afu1g01340		145.517	0	214.88	380.845	161.801	166.563	139.063	233.98	133.399	415.608	235.926	220.245	54.972			1	0	1.47666	2.61718	1.11191	1.14463	0.955644	1.60792	0.916722	2.85607	1.62129	1.51353	0.377769
Afu1g01550	zrfA	18.7991	353.759	195.703	153.192	30.1133	25.5458	4544.05	96.3352	6007.67	370.755	202.422	30.9379	4.42685			1	18.8179	10.4102	8.14891	1.60185	1.35888	241.716	5.12446	319.572	19.7219	10.7676	1.64571	0.235482
Afu1g01590		246.608	0	150.028	267.737	250.573	268.287	261.494	280.646	240.061	370.145	297.971	161.174	56.3077			1	0	0.608368	1.08568	1.01608	1.08791	1.06036	1.13803	0.973453	1.50095	1.20828	0.653564	0.228329
Afu1g01650		26.5221	0	45.067	122.388	30.2414	39.3348	23.3805	56.278	22.5695	41.2102	38.3536	72.1183	102.562			1	0	1.69922	4.61457	1.14024	1.4831	0.881549	2.12193	0.85097	1.55381	1.4461	2.71918	3.86705
Afu1g01850		131.429	0	241.236	187.719	135.093	1003.45	153.565	1198.62	183.294	1109.4	1211.63	188.505	71.0109			1	0	1.83549	1.4283	1.02788	7.63493	1.16843	9.11993	1.39462	8.44109	9.21892	1.43428	0.5403
Afu1g01960		36.3352	0	5.56646	33.3741	36.2737	89.2675	41.2325	102.291	50.5152	254.845	104.427	18.2272	9.30158			1	0	0.153197	0.918505	0.998307	2.45678	1.13478	2.81519	1.39025	7.01371	2.87398	0.50164	0.255993
Afu1g02860		13.3505	0	0	13.5009	11.1924	11.952	15.5385	51.3623	26.2745	235.476	42.4356	11.7245	6.34606			1	0	0	1.01127	0.83835	0.89525	1.16389	3.84723	1.96806	17.6381	3.17858	0.878207	0.475344
Afu1g03210		376.554	0	81.0626	48.8494	323.183	607.776	466.747	1075.24	507.925	960.248	1061.27	9.06864	77.9399			1	0	0.215275	0.129728	0.858266	1.61405	1.23952	2.85548	1.34888	2.55009	2.81839	0.0240832	0.206982
Afu1g03710		1351.55	0	720.082	546.331	1326.56	927.13	847.778	958.644	781.398	818.513	883.895	1043.8	654.957			1	0	0.532781	0.404224	0.981506	0.685974	0.627262	0.709291	0.578148	0.605609	0.653984	0.772299	0.484596
Afu1g03775		483.073	414.009	389.082	264.524	375.384	324.521	555.127	330.954	386.562	463.273	383.944	385.024	228.739			1	0.857033	0.805431	0.547585	0.777076	0.671786	1.14916	0.685103	0.800216	0.959013	0.794796	0.797032	0.473509
Afu1g03800		635.394	1807.69	1632.13	1907.33	876.755	386.615	891.46	755.919	1576.43	464.166	372.198	496.387	623.444			1	2.845	2.56869	3.0018	1.37986	0.608465	1.403	1.18968	2.48102	0.730517	0.585775	0.781227	0.981193
Afu1g03840		4326.51	1438	2415.16	2200.24	4442.21	3585.85	2697.13	3168.98	2226.58	2262.95	3090.75	1921.73	1803.78			1	0.332369	0.558223	0.508548	1.02674	0.82881	0.623396	0.732458	0.514637	0.523044	0.714375	0.444175	0.416912
Afu1g03860		147.706	0	41.8156	121.613	122.226	262.9	140.233	283.111	130.599	340.06	320.332	66.5895	27.3395			1	0	0.283099	0.823346	0.827492	1.77988	0.949407	1.91671	0.884179	2.30227	2.16871	0.450824	0.185093
Afu1g04110		260.388	0	306.172	806.586	270.956	389.475	551.911	545.129	520.899	668.678	637.287	256.78	45.9932			1	0	1.17583	3.09763	1.04059	1.49575	2.11957	2.09353	2.00047	2.56801	2.44745	0.986144	0.176633
Afu1g04140		225.71	0	89.4719	167.235	191.164	501.338	268.16	691.373	221.54	1059.81	652.266	247.253	141.718			1	0	0.396402	0.740929	0.846945	2.22116	1.18807	3.0631	0.981527	4.69543	2.88984	1.09545	0.627876
Afu1g04170		227.562	0	130.804	299.711	279.818	278.772	255.104	297.458	255.446	391.994	276.266	382.312	414.173			1	0	0.574808	1.31706	1.22964	1.22504	1.12103	1.30716	1.12254	1.72259	1.21403	1.68004	1.82005
Afu1g04720	erg2	1439.75	2002.67	666.037	516.319	2392.63	1338.73	1017.81	3433.44	1186.46	2199.26	2624.1	1060.34	454.559			1	1.39099	0.462607	0.358618	1.66184	0.92984	0.706937	2.38475	0.824078	1.52753	1.82261	0.736479	0.315721
Afu1g04830		1763.32	1103.88	198.196	94.1556	1074.52	370.396	1265.62	259.487	568.689	1073.7	779.905	97.5767	429.204			1	0.626027	0.112399	0.0533969	0.609372	0.210056	0.71775	0.147159	0.322511	0.608907	0.442294	0.0553371	0.243407
Afu1g05740		826.139	33.5683	399.251	488.085	682.041	952.929	764.858	927.284	666.48	1028.09	958.818	728.307	397.403			1	0.0406327	0.483274	0.590802	0.825577	1.15347	0.925822	1.12243	0.806741	1.24445	1.1606	0.881579	0.481037
Afu1g05800	mkk2	1599.74	174.842	4661.93	4193.13	1690.15	2017.78	2059.52	2846.55	2024.73	2686.18	3052.8	2008.34	864.753			1	0.109294	2.91419	2.62114	1.05652	1.26132	1.28741	1.77939	1.26566	1.67914	1.90831	1.25542	0.54056
Afu1g06540		8.81556	0	0	62.3751	2.99465	12.1417	15.473	29.2161	14.6979	178.817	7.45394	7.02799	0.26613			1	0	0	7.07557	0.339701	1.37731	1.75519	3.31415	1.66727	20.2842	0.845543	0.797225	0.0301886
Afu1g06900		748.332	788.368	589.854	780.921	787.496	964	1029.56	1458.91	1376.12	1380.53	1421.31	752.356	381.447			1	1.0535	0.788225	1.04355	1.05234	1.2882	1.37581	1.94955	1.83891	1.84481	1.8993	1.00538	0.50973
Afu1g06960	1g06960	4069.41	1691.72	2778.25	2464.27	3790.39	2750.14	2166.95	4647.74	2172.93	2847.92	3149.8	3157.1	1066.71			1	0.415717	0.682716	0.605559	0.931436	0.675808	0.532496	1.14212	0.533968	0.699835	0.774019	0.775813	0.262129
Afu1g07440	hsp70	28912.1	2530.49	4313.63	7987.2	30069.3	30107.9	27810	36452.4	34154.8	30189.9	33644.3	13917.5	56678.1			1	0.0875237	0.149198	0.276259	1.04003	1.04136	0.961882	1.2608	1.18133	1.0442	1.16368	0.481372	1.96036
Afu1g07630		5304.67	1659.7	2714.05	2642.15	4648.03	3098.48	8932.36	4502.02	9102.3	2749.4	3087.48	3256.84	694.28			1	0.312875	0.511634	0.49808	0.876216	0.584104	1.68387	0.84869	1.7159	0.518298	0.582031	0.613958	0.130881
Afu1g07690	pmt2	5316.43	4799.22	6343.17	4940.31	5793.05	5219.69	10337.5	4780.49	11317.6	3820.53	4744.38	7633.46	1933.45			1	0.902713	1.19313	0.929252	1.08965	0.981803	1.94445	0.899191	2.1288	0.718626	0.892398	1.43582	0.363674
Afu1g08767		2639.63	1733.6	2537.07	2505.29	2565.99	2642.56	2310.9	1812.4	1882.95	1724.19	1950.11	3054.87	2086.01			1	0.656757	0.961146	0.949108	0.972103	1.00111	0.875465	0.686611	0.713338	0.653195	0.738783	1.15731	0.790266
Afu1g09190		692.13	0	611.502	537.427	771.382	821.775	776.188	913.498	654.853	1035.09	1140.79	634.031	292.239			1	0	0.883507	0.776482	1.1145	1.18731	1.12145	1.31984	0.946141	1.49551	1.64823	0.916057	0.422231
Afu1g09670		2183.13	628.931	1842.14	2568.67	2077.95	3810.68	2318.36	3531.14	2123.39	4251.89	4008.77	1659.14	608.741			1	0.288087	0.843808	1.1766	0.951824	1.74551	1.06194	1.61747	0.972636	1.94761	1.83625	0.759983	0.278839
Afu1g10080	zafA	1010.39	4033.55	2084.34	2429.13	545.921	742.913	7018.79	746.476	6801.85	2201.06	2099.32	611.519	404.665			1	3.99208	2.0629	2.40415	0.540307	0.735274	6.94661	0.7388	6.73191	2.17843	2.07773	0.60523	0.400503
Afu1g10230		171.134	0	292.459	299.449	199.628	145.597	145.853	246.438	149.219	378.08	265.924	472.589	275.395			1	0	1.70895	1.7498	1.1665	0.85078	0.852273	1.44004	0.871942	2.20927	1.5539	2.76152	1.60924
Afu1g10280		393.853	236.546	116.897	122.044	398.519	356.58	313.09	425.699	437.54	459.168	478.294	311.654	181.316			1	0.600596	0.296803	0.309873	1.01185	0.905362	0.794941	1.08086	1.11092	1.16584	1.2144	0.791296	0.460364
Afu1g10470		1001.43	0	877.65	950.036	917.468	835.1	918.773	861.839	978.963	834.78	802.023	619.473	518.683			1	0	0.876393	0.948675	0.916154	0.833904	0.917457	0.860604	0.977561	0.833584	0.800874	0.618585	0.51794
Afu1g10580		1380.34	1665.6	976.507	1437.74	1670.52	1690.52	1327.72	1853.6	2180.61	1199.98	1404.74	553.399	694.918			1	1.20665	0.707438	1.04158	1.21022	1.22471	0.961877	1.34285	1.57976	0.869334	1.01767	0.400914	0.503439
Afu1g10660		339.212	0	268.318	432.086	389.511	455.406	356.741	388.859	269.818	402.921	397.563	427.676	250.644			1	0	0.791003	1.27379	1.14828	1.34254	1.05167	1.14636	0.795425	1.18782	1.17202	1.26079	0.738901
Afu1g10910	tubA	10298.2	2249.98	7800.62	5334.41	11480.2	11484.8	7018.34	13414.8	8582	7770.1	11161.6	8701.31	5860.81			1	0.218482	0.757471	0.517993	1.11477	1.11522	0.681509	1.30263	0.833347	0.754508	1.08384	0.844933	0.569108
Afu1g10940	1g10940	1320.34	3154.04	2413.51	3732.84	1244.48	3171.44	1154.91	3479.44	1243.01	3389.82	3540.41	1512.78	287.422			1	2.38882	1.82795	2.82718	0.942544	2.40199	0.874706	2.63526	0.941435	2.56738	2.68144	1.14575	0.217688
Afu1g11000		17.3164	0	0	42.0153	18.4034	11.4925	15.1169	5.03553	13.784	63.4886	3.257	10.776	26.6333			1	0	0	2.42633	1.06278	0.663681	0.872984	0.290796	0.79601	3.66639	0.188088	0.622302	1.53804
Afu1g11290		3.76907	0	9.57433	59.2977	0.23597	18.1499	3.50759	147.096	2.40049	200.27	82.9042	2.76775	3.8415			1	0	2.54024	15.7327	0.0626069	4.81548	0.930625	39.0271	0.636892	53.1353	21.9959	0.734333	1.01922
Afu1g11520		441.323	169.328	132.382	188.716	360.351	452.574	292.641	446.572	215.284	416.628	450.762	278.754	84.8882			1	0.383682	0.299967	0.427614	0.816523	1.02549	0.663098	1.01189	0.487815	0.944043	1.02139	0.631632	0.192349
Afu1g11620		363.728	0	457.412	479.1	322.361	367.878	454.548	281.055	388.974	448.431	246.551	163.434	45.4449			1	0	1.25756	1.31719	0.886268	1.01141	1.24969	0.772706	1.06941	1.23287	0.677844	0.449329	0.124942
Afu1g11800		398.235	807.208	650.34	575.447	323.548	421.431	372.968	387.956	349.036	519.781	465.458	233.946	450.247			1	2.02697	1.63306	1.44499	0.812455	1.05825	0.936554	0.974188	0.876458	1.30521	1.1688	0.587458	1.13061
Afu1g12690	mdr4	1663.63	1458.9	11365.1	13220.2	4902.36	834.965	2624.93	2024.5	3100.11	918.811	649.746	144.874	180.902			1	0.876935	6.83149	7.94656	2.94678	0.501892	1.57783	1.21691	1.86346	0.552291	0.390558	0.0870831	0.108739
Afu1g12840	niiA	1560.38	1163.91	401.625	478.114	1925.64	1498.17	447.322	4072.23	96.3455	1010.79	1051.67	4682.62	7588.75			1	0.745916	0.25739	0.30641	1.23409	0.960134	0.286676	2.60978	0.0617451	0.647785	0.673986	3.00096	4.86341
Afu1g12940	sakA	3483.03	1635.9	3898.47	4498.51	3996.35	5445.07	4049.34	7784.82	4526.65	5897.66	6692.23	4166.25	1765.92			1	0.469678	1.11928	1.29155	1.14738	1.56331	1.16259	2.23507	1.29963	1.69325	1.92138	1.19616	0.507008
Afu1g13050		10149.3	302.115	3544.37	2359.73	9938.32	6308.6	6825.98	3408.12	5321.71	2882.41	3437.94	3720.44	29418			1	0.029767	0.349222	0.232502	0.979211	0.621579	0.672556	0.335798	0.524342	0.284001	0.338737	0.366571	2.89852
Afu1g13190		1711.44	1024.91	2050.83	2538.79	1337.23	2696.82	1621.78	2647.9	1297.32	2360.1	2671.74	1049.93	309.637			1	0.59886	1.19831	1.48342	0.781346	1.57575	0.947609	1.54717	0.758024	1.37901	1.5611	0.613477	0.180922
Afu1g13310		1199.73	2623.62	1145.1	1223.19	1617.36	836.537	965.212	866.115	1030.42	695.177	671.827	1441.85	766.567			1	2.18684	0.954463	1.01955	1.3481	0.69727	0.804523	0.721924	0.858874	0.579444	0.559981	1.20181	0.638949
Afu1g13510		321.138	551.942	129.1	144.508	189.506	691.753	369.581	815.589	470.352	653.443	740.597	730.242	270.107			1	1.71871	0.402008	0.449989	0.590107	2.15407	1.15085	2.53968	1.46464	2.03477	2.30616	2.27392	0.841094
Afu1g13750		299.799	0	39.5501	52.1671	381.593	382.572	318.591	216.164	358.047	259.879	248.047	136.97	3515.14			1	0	0.131922	0.174007	1.27283	1.27609	1.06268	0.721027	1.19429	0.866842	0.827377	0.456874	11.725
Afu1g14280		771.536	892.37	676.952	570.954	823.19	846.88	819.139	995.524	988.887	1037.41	1009.23	877.622	1040.02			1	1.15662	0.877409	0.740023	1.06695	1.09766	1.0617	1.29031	1.28171	1.3446	1.30808	1.1375	1.34799
Afu1g14360		56.4298	236.546	47.5179	40.0417	56.5099	88.1683	64.8577	111.565	79.8002	139.055	82.5689	52.2264	9.3304			1	4.19187	0.84207	0.709583	1.00142	1.56244	1.14935	1.97706	1.41415	2.46422	1.46321	0.925511	0.165345
Afu1g14460		37.8278	0	24.8932	12.4207	44.1641	65.4404	32.5432	86.2714	32.516	198.252	55.7653	22.2683	14.493			1	0	0.658067	0.32835	1.1675	1.72996	0.860298	2.28064	0.859579	5.2409	1.47419	0.588675	0.383132
Afu1g14550	sod3	1779.59	2221.54	34430.8	25138.8	251.379	164.536	128723	213.225	145160	3516.11	1641.72	108.06	210.585			1	1.24834	19.3476	14.1262	0.141256	0.0924571	72.3329	0.119816	81.5691	1.97579	0.922528	0.0607217	0.118333
Afu1g14560	msdS	2601.21	710.225	251.386	454.512	3099.44	2117.4	3379.74	2283.04	3553.02	1426.95	2106.47	2585.78	1337.31			1	0.273037	0.0966421	0.174731	1.19154	0.814006	1.2993	0.877684	1.36591	0.548571	0.809806	0.994069	0.514112
Afu1g14660	laeA	989.914	90.4065	1430.37	1477.01	960.284	1199.91	928.378	1534.37	859.997	1063.05	1272.35	2086.3	527.724			1	0.0913276	1.44495	1.49206	0.970068	1.21213	0.937837	1.55	0.868759	1.07388	1.28531	2.10756	0.533101
Afu1g14750		2254.81	900.905	2272.72	1599.43	2106.99	1747.62	1969.86	1880.42	1776.65	1698.72	1727.4	1894.49	757.403			1	0.399549	1.00795	0.709341	0.934445	0.775064	0.873627	0.833959	0.787939	0.753375	0.766097	0.840199	0.335906
Afu1g14860		32.6321	798.258	248.012	188.669	63.7783	120.702	94.3709	229.484	138.694	326.841	324.731	112.761	7.94758			1	24.4624	7.60024	5.78169	1.95447	3.69886	2.89197	7.03247	4.25025	10.016	9.95127	3.45553	0.243551
Afu1g14945		148.9	0	37.8083	172.336	165.466	289.753	266.429	374.747	310.011	503.355	383.614	1067.61	73.9884			1	0	0.253917	1.15739	1.11125	1.94595	1.78931	2.51677	2.082	3.38048	2.57632	7.16998	0.496899
Afu1g15230		697.491	33.5683	618.361	751.38	729.839	569.166	644.871	674.203	551.887	684.394	690.29	554.127	977.284			1	0.0481272	0.886551	1.07726	1.04638	0.816019	0.924558	0.966611	0.791246	0.981223	0.989676	0.794458	1.40114
Afu1g15370		1145.85	609.535	1077.02	1270.16	1130.62	1110.89	1017.33	890.934	803.684	983.789	926.964	1172.65	590.696			1	0.531949	0.939928	1.10848	0.986702	0.969485	0.887841	0.777529	0.701385	0.858565	0.808973	1.02338	0.515507
Afu1g15470		459.887	0	278.831	549.265	349.459	1234.62	545.342	1096.47	440.367	1387.72	1300.69	361.977	59.9111			1	0	0.606303	1.19435	0.759881	2.68462	1.18582	2.38421	0.957554	3.01752	2.82828	0.7871	0.130273
Afu1g15550		559.746	2308.22	5320.18	5780.06	979.864	742.056	361.514	1161.7	260.328	942.977	1175.87	647.252	85.0059			1	4.1237	9.50463	10.3262	1.75055	1.3257	0.645855	2.07541	0.465082	1.68465	2.10073	1.15633	0.151865
Afu1g15850		81.8592	933.626	99.6042	195.481	68.6649	107.934	72.413	119.146	63.3014	180.543	108.327	518.337	64.6928			1	11.4053	1.21677	2.38802	0.838817	1.31854	0.884604	1.4555	0.773295	2.20553	1.32333	6.33206	0.790294
Afu1g15910		258.623	6838.23	9081.04	11137.7	244.823	353.085	157.995	493.355	497.389	461.271	385.298	49.3881	84.8101			1	26.4409	35.113	43.0654	0.94664	1.36525	0.61091	1.90762	1.92322	1.78356	1.4898	0.190965	0.327929
Afu1g15950	pbs2	1263.64	169.017	1329.93	1288.57	1164.86	1724	2233.44	1874.72	2069.36	1858.71	2227.13	1443.78	724.101			1	0.133754	1.05246	1.01973	0.921825	1.36431	1.76746	1.48358	1.63761	1.47091	1.76247	1.14255	0.573026
Afu1g16160		1019.77	0	1158.13	1067.22	1033.15	2042.92	1111.51	1561.2	939.616	1791.59	1530.62	1334.64	534.665			1	0	1.13567	1.04653	1.01312	2.00332	1.08996	1.53094	0.9214	1.75685	1.50095	1.30876	0.5243
Afu1g16220		686.757	2868.18	500.178	604.397	869.975	1038.98	550.734	1005.86	544.978	825.577	845.057	1790.99	295.64			1	4.17641	0.728319	0.880074	1.26679	1.51288	0.801935	1.46465	0.793554	1.20214	1.2305	2.60789	0.430488
Afu1g16410		85.9724	0	55.5311	70.4599	82.6773	82.7572	89.5879	118.642	102.331	237.625	107.612	83.6892	27.7508			1	0	0.645917	0.819564	0.961673	0.962601	1.04205	1.38	1.19027	2.76396	1.25171	0.973442	0.322788
Afu1g16460		4779.01	4096.48	5272.99	4125.02	5356.63	2736.92	4147.39	2623.77	4164.63	2842.37	2825.52	2367.09	4314.57			1	0.857182	1.10337	0.863155	1.12087	0.572696	0.867834	0.549019	0.871442	0.594762	0.591236	0.495311	0.902817
Afu1g16590		6003.98	145.138	102	183.371	4633.87	4536.72	6788.14	3073.75	6664.47	4113.59	3533.66	177.794	2608.68			1	0.0241736	0.0169888	0.0305417	0.771801	0.755619	1.13061	0.511953	1.11001	0.685144	0.588553	0.0296128	0.434491
Afu1g16620		407.341	0	92.9881	232.91	358.851	484.72	422.309	567.013	351.649	771.157	708.138	258.877	163.881			1	0	0.228281	0.571781	0.88096	1.18996	1.03675	1.39199	0.86328	1.89315	1.73844	0.63553	0.40232
Afu1g16830		366.014	0	561.626	512.033	343.224	481.245	407.421	562.346	389.131	696.108	544.688	421.562	129.108			1	0	1.53444	1.39894	0.937735	1.31482	1.11313	1.5364	1.06316	1.90186	1.48816	1.15176	0.352742
Afu1g17060		5.5341	0	24.0471	38.9615	10.9407	38.8926	20.5997	159.377	6.8762	161.418	63.4926	17.6437	26.6858			1	0	4.34526	7.04026	1.97695	7.02782	3.72233	28.7991	1.24252	29.1679	11.473	3.18818	4.82206
Afu1g17150		63.7536	0	478.521	585.734	82.7352	365.445	294.358	361.553	265.708	456.562	399.501	226.06	109.857			1	0	7.50579	9.18746	1.29773	5.73214	4.61712	5.67111	4.16774	7.16135	6.26632	3.54583	1.72315
Afu1g17240		258.517	1813.52	177.564	183.224	376.102	256.09	201.712	321.36	219.55	464.297	226.289	225.186	276.967			1	7.01511	0.686858	0.708753	1.45485	0.990614	0.780267	1.24309	0.849268	1.796	0.875337	0.871069	1.07137
Afu1g17250	rodB	113333	90.4065	59.9888	104.982	180856	160104	60426.4	151855	143635	53163.2	88172	86.9023	61106.9			1	0.000797704	0.000529313	0.000926313	1.59579	1.41268	0.533174	1.3399	1.26737	0.469087	0.777987	0.000766784	0.539178
Afu1g17270	fre2	231.974	253.453	5368.96	5019.37	1177.24	211.088	266.425	467.778	509.818	368.731	94.539	62.8335	405.328			1	1.09259	23.1447	21.6377	5.07489	0.909968	1.14852	2.01651	2.19774	1.58954	0.407542	0.270865	1.7473
Afu1g17360		786.202	3217.92	1008.95	481.736	704.562	2397.65	1451	3685.72	1714.48	2847.44	3036.13	452.943	528.922			1	4.09299	1.28332	0.612738	0.896158	3.04967	1.84558	4.68801	2.18072	3.62177	3.86176	0.576115	0.672756
Afu1g17460		93.6618	120.948	142.817	246.479	80.6333	120.653	138.494	281.247	319.604	263.723	92.5982	144.923	46.5816			1	1.29133	1.52482	2.63159	0.860898	1.28818	1.47866	3.00279	3.41232	2.81569	0.988645	1.54731	0.497338
Afu1g17470	nrtB	13.3378	6161.89	226.112	429.466	19.9412	4862.34	28.2787	19954	51.834	4084.47	4368.64	37.4364	4.32305			1	461.986	16.9527	32.199	1.49508	364.552	2.12019	1496.04	3.88624	306.232	327.537	2.80678	0.324119
Afu1g17640		1.295	0	0	33.5172	1.02428	2.41268	2.0549	15.7335	2.59136	177.572	2.68142	1.48424	1.54355			1	0	0	25.8821	0.790956	1.86308	1.5868	12.1495	2.00106	137.122	2.0706	1.14614	1.19194
Afu1g17710		1.25334	0	5.56646	53.3904	0.964857	4.02204	2.80126	31.9612	6.8762	180.595	13.7469	0	0			1	0	4.44129	42.5985	0.769828	3.20906	2.23503	25.5008	5.4863	144.091	10.9682	0	0
Afu2g00100		932.205	1813.52	373.958	456.454	955.048	1454.88	1482.64	1117.86	1092.82	1331.66	1273.52	291.532	630.913			1	1.94541	0.401154	0.48965	1.0245	1.56068	1.59047	1.19916	1.17229	1.4285	1.36614	0.312734	0.676796
Afu2g00360		667.588	446.81	591.025	795.873	652.4	783.313	658.377	757.453	631.962	845.43	792.978	1049.28	690.312			1	0.66929	0.885314	1.19216	0.97725	1.17335	0.986202	1.13461	0.946634	1.26639	1.18782	1.57175	1.03404
Afu2g00470		8.70519	0	24.2741	34.5974	8.2691	19.6506	12.5494	35.3385	7.81994	156.968	13.5409	44.5775	123.742			1	0	2.78846	3.97434	0.949905	2.25735	1.4416	4.05948	0.898308	18.0316	1.5555	5.1208	14.2147
Afu2g00660	tcsB	1953.3	2822.39	2435.8	2551.92	1896.38	1610.63	1917.46	1727.29	2064.64	1532.38	1689.03	1638.32	2118.45			1	1.44493	1.24702	1.30646	0.970858	0.824564	0.981648	0.884291	1.057	0.784506	0.864705	0.838742	1.08455
Afu2g00880		48.4942	0	306.181	269.461	51.4456	81.2627	55.6161	75.0013	34.5194	155.5	75.5947	252.388	115.817			1	0	6.31376	5.55657	1.06086	1.67572	1.14686	1.5466	0.711825	3.20657	1.55884	5.2045	2.38827
Afu2g01190		6.7426	4169.33	130.758	47.4104	27.77	10.4211	19.4371	62.2102	32.9754	153.2	35.2454	81.256	24.3144			1	618.357	19.3928	7.03148	4.11858	1.54556	2.88274	9.22644	4.8906	22.7212	5.22727	12.0511	3.60609
Afu2g01260	srbA	9402.78	7991.16	16994.9	16298.6	11811.6	4018.49	5615.83	2875.89	5501.78	3392.81	4717.29	14560.5	12621.1			1	0.849872	1.80743	1.73338	1.25618	0.427373	0.597252	0.305856	0.585123	0.360831	0.501691	1.54853	1.34228
Afu2g02080		378.265	2441.91	1420.62	484.241	480.985	756.397	629.343	1816.64	819.26	1297.68	1416.27	584.595	1027.53			1	6.45556	3.75563	1.28016	1.27156	1.99965	1.66376	4.80257	2.16584	3.43062	3.74413	1.54546	2.71644
Afu2g02540		1896.57	725.689	2016.89	1936.23	1748.17	1987.71	1779.57	1945.22	1854.13	1960.21	2005.26	1225.23	367.391			1	0.382634	1.06344	1.02091	0.921757	1.04806	0.938312	1.02565	0.977623	1.03356	1.05731	0.646023	0.193714
Afu2g02690		76.986	769.648	173.548	154.023	74.8366	74.5362	99.4332	107.783	58.9122	265.02	91.6729	55.6702	30.8765			1	9.99725	2.25428	2.00066	0.97208	0.968179	1.29158	1.40003	0.765233	3.44245	1.19077	0.723121	0.401066
Afu2g03050		103.931	0	76.6467	71.753	147.159	84.3804	79.9773	120.453	100.144	198.01	89.658	263.005	88.6771			1	0	0.737477	0.690391	1.41593	0.811889	0.769523	1.15897	0.963563	1.9052	0.862669	2.53057	0.853231
Afu2g03180		26.3404	217.707	58.8341	33.3741	24.7057	28.4734	36.8568	42.9963	17.2508	163.257	40.4881	33.1219	19.7081			1	8.26514	2.23361	1.26703	0.937939	1.08098	1.39925	1.63233	0.654919	6.19797	1.53711	1.25746	0.748209
Afu2g03430		427.357	1895.74	202.858	209.754	321.675	337.87	357.874	439.905	357.484	514.301	431.518	170.948	108.717			1	4.43597	0.474681	0.490818	0.752708	0.790605	0.837414	1.02936	0.836501	1.20345	1.00974	0.400012	0.254394
Afu2g03460		66.0515	0	78.1557	85.4951	86.789	141.336	133.457	202.62	157.614	355.58	146.249	213.249	21.5761			1	0	1.18325	1.29437	1.31396	2.13979	2.02049	3.06761	2.38623	5.38337	2.21416	3.22852	0.326655
Afu2g03930	ura7	1040.83	618.222	435.021	709.836	760.007	588.526	434.213	850.647	391.216	531.532	549.111	734.961	95.2957			1	0.593968	0.417955	0.681988	0.730191	0.565437	0.417178	0.817275	0.375868	0.510679	0.527568	0.706127	0.0915571
Afu2g04010	tpsB	1930.73	90.4065	1360.09	1219.49	2266.7	2690.32	1903.78	2269.62	1911.55	1875.91	2169.01	3009	1294.01			1	0.0468251	0.704443	0.63162	1.17401	1.39342	0.986042	1.17553	0.99007	0.971607	1.12342	1.55848	0.670222
Afu2g04150		791.262	810.097	2008.36	1811.9	967.028	833.097	789.825	816.817	580.923	898.677	830.083	1120.33	353.354			1	1.0238	2.53818	2.28988	1.22213	1.05287	0.998184	1.0323	0.734172	1.13575	1.04906	1.41588	0.446571
Afu2g04510		68.169	0	298.31	249.652	68.0519	97.7669	105.265	112.831	131.583	166.88	100.7	119.346	299.15			1	0	4.37603	3.66225	0.998282	1.43418	1.54418	1.65517	1.93024	2.44803	1.47721	1.75074	4.38835
Afu2g04600		53.0431	0	4.85481	67.8194	60.6254	164.854	90.0173	170.473	93.2121	284.324	168.615	116.26	36.092			1	0	0.0915258	1.27857	1.14295	3.10792	1.69706	3.21386	1.75729	5.36025	3.17884	2.19181	0.680429
Afu2g05150	mp2	401.74	1765.94	832.543	745.139	537.276	604.241	1316.7	571.768	2910.59	712.498	874.919	2163.41	2001.85			1	4.39572	2.07234	1.85478	1.33737	1.50406	3.2775	1.42323	7.24496	1.77353	2.17782	5.38511	4.98296
Afu2g05310		578.07	881.107	64.5318	181.496	500.342	504.382	544.778	542.755	572.078	589.396	410.57	122.345	300.178			1	1.52422	0.111633	0.313969	0.865538	0.872528	0.942409	0.93891	0.989635	1.01959	0.710244	0.211644	0.519276
Afu2g05360		113.005	0	33.8484	64.4331	119.281	175.082	121.657	179.197	140.578	300.293	125.35	117.98	68.5652			1	0	0.299529	0.570178	1.05554	1.54933	1.07656	1.58574	1.24399	2.65734	1.10924	1.04403	0.606743
Afu2g05380		375.646	1015.97	212.187	260.621	395.677	669.047	558.177	594.774	495.26	535.369	498.651	192.766	912.524			1	2.70458	0.56486	0.693796	1.05332	1.78106	1.48591	1.58334	1.31842	1.4252	1.32745	0.51316	2.42921
Afu2g05540		1001.81	0	521.701	616.728	975.414	938.35	680.641	1176.89	705.544	1151.84	1130.21	753.105	161.205			1	0	0.520759	0.615614	0.973652	0.936655	0.679412	1.17476	0.704269	1.14976	1.12817	0.751745	0.160914
Afu2g05830		983.086	417.913	658.012	776.866	1014.89	1100.38	1160.21	1095.34	1178.76	954.187	961.208	1650.18	1408.87			1	0.425104	0.669333	0.790232	1.03236	1.11931	1.18018	1.11419	1.19904	0.970604	0.977746	1.67858	1.43311
Afu2g05910	hxkA	15807.4	4323.48	10821.4	9398.14	17500.5	15635.6	11835.9	17172.4	10950.9	12474.4	13135.8	8501.34	2759.04			1	0.273511	0.684578	0.594542	1.10711	0.989136	0.748758	1.08636	0.692771	0.789149	0.830992	0.537809	0.174541
Afu2g06000	2g06000	11334.2	2249.98	4817.35	3275.9	13563	7673.57	4885.71	4384.7	5171.61	4152.44	4182.16	3265.91	29851.2			1	0.198513	0.42503	0.289029	1.19665	0.677031	0.431061	0.386858	0.456285	0.366365	0.368988	0.288147	2.63374
Afu2g06130		673.525	0	226.902	531.376	641.382	577.289	512.372	628.954	393.884	718.435	660.617	394.709	161.816			1	0	0.336887	0.788948	0.952276	0.857116	0.760732	0.933825	0.58481	1.06668	0.980836	0.586035	0.240252
Afu2g07480		758.334	570.661	594.842	969.137	682.475	1182.88	854.885	1458.7	811.681	1402.44	1584.22	473.283	210.669			1	0.75252	0.784406	1.27798	0.899966	1.55984	1.12732	1.92356	1.07035	1.84938	2.08908	0.624108	0.277805
Afu2g07680	sidA	9645.86	29495.5	105444	87529	40498.5	1083.74	4244.01	4226.81	6722.39	1044.03	995.61	1219.22	7348.43			1	3.05783	10.9316	9.07426	4.19854	0.112353	0.439982	0.438199	0.69692	0.108236	0.103216	0.126398	0.761822
Afu2g07900		12082.6	682.556	5397.11	5571.18	11869.9	13828.4	10081.7	9562.46	10243.1	8026.78	9270.55	7830.93	3648.43			1	0.0564909	0.446685	0.461092	0.982394	1.14449	0.834401	0.791425	0.84776	0.664327	0.767265	0.648117	0.301958
Afu2g07930		109.918	0	148.055	268.839	162.73	284.223	157.833	497.092	255.484	500.888	478.05	298.19	144.29			1	0	1.34696	2.44582	1.48047	2.58578	1.43592	4.5224	2.32432	4.55694	4.34916	2.71284	1.31271
Afu2g08040		1091.9	551.942	1472.87	1616.71	1107.54	1778.13	866.466	1410.51	625.573	1131.21	1415.99	743.838	340.452			1	0.505485	1.3489	1.48064	1.01432	1.62847	0.793537	1.29179	0.572919	1.03599	1.29681	0.68123	0.311797
Afu2g08240		181.491	0	210.966	421.984	185.992	179.875	205.653	281.599	260.848	386.148	290.34	262.802	24.7846			1	0	1.1624	2.3251	1.0248	0.991095	1.13313	1.55159	1.43725	2.12764	1.59975	1.44802	0.136561
Afu2g08800	2g08800	275.402	90.4065	542.163	548.828	342.954	6536.77	408.372	9957.81	514.865	7243.2	12112.3	50.3431	102.753			1	0.328271	1.96862	1.99283	1.24528	23.7354	1.48282	36.1574	1.8695	26.3005	43.9806	0.182799	0.373101
Afu2g09330		600.125	0	132.397	175.533	576.101	822.495	722.902	817.077	581.114	802.641	756.703	122.408	106.691			1	0	0.220616	0.292494	0.959968	1.37054	1.20459	1.36151	0.968321	1.33746	1.26091	0.20397	0.177781
Afu2g09360		394.508	551.942	409.597	431.743	375.463	288.832	307.904	426.929	297.071	498.001	408.503	238.109	106.454			1	1.39906	1.03825	1.09438	0.951725	0.732133	0.780477	1.08218	0.753017	1.26233	1.03547	0.60356	0.26984
Afu2g09890		527.301	0	74.2369	131.983	588.864	274.601	416.643	402.457	455.355	517.892	309.602	198.014	245.966			1	0	0.140787	0.2503	1.11675	0.520768	0.790144	0.76324	0.863558	0.982156	0.587146	0.375524	0.466463
Afu2g10400		74.6477	0	115.908	209.906	77.8611	66.3471	62.6757	96.7793	60.4188	167.888	77.2107	78.8234	40.1303			1	0	1.55273	2.81195	1.04305	0.888803	0.839619	1.29648	0.809386	2.24907	1.03433	1.05594	0.537595
Afu2g10550		5308.07	5172.03	6697.47	4109.81	5036.4	4320.66	3170.16	3523.44	2572.23	2346.22	2945.96	5899.13	7864.59			1	0.97437	1.26175	0.774257	0.948818	0.813978	0.597233	0.663789	0.484589	0.442009	0.554996	1.11135	1.48163
Afu2g10640		421.24	0	334.738	339.69	392.204	406.525	355.396	421.247	354.11	437.538	389.863	337.596	100.088			1	0	0.79465	0.806405	0.931071	0.965068	0.843689	1.00002	0.840637	1.03869	0.925512	0.801434	0.237604
Afu2g10770		5700.13	4116.08	6482.45	6373.68	4902.92	5459.18	4753.23	5392.43	3994.94	3551.01	4128.68	7251.11	2561.2			1	0.722103	1.13725	1.11816	0.860141	0.957729	0.833882	0.946018	0.70085	0.62297	0.724313	1.2721	0.449323
Afu2g10850		296.17	1862.6	387.207	408.242	447.645	756.422	413.552	1009.13	599.274	835.123	949.577	556.955	268.202			1	6.28896	1.30738	1.3784	1.51145	2.55401	1.39633	3.40727	2.02341	2.81974	3.20619	1.88052	0.905569
Afu2g11460		641.943	0	471.556	361.983	705.366	559.07	618.008	630.229	750.624	673.548	547.591	1025.98	340.934			1	0	0.734576	0.563887	1.0988	0.870903	0.962715	0.981753	1.1693	1.04923	0.853021	1.59824	0.531097
Afu2g11780		10441.6	8276.77	6187.2	5530.62	10428.3	10043.6	8554.4	10769.6	9542.26	10225.7	9053.18	6957.88	5758.11			1	0.792674	0.592554	0.529672	0.998728	0.961888	0.819262	1.03141	0.91387	0.979327	0.867031	0.666362	0.551459
Afu2g12310		562.606	0	500.151	326.822	550.455	709.211	685.964	818.288	739.989	1082.57	899.33	428.406	201.894			1	0	0.88899	0.580907	0.978403	1.26058	1.21926	1.45446	1.31529	1.92421	1.59851	0.761467	0.358856
Afu2g12330		827.251	0	713.488	668.267	886.051	842.245	766.725	910.486	699.54	842.124	840.381	946.173	549.487			1	0	0.862481	0.807816	1.07108	1.01813	0.926834	1.10062	0.84562	1.01798	1.01587	1.14376	0.664233
Afu2g12850	gelC	81.8931	1787.55	81.3805	148.018	150.155	75.3003	158.407	201.722	144.931	283.607	187.505	4349.33	10.7924			1	21.8279	0.99374	1.80745	1.83355	0.919495	1.93432	2.46324	1.76975	3.46313	2.28964	53.1098	0.131786
Afu2g13380		1407.08	302.115	1383.23	1196.9	1369.3	2560.07	985.211	2950.74	1119.75	2897.59	3206.72	838.731	1076.98			1	0.21471	0.983046	0.850628	0.973146	1.81942	0.700179	2.09706	0.795796	2.05929	2.27898	0.596077	0.765399
Afu2g13770		294.852	883.966	630.429	863.411	424.26	632.487	1326.67	1051.18	1754.69	965.323	854.674	148.847	118.917			1	2.998	2.13812	2.92829	1.43889	2.1451	4.49943	3.5651	5.95109	3.27393	2.89865	0.504818	0.403313
Afu2g14120		22.9082	3154.42	190.611	39.8838	28.0142	24.4323	38.1713	36.1542	34.9248	170.51	56.1103	23.7096	38.2762			1	137.698	8.32065	1.74102	1.22289	1.06653	1.66627	1.57822	1.52455	7.4432	2.44935	1.03498	1.67085
Afu2g14350		127.014	0	247.124	373.578	109.448	133.96	143.712	151.404	128.036	463.168	201.721	141.334	44.4354			1	0	1.94564	2.94122	0.861694	1.05468	1.13146	1.19202	1.00804	3.64657	1.58818	1.11274	0.349845
Afu2g14680		15414.7	5822.82	7030.19	6803.02	17920.4	10709.2	13171.3	9147.53	9093.17	8304.48	9340	17082.4	14028.3			1	0.377745	0.456071	0.441333	1.16255	0.694737	0.854467	0.593429	0.589902	0.538738	0.605916	1.10819	0.910062
Afu2g14720		1640.47	0	985.938	1132.27	1894.25	1930.88	1344.52	1292.37	1128.8	1127.18	1263.42	1394.85	2071.77			1	0	0.601008	0.690211	1.1547	1.17703	0.819591	0.787803	0.688093	0.687104	0.770156	0.850274	1.26291
Afu2g14800		1603.54	538.661	521.279	820.162	1328.21	605.435	1469.07	912.964	1444.3	1209.45	1045.99	679.72	458.899			1	0.335919	0.325079	0.511468	0.828295	0.377561	0.916137	0.569341	0.900695	0.754237	0.6523	0.423886	0.286178
Afu2g15255		44.1132	217.707	15.1408	50.9302	60.3845	34.1266	57.77	88.7479	82.2278	230.311	48.9687	43.3823	26.6665			1	4.93519	0.343226	1.15453	1.36885	0.773615	1.30959	2.01182	1.86402	5.22091	1.11007	0.983432	0.604502
Afu2g15340		5.71773	0	0	28.073	10.4726	3.212	5.51824	15.0959	1.44201	163.288	2.15843	6.05607	13.527			1	0	0	4.90981	1.8316	0.561761	0.96511	2.6402	0.2522	28.5582	0.377497	1.05917	2.36579
Afu2g15620		459.478	236.546	395.067	510.812	448.48	458.526	439.82	617.37	434.391	707.26	584.751	402.873	156.735			1	0.514815	0.859817	1.11172	0.976063	0.997927	0.957216	1.34363	0.9454	1.53927	1.27264	0.876804	0.341115
Afu2g16160		1151.12	1075.75	1613.64	2120.9	1349.64	1473.07	1127.6	1492.48	1235.81	1388.37	1532.52	1667.89	898.532			1	0.93453	1.4018	1.84247	1.17246	1.27969	0.979566	1.29655	1.07357	1.20611	1.33133	1.44893	0.780573
Afu2g16230		5944.3	236.546	1104.41	1061.6	5374.42	5475.92	5526.92	6176.17	4779.92	5384.44	6787.64	4084.08	5661.96			1	0.0397938	0.185793	0.178592	0.90413	0.921206	0.929784	1.03901	0.804118	0.905816	1.14187	0.687057	0.952502
Afu2g16310		58.9819	0	70.0527	136.473	71.9506	109.689	92.5623	119.883	80.5789	216.547	129.201	102.47	26.9998			1	0	1.1877	2.31382	1.21988	1.85971	1.56933	2.03253	1.36616	3.67142	2.19053	1.7373	0.457764
Afu2g17220		1708.78	1040.62	3349.44	3181.67	2006.87	2146.27	1532.9	2885.47	1851.55	2067.01	2693.76	6420.52	1355.45			1	0.608983	1.96013	1.86195	1.17444	1.25603	0.897071	1.68861	1.08355	1.20964	1.57642	3.75737	0.793229
Afu2g17800		81.3179	217.707	29.7052	146.069	99.3621	86.9188	145.537	180.129	185.761	269.032	196.753	119.166	35.8925			1	2.67723	0.365298	1.79627	1.2219	1.06888	1.78973	2.21512	2.28438	3.30841	2.41955	1.46543	0.441385
Afu2g17860		68.5821	0	55.5311	133.196	68.9819	78.196	64.1091	145.389	66.6001	269.625	158.624	132.885	131.836			1	0	0.809703	1.94214	1.00583	1.14018	0.934779	2.11992	0.971101	3.93143	2.31291	1.93761	1.92231
Afu2g17880		22.1271	2432.83	298.774	517.291	20.8916	8.65672	13.6079	42.6676	18.3328	166.295	23.7529	25.2498	154.806			1	109.948	13.5026	23.3781	0.944163	0.391227	0.614987	1.92829	0.828522	7.51543	1.07347	1.14112	6.99622
Afu3g00210		50.5801	507.983	0	49.85	54.3545	76.1825	54.2588	122.084	72.0779	192.391	95.9423	30.1073	26.5349			1	10.0431	0	0.985567	1.07462	1.50618	1.07273	2.41369	1.42503	3.8037	1.89684	0.59524	0.524613
Afu3g00340	3g00340	2307.75	1478.6	2949.56	2633.15	2429.72	2218.68	2520.38	1979.65	2305.66	1872.83	2189.3	1739.1	1734.63			1	0.640711	1.27811	1.141	1.05285	0.961403	1.09213	0.857825	0.999092	0.81154	0.948673	0.753589	0.751654
Afu3g00420	3g00420	27.0618	3593.77	30.0477	153.647	34.0282	25.5258	29.5896	52.3975	16.7381	77.3528	42.8575	15.0357	75.8589			1	132.799	1.11034	5.67766	1.25743	0.943243	1.09341	1.93622	0.618513	2.85838	1.58369	0.555605	2.80318
Afu3g00490		54.2273	0	14.4728	103.808	70.957	89.7362	66.8483	117.345	50.3653	194.225	130.329	100.715	73.7497			1	0	0.266891	1.91431	1.30851	1.65482	1.23274	2.16395	0.928782	3.58168	2.40338	1.85728	1.36001
Afu3g00590	aspHS	102.809	2706.75	15.0901	418.683	168.927	219.102	119.528	309.493	140.896	324.087	228.469	48.0722	10.7924			1	26.3279	0.146778	4.07242	1.64311	2.13115	1.16262	3.01036	1.37046	3.15231	2.22226	0.467587	0.104975
Afu3g00690		53.6167	0	161.191	157.715	78.8696	426.147	114.868	346.905	103.207	392.171	294.69	129.578	5.36759			1	0	3.00636	2.94153	1.47099	7.94802	2.14238	6.4701	1.9249	7.31435	5.49623	2.41674	0.100111
Afu3g00930		38.117	1715.83	45.067	56.9308	47.4735	41.904	44.0866	103.621	86.0447	248.528	90.186	30.0375	45.3373			1	45.015	1.18233	1.49358	1.24547	1.09935	1.15661	2.71851	2.25739	6.52014	2.36603	0.788034	1.18943
Afu3g01040		27.8296	0	36.3824	37.9459	31.2192	25.6348	44.7009	65.2954	46.493	216.048	52.2545	29.8708	14.0282			1	0	1.30733	1.36351	1.1218	0.921135	1.60624	2.34626	1.67063	7.76326	1.87766	1.07335	0.504075
Afu3g01100		5141.68	978.431	41.0588	83.473	2196.38	879.234	2182.99	510.876	3331.2	596.253	298.891	25.077	657.403			1	0.190294	0.00798548	0.0162346	0.427173	0.171001	0.424567	0.0993597	0.647881	0.115965	0.0581311	0.00487719	0.127858
Afu3g01510		295.969	570.661	602.323	537.775	330.144	293.954	961.859	475.311	796.903	620.608	535.427	209.134	113.379			1	1.92811	2.03509	1.817	1.11547	0.993194	3.24987	1.60595	2.69252	2.09687	1.80907	0.706608	0.383077
Afu3g01640		61.7522	1400.44	69.2494	288.035	69.4227	95.6923	60.8877	133.162	46.2255	284.837	91.2362	184.807	23.9137			1	22.6784	1.12141	4.66436	1.12422	1.54962	0.986001	2.15639	0.748564	4.61258	1.47746	2.99272	0.387253
Afu3g01880		20.3104	131.415	50.7219	5.79635	22.1075	43.9879	15.3439	100.091	17.2598	171.885	67.5843	24.0816	30.7015			1	6.47032	2.49734	0.285388	1.08848	2.16579	0.755473	4.92808	0.849802	8.46294	3.32757	1.18568	1.51162
Afu3g01980		52.0948	0	67.9108	89.5964	77.4597	128.671	127.877	269.904	156.858	404.549	206.969	81.9308	93.6097			1	0	1.3036	1.71987	1.4869	2.46994	2.4547	5.18102	3.01101	7.76563	3.97292	1.57272	1.79691
Afu3g02070		517.341	0	264.218	405.476	561.729	474.869	399.268	552.447	339.932	611.875	407.942	417.562	306.281			1	0	0.510722	0.783769	1.0858	0.917904	0.771769	1.06786	0.657076	1.18273	0.788536	0.807132	0.59203
Afu3g02160		29.8354	446.81	130.893	56.541	58.4213	27.374	21.8694	38.6078	5.7139	294.634	25.8683	33.3355	66.0307			1	14.9758	4.38715	1.8951	1.95812	0.9175	0.733002	1.29403	0.191514	9.87531	0.867032	1.11731	2.21317
Afu3g02175		270.425	0	244.621	227.56	276.621	743.053	218.045	406.686	162.846	380.377	381.427	428.929	79.3259			1	0	0.90458	0.841489	1.02291	2.74772	0.806303	1.50387	0.602184	1.40659	1.41047	1.58613	0.293338
Afu3g02210		115.806	0	43.0473	35.0815	110.776	90.7176	85.4619	159.081	77.4689	293.056	133.691	172.726	20.9524			1	0	0.371719	0.302934	0.95657	0.783359	0.737976	1.37369	0.668955	2.53058	1.15444	1.49152	0.180927
Afu3g02480		37.2449	0	4.85481	105.025	73.3116	127.593	70.0776	177.406	85.067	250.718	168.476	179.917	65.5856			1	0	0.130348	2.81985	1.96837	3.42579	1.88154	4.76323	2.28399	6.73161	4.52347	4.83066	1.76093
Afu3g02590		36.3386	0	6.30865	0	54.9485	56.0066	34.3448	184.201	42.3835	224.412	98.4791	118.224	112.145			1	0	0.173607	0	1.51213	1.54124	0.945133	5.069	1.16635	6.17558	2.71004	3.25341	3.0861
Afu3g02680		2.06872	131.415	2.59768	40.2082	2.4157	16.0881	7.00881	24.1901	4.20996	21.5571	13.042	10.2735	19.4551			1	63.5247	1.2557	19.4363	1.16773	7.77684	3.388	11.6933	2.03506	10.4205	6.3044	4.96611	9.40441
Afu3g02750		64.373	1292.01	88.288	88.2374	73.9245	127.233	104.556	127.822	98.694	129.439	126.659	87.7097	14.454			1	20.0707	1.37151	1.37072	1.14838	1.97649	1.62423	1.98564	1.53316	2.01077	1.96758	1.36252	0.224535
Afu3g02920		103.857	302.115	4.85481	94.1363	128.088	151.957	134.176	198.61	175.782	323.655	191.38	146.66	48.074			1	2.90896	0.0467453	0.906406	1.23332	1.46314	1.29193	1.91235	1.69254	3.11636	1.84273	1.41214	0.462888
Afu3g03230		282.719	302.115	424.015	493.695	365.262	311.713	685.61	380.856	672.042	621.545	369.334	479.671	284.03			1	1.06861	1.49978	1.74624	1.29196	1.10255	2.42506	1.34712	2.37707	2.19846	1.30637	1.69664	1.00464
Afu3g03315		79.2255	473.093	87.4847	36.0682	89.6205	91.339	71.8637	77.0921	96.34	163.823	60.7873	203.841	472.859			1	5.97147	1.10425	0.45526	1.13121	1.1529	0.907078	0.973071	1.21602	2.0678	0.76727	2.57292	5.96852
Afu3g03420	sidD	999.745	4981.13	15165.5	17351.2	5575.54	278.458	592.751	1251.66	1477.52	343.274	100.389	13.655	66.9874			1	4.98241	15.1694	17.3557	5.57696	0.278529	0.592903	1.25198	1.4779	0.343361	0.100415	0.0136585	0.0670045
Afu3g03640	mirB	1230.57	6480.31	39307.4	27157	17533.5	1570.37	2253.82	6099.53	7954.05	1767.35	1337.93	630.242	2260.02			1	5.26611	31.9425	22.0686	14.2483	1.27613	1.83152	4.95667	6.46371	1.4362	1.08725	0.512155	1.83657
Afu3g03900		175.09	0	63.8384	103.14	202.232	242.941	251.13	352.64	198.87	441.282	162.303	115.537	126.872			1	0	0.364603	0.589069	1.15502	1.38752	1.43429	2.01405	1.13582	2.52031	0.926966	0.659869	0.724609
Afu3g03920		56.3283	1372.03	63.1163	185.628	48.5674	103.792	46.058	149.846	31.3336	287.327	130.587	51.3498	18.1557			1	24.3577	1.12051	3.29546	0.86222	1.84263	0.81767	2.66023	0.556268	5.10094	2.31833	0.911617	0.32232
Afu3g04040		197.897	0	102.304	215.028	162.974	266.076	265.752	409.616	298.648	547.494	443.289	87.8881	110.285			1	0	0.516958	1.08657	0.823533	1.34452	1.34288	2.06985	1.50911	2.76657	2.24001	0.444111	0.557288
Afu3g04070	hacA	12751.7	6929.52	5894.68	5925.78	12433.4	6872.14	9260.97	6835.57	9941.7	6894.97	6551.01	5450.94	11078.7			1	0.543421	0.462268	0.464707	0.975045	0.538922	0.726257	0.536053	0.77964	0.540712	0.513738	0.427469	0.868802
Afu3g04180		1127.62	55.9472	688.975	880.449	978.876	1328.02	943.784	1207.24	751.626	1183.86	1153.73	760.759	201.146			1	0.0496152	0.610998	0.780802	0.868089	1.17771	0.836968	1.07061	0.666558	1.04988	1.02315	0.674658	0.178381
Afu3g05760		866.635	628.931	1883.59	1307.08	1438.44	1212.95	1710.23	1178.12	1836.5	783.991	869.447	6610.82	5262.4			1	0.725716	2.17346	1.50822	1.6598	1.3996	1.97342	1.35942	2.11912	0.904638	1.00324	7.62814	6.07222
Afu3g05780		465.684	0	110.443	131.292	572.394	853.169	594.495	855.521	280.355	588.271	577.652	1021.23	973.314			1	0	0.237163	0.281934	1.22915	1.83208	1.27661	1.83713	0.602029	1.26324	1.24044	2.19298	2.09007
Afu3g06050		737.242	0	478.172	748.017	839.461	717.346	554.23	660.316	507.243	713.427	629.617	202.534	94.256			1	0	0.648596	1.01462	1.13865	0.973013	0.751761	0.895658	0.688028	0.967697	0.854017	0.274719	0.127849
Afu3g06290		390.751	0	397.649	636.018	440.002	475.798	407.375	612.53	424.961	657.833	582.194	414.791	148.666			1	0	1.01766	1.62768	1.12604	1.21765	1.04254	1.56757	1.08755	1.68351	1.48994	1.06152	0.380462
Afu3g06740		914.364	236.546	1010.26	1082.49	888.511	1053.77	772.909	826.16	614.687	832.771	809.538	1455.66	549.621			1	0.2587	1.10488	1.18387	0.971725	1.15247	0.845297	0.903535	0.672256	0.910765	0.885356	1.59199	0.601096
Afu3g07810	sdh1	5360.55	318.752	1409.18	1617.13	1987.7	4138.43	3336.52	5232.73	3190.83	3694.71	4986.52	13129.3	3368.21			1	0.0594626	0.262879	0.301673	0.370801	0.772016	0.622421	0.976156	0.595243	0.689242	0.930225	2.44924	0.628334
Afu3g08010	ace1	11523.1	8718.05	12012.7	10221.3	11644.9	7728.36	15034.9	9421.48	17205.8	9754.01	10562.3	10112.7	12566.6			1	0.756571	1.04249	0.887028	1.01057	0.670684	1.30476	0.817616	1.49316	0.846474	0.916621	0.877603	1.09056
Afu3g08050		672.037	236.546	2653.44	4185.59	493.878	7987.9	447.386	9520.66	637.483	8965.77	10959.2	1939.59	192.753			1	0.351984	3.94835	6.22822	0.734897	11.8861	0.665717	14.1669	0.948583	13.3412	16.3075	2.88614	0.286819
Afu3g08520	rlmA	1979.3	4422.93	4079.68	4139.79	2099.49	2028.13	1891.8	2099.95	1641.68	1890.39	2065.83	1657.27	1750.69			1	2.23459	2.06117	2.09154	1.06072	1.02467	0.955789	1.06096	0.829422	0.955077	1.04371	0.837299	0.884496
Afu3g09130		37.5289	338.655	36.6289	65.6858	50.3265	40.3054	42.9462	61.4623	47.7174	127.366	40.9342	99.9562	48.0879			1	9.02384	0.976016	1.75027	1.341	1.07398	1.14435	1.63773	1.27148	3.3938	1.09074	2.66344	1.28135
Afu3g09380		268.856	6275.23	624.979	516.999	366.867	372.458	318.135	556.827	357.159	668.583	524.14	243.615	96.5182			1	23.3405	2.32459	1.92296	1.36455	1.38534	1.18329	2.0711	1.32844	2.48677	1.94952	0.906117	0.358996
Afu3g09640		594.352	0	246.14	252.096	536.023	714.063	584.812	809.407	522.695	835.724	956.564	451.175	118.988			1	0	0.414131	0.424153	0.901861	1.20141	0.983948	1.36183	0.879437	1.40611	1.60942	0.759104	0.200198
Afu3g09670		2204.99	1947.99	1224.17	2213.44	1889.73	2061.11	1441.91	1600.92	1333.72	1281.29	1438.72	3557.81	2047.15			1	0.883448	0.555183	1.00383	0.857023	0.934747	0.653929	0.726043	0.604863	0.581087	0.652483	1.61353	0.928416
Afu3g09690	calA	4633.25	253.453	1481.38	711.177	1649.51	196.011	623.242	219.921	779.149	625.619	297.645	40696.4	1228.86			1	0.054703	0.319728	0.153494	0.356015	0.0423053	0.134515	0.0474658	0.168165	0.135028	0.0642411	8.78355	0.265225
Afu3g09820		2339.15	131.415	1707.33	1598.3	2123.43	2707.15	2996.84	3022.92	2908.86	3135.72	3384.04	1381.33	601.397			1	0.0561804	0.729893	0.683281	0.907774	1.15732	1.28116	1.29231	1.24355	1.34054	1.44669	0.590526	0.2571
Afu3g10030		531.19	33.5683	484.473	756.998	483.549	515.777	507.279	562.412	452.617	559.507	583.273	311.294	102.047			1	0.0631946	0.912053	1.4251	0.910313	0.970985	0.954987	1.05878	0.852081	1.05331	1.09805	0.586032	0.19211
Afu3g10160		488.534	0	183.596	365.957	469.069	682.445	402.833	559.761	293.656	496.926	490.818	434.777	87.4211			1	0	0.37581	0.749092	0.960155	1.39692	0.824575	1.1458	0.601096	1.01718	1.00468	0.889963	0.178946
Afu3g10560		231.095	0	136.267	259.092	197.117	278.597	163.358	201.264	94.7858	332.401	203.549	202.112	121.753			1	0	0.589659	1.12115	0.852971	1.20555	0.706889	0.870915	0.41016	1.43838	0.880803	0.874586	0.526852
Afu3g10840		1832.21	1075.75	1101.29	1218.17	1683.75	1796.37	1375.92	1542.22	1538.19	1233.38	1488.78	2095.64	1605.91			1	0.587133	0.601069	0.664862	0.918968	0.980439	0.750962	0.841724	0.839523	0.673162	0.812556	1.14377	0.876486
Afu3g11170		1830.1	1918.6	1307.91	1240.22	2221.77	3731.22	2288.33	5414.95	2695.22	3777.05	3991.91	1819.12	685.722			1	1.04836	0.714664	0.677675	1.21401	2.0388	1.25038	2.95882	1.47271	2.06384	2.18125	0.993995	0.37469
Afu3g11250		2613.97	839.208	815.474	903.811	2587.13	3820.24	1860.65	2597.02	3110.65	1583.78	2028.37	974.993	3429.93			1	0.321048	0.311968	0.345762	0.989733	1.46147	0.711812	0.993516	1.19001	0.605893	0.775975	0.372994	1.31216
Afu3g11330		1091.73	570.661	564.463	547.366	1320.45	1064.59	1183.9	1483.05	1177.43	1365.75	1425.19	1251.55	2368.24			1	0.522714	0.517036	0.501376	1.2095	0.975138	1.08443	1.35844	1.0785	1.251	1.30545	1.1464	2.16926
Afu3g11960		552.411	0	311.075	246.995	495.332	540.47	439.155	594.661	422.878	689.687	543.36	521.672	556.666			1	0	0.563123	0.447122	0.896674	0.978385	0.79498	1.07648	0.765514	1.2485	0.983617	0.944355	1.0077
Afu3g11970	pacC	1864.43	1100.37	3230.35	3202.24	1607.62	3242.6	2102	4253.28	3940.37	3700.91	4273.04	1257.39	1809.61			1	0.590193	1.73262	1.71754	0.862258	1.73919	1.12742	2.28127	2.11344	1.98501	2.29188	0.674412	0.970596
Afu3g11990		1049.06	0	2234.84	2531.72	1254.6	1019.81	1251.95	1576.79	1335.85	1380.18	1409.29	1284.49	299.229			1	0	2.13033	2.41332	1.19593	0.972116	1.1934	1.50305	1.27338	1.31564	1.34339	1.22442	0.285236
Afu3g12160		1126.78	131.415	888.336	669.815	1133.12	775.788	505.199	645.021	479.059	507.075	540.085	558.14	747.901			1	0.116628	0.788381	0.594448	1.00563	0.688497	0.448355	0.572444	0.425155	0.450019	0.479315	0.495339	0.663748
Afu3g12180		225.398	1088.53	243.206	430.45	186.974	252.437	204.287	295.229	171.008	445.526	301.054	276.933	46.7897			1	4.82939	1.07901	1.90974	0.829529	1.11996	0.90634	1.30981	0.758696	1.97662	1.33566	1.22864	0.207587
Afu3g12660		808.692	1376.3	1192.33	1245.65	835.058	949.224	810.934	815.259	645.217	868.496	724.724	1253.99	628.621			1	1.70189	1.4744	1.54033	1.0326	1.17378	1.00277	1.00812	0.797853	1.07395	0.896169	1.55064	0.777332
Afu3g12780		200.364	236.546	39.4577	417.657	185.75	200.157	198.04	212.417	137.829	405.354	195.318	73.5138	24.5054			1	1.18058	0.19693	2.08449	0.92706	0.998967	0.988397	1.06016	0.68789	2.02308	0.974815	0.3669	0.122304
Afu3g12890	hasA	8234.11	0	1712.22	1231.21	7566.26	916.719	5940.91	1203.49	6550.39	1783.83	1756.68	239.471	3134.93			1	0	0.207942	0.149526	0.918892	0.111332	0.7215	0.146159	0.795519	0.21664	0.213342	0.0290829	0.380725
Afu3g12940		1086.79	0	797.703	595.021	1051.5	967.851	1076.14	897.205	927.071	967.577	937.891	866.394	668.566			1	0	0.734001	0.547505	0.967531	0.890562	0.9902	0.825558	0.853038	0.89031	0.862994	0.797207	0.615177
Afu3g13600		3.89021	0	9.57433	49.85	7.74862	7.98164	9.98163	44.8885	11.3693	218.2	20.2033	10.6848	4.19189			1	0	2.46113	12.8142	1.99182	2.05172	2.56583	11.5388	2.92254	56.0895	5.19337	2.74658	1.07755
Afu3g13870		832.069	302.115	314.372	173.629	598.368	888.192	758.822	763.398	802.439	712.406	870.46	399.919	350.259			1	0.363089	0.37782	0.208671	0.719133	1.06745	0.91197	0.91747	0.96439	0.856187	1.04614	0.480632	0.420949
Afu3g13920		591.911	1774.03	516.152	507.736	558.58	478.879	388.857	556.837	345.544	629.262	592.367	312.854	92.7314			1	2.99712	0.872009	0.857791	0.94369	0.809039	0.656953	0.940745	0.583777	1.0631	1.00077	0.52855	0.156664
Afu3g14600		203.247	1193.48	168.881	86.1416	289.766	79.5615	137.277	100.584	130.481	193.411	94.9057	204.453	671.884			1	5.87205	0.830917	0.423827	1.42568	0.391452	0.675418	0.494886	0.641983	0.951608	0.466948	1.00594	3.30575
Afu3g14840		15.9008	0	0	72.0403	19.8846	25.8479	16.6852	46.8323	25.6728	149.506	24.3045	24.2758	17.0318			1	0	0	4.5306	1.25054	1.62557	1.04933	2.94527	1.61456	9.40241	1.5285	1.5267	1.07113
Afu3g15290		18.2733	33.5683	1464.42	1004.37	4.00027	3.74402	6.47858	6.16006	1.25557	81.4067	6.35075	8.2211	10.8196			1	1.83702	80.14	54.964	0.218914	0.204891	0.354539	0.337108	0.0687105	4.45496	0.347543	0.449897	0.592101
Afu4g00710		4.60252	0	11.504	5.79635	7.7746	3.61702	6.68335	31.0292	7.95327	138.088	4.97881	10.4034	14.5043			1	0	2.4995	1.25939	1.6892	0.785879	1.45211	6.74179	1.72803	30.0028	1.08176	2.26038	3.15138
Afu4g00860	dprA	210.481	90.4065	105.168	91.963	304.277	299.016	246.997	1557.32	232.433	728.501	802.878	6.07595	1468.71			1	0.429523	0.499654	0.436918	1.44563	1.42063	1.17349	7.39883	1.10429	3.46112	3.81449	0.0288669	6.97789
Afu4g01010		206.89	2309.99	85.5779	234.338	157.914	167.135	157.521	228.637	161.211	386.004	214.773	175.558	67.8072			1	11.1653	0.413639	1.13267	0.763275	0.807843	0.761376	1.10511	0.779213	1.86575	1.0381	0.848556	0.327745
Afu4g01322		4.68441	0	0	12.4207	8.1914	4.89301	1.9433	6.35559	1.4803	76.461	4.93825	0.630697	6.90712			1	0	0	2.65151	1.74865	1.04453	0.414843	1.35675	0.316006	16.3224	1.05419	0.134637	1.47449
Afu4g01392		1269.77	551.942	1607.18	964.121	1568.5	1036.55	1249.7	1661.8	1244.2	1470	1526.08	684.549	692.247			1	0.434677	1.26572	0.759286	1.23526	0.816325	0.984189	1.30874	0.979862	1.15769	1.20185	0.539111	0.545174
Afu4g01470		1490.12	0	40.2122	17.1845	1911.49	74.7609	568.384	69.4937	221.897	276.724	160.936	145.446	216.882			1	0	0.0269859	0.0115323	1.28278	0.0501712	0.381436	0.0466364	0.148913	0.185706	0.108002	0.0976074	0.145547
Afu4g01510		1.89811	464.762	27.5106	6.57848	2.51398	4.61714	3.38469	29.0374	4.39549	149.74	17.0138	6.85329	3.0187			1	244.855	14.4937	3.46581	1.32446	2.43249	1.78319	15.298	2.31572	78.8888	8.96353	3.61058	1.59037
Afu4g02940		1734.11	217.707	1327.33	1110.34	1897.52	1455.51	1602.84	1467.84	1467.05	1198.72	1373.08	1149.77	3660.29			1	0.125544	0.765427	0.640295	1.09424	0.839342	0.924302	0.846454	0.845998	0.691261	0.791806	0.663031	2.11076
Afu4g03240	mp1	325.897	710.225	117.892	58.1283	718.139	157.382	839.471	539.066	1640.46	358.252	376.659	262.933	119.14			1	2.17929	0.361746	0.178364	2.20358	0.482921	2.57588	1.6541	5.03367	1.09928	1.15576	0.806799	0.365576
Afu4g03310		185.595	507.983	293.165	367.629	231.147	166.474	397.27	209.25	342.46	481.286	223.235	196.118	79.1842			1	2.73705	1.5796	1.98081	1.24544	0.896974	2.14052	1.12746	1.8452	2.59321	1.20281	1.0567	0.426651
Afu4g03430		55.3197	0	10.4213	40.0417	46.5786	26.844	55.5809	56.6774	47.7548	233.821	48.2296	86.7689	83.7231			1	0	0.188383	0.723823	0.84199	0.485253	1.00472	1.02454	0.863252	4.22673	0.871835	1.5685	1.51344
Afu4g03460		10094.5	2901.04	14056.1	6584.33	12665.4	4806.18	4647.95	2126.09	10384.2	1326.9	2311.23	17908.4	86368.5			1	0.287388	1.39245	0.65227	1.25468	0.476119	0.460445	0.210619	1.0287	0.131448	0.22896	1.77408	8.55601
Afu4g03670		534.104	1539.3	365.558	809.515	575.381	1078.41	676.958	828.13	505.997	1038.52	825.203	295.332	112.906			1	2.88202	0.684432	1.51565	1.07728	2.0191	1.26747	1.5505	0.947376	1.94442	1.54502	0.552948	0.211393
Afu4g03960		1008.47	0	328.981	442.371	1286	750.24	699.488	644.845	674.418	655.526	629.964	889.376	5664.2			1	0	0.326217	0.438654	1.27519	0.743936	0.693611	0.639427	0.668751	0.650018	0.62467	0.881903	5.6166
Afu4g04320		0.657614	0	0	12.4207	2.5827	9.20533	7.55756	93.7799	9.70525	90.772	113.42	27.6146	0			1	0	0	18.8876	3.92739	13.9981	11.4924	142.606	14.7583	138.032	172.472	41.9921	0
Afu4g04502		875.547	0	1188.74	1079.92	901.025	1004.21	693.363	990.233	657.684	920.393	873.654	596.081	1269.58			1	0	1.35772	1.23342	1.0291	1.14695	0.79192	1.13099	0.75117	1.05122	0.997838	0.680809	1.45005
Afu4g04820	erg25B	21189.6	9179.37	49302.7	45180.4	31153	10562.6	13236.6	7092.77	11089.8	5251.33	9014.11	71109.6	28264.8			1	0.433202	2.32675	2.1322	1.4702	0.498481	0.624676	0.33473	0.523361	0.247826	0.425403	3.35588	1.3339
Afu4g06170		7365.96	1391.15	5750.57	5896.75	7104.83	2447.23	5706.77	2948.55	5005.64	4946.11	3457.6	537.151	3243.65			1	0.188862	0.780695	0.800541	0.964549	0.332235	0.774749	0.400294	0.679563	0.671482	0.469402	0.0729234	0.440357
Afu4g06190		186.966	236.546	75.7048	118.848	147.776	209.22	174.345	244.213	130.785	295.71	253.074	255.752	70.1812			1	1.26518	0.404912	0.635663	0.790389	1.11903	0.932498	1.30619	0.699512	1.58162	1.35358	1.36791	0.375369
Afu4g06420		13.3635	365.868	0	44.6883	30.6809	23.7333	20.8764	57.1476	35.7018	193.321	41.8986	20.0839	26.5189			1	27.378	0	3.34404	2.29586	1.77597	1.56219	4.27638	2.67158	14.4663	3.13529	1.50289	1.98442
Afu4g06530		4666.6	7734.17	9559.09	11480.5	4231.44	4195.32	13172.6	4698.5	13838.8	4871.11	5489.86	3582.01	7267.33			1	1.65735	2.0484	2.46014	0.90675	0.89901	2.82273	1.00684	2.9655	1.04382	1.17641	0.767585	1.55731
Afu4g06670	aspf7	9563.51	6772.3	29800.6	19871.5	9654.77	4633.78	7231.23	6918.71	7284.95	2867.02	4093.5	38757	7304.11			1	0.708139	3.11607	2.07785	1.00954	0.484527	0.756127	0.723449	0.761744	0.299788	0.428033	4.05259	0.763748
Afu4g06870	4g06870	3439.8	1009.69	4095.98	4492.33	2988	3649.77	3066.31	3817.03	2591.9	3238.91	3850.63	2939.12	433.219			1	0.293533	1.19076	1.30599	0.868654	1.06104	0.89142	1.10966	0.753501	0.941599	1.11943	0.854443	0.125943
Afu4g07090		825.078	1112.72	749.182	903.337	671.641	401.813	898.873	505.327	786.534	673.386	527.224	1481.49	430.627			1	1.34863	0.908013	1.09485	0.814033	0.487	1.08944	0.612459	0.953284	0.816148	0.638999	1.79558	0.521923
Afu4g07790		250.588	0	295.376	507.079	268.005	2275.82	296.53	2090.94	297.855	2099.8	2455.33	347.095	87.0883			1	0	1.17873	2.02356	1.0695	9.08191	1.18334	8.34415	1.18863	8.37948	9.79827	1.38512	0.347536
Afu4g07900		172.114	0	495.706	336.609	206.638	427.869	217.411	616.918	232.808	415.073	536.958	382.78	61.1842			1	0	2.8801	1.95573	1.20059	2.48596	1.26318	3.58435	1.35264	2.41161	3.11978	2.22399	0.355486
Afu4g09080	sebA	867.631	3959.33	5571.16	4622.58	1661.01	2289.53	1592.79	2157.89	1633.11	1649.39	2247.35	13492.4	1841.32			1	4.56337	6.42111	5.32782	1.91442	2.63882	1.83579	2.4871	1.88226	1.90103	2.59021	15.5508	2.12224
Afu4g09560	zrfC	247.995	14598	39243.7	35566.1	46.5191	329.302	100432	690.143	102110	13516.4	19304.9	10.5573	933.034			1	58.8643	158.244	143.415	0.187581	1.32786	404.977	2.78289	411.745	54.5029	77.8439	0.0425706	3.76232
Afu4g09580	aspf2	169.923	8140.62	37057.4	23197.8	54.0678	263.452	197882	441.693	249638	27446	32022	36.2268	461.443			1	47.9076	218.083	136.519	0.318189	1.55041	1164.54	2.59937	1469.12	161.52	188.45	0.213195	2.7156
Afu4g09710		150.004	0	1548.88	1082.84	301.626	1345.06	491.064	3493.98	710.655	1574.72	3030.5	2907.29	81.8166			1	0	10.3256	7.21876	2.01079	8.96683	3.27368	23.2926	4.73758	10.4979	20.2028	19.3815	0.545431
Afu4g09860		116.706	0	0	122.388	113.933	100.634	107.819	121.073	80.3608	148.621	110.884	86.614	96.0603			1	0	0	1.04868	0.976235	0.86228	0.923844	1.03741	0.688572	1.27346	0.950108	0.742153	0.823093
Afu4g10000	mdr2	2344.97	5684.32	2573.81	2709.57	2659.75	1953.31	1746.38	2194.67	1749.49	1563.64	1715.29	2651.37	1579.68			1	2.42405	1.09759	1.15548	1.13424	0.832979	0.744737	0.935908	0.746061	0.666807	0.731478	1.13066	0.673645
Afu4g10010	4g10010	3726.35	1067.43	2370.67	2704.57	4176.8	4108.44	3271.28	2841.09	3121.66	2617.66	2987.91	2830.37	11025.2			1	0.286454	0.636191	0.725796	1.12088	1.10254	0.877878	0.762433	0.837726	0.702474	0.801834	0.759557	2.95873
Afu4g10110		3079.78	0	752.837	709.735	2367.64	3163.45	2915.71	2186.02	2700.25	2042.03	2243.21	381.579	574.446			1	0	0.244445	0.23045	0.768769	1.02717	0.946727	0.709796	0.876765	0.663044	0.728367	0.123898	0.186522
Afu4g10120		929.131	0	313.29	307.827	689.695	583.594	517.75	720.681	604.856	655.291	1228.09	1703.51	1931.84			1	0	0.337186	0.331306	0.742301	0.628107	0.557241	0.77565	0.650991	0.705273	1.32176	1.83345	2.07919
Afu4g10160		442.245	900.905	693.971	1001.01	344.283	333.275	376.373	606.441	370.719	643.303	737.277	138.395	100.194			1	2.03712	1.5692	2.26347	0.778489	0.753598	0.851051	1.37128	0.838266	1.45463	1.66712	0.312937	0.226557
Afu4g10220		12035.5	10834.2	23802	21511.4	12295.8	9838.01	8704.41	9326.16	6733.54	5275.17	7587.38	16982.1	8733.39			1	0.90019	1.97765	1.78733	1.02163	0.817416	0.723228	0.774887	0.559473	0.438301	0.630417	1.411	0.725635
Afu4g10380		538.557	1118.37	647.633	387.128	577.132	590.515	595.488	564.555	650.925	587.491	502.551	388.651	301.956			1	2.0766	1.20253	0.718825	1.07163	1.09648	1.10571	1.04827	1.20865	1.09086	0.933143	0.721652	0.560677
Afu4g10820		139.926	867.337	85.3716	70.4599	106.989	74.3143	110.934	70.6333	56.2334	332.757	81.7197	55.8735	43.7256			1	6.19853	0.610118	0.50355	0.76461	0.531096	0.792803	0.504789	0.401879	2.37809	0.58402	0.399307	0.31249
Afu4g11080	facA	1525.2	917.692	2482.23	2377.33	2039.4	3425.37	1752.69	5343.37	2777.8	4173.95	4887.36	3555.51	315.517			1	0.601685	1.62748	1.5587	1.33713	2.24584	1.14915	3.50338	1.82127	2.73665	3.2044	2.33117	0.206869
Afu4g11480		7918.4	4766.09	4980.16	4569.71	6924.36	9318.09	17055.5	7814.1	11493.2	9365.05	9950.59	14809.6	3701.35			1	0.601901	0.628936	0.577101	0.874465	1.17676	2.1539	0.986828	1.45146	1.18269	1.25664	1.87027	0.467437
Afu4g11580	sod2	932.19	90.4065	184.58	211.445	1035	701.155	694.282	934.491	665.56	705.007	836.81	1446.96	885.491			1	0.0969829	0.198007	0.226826	1.11029	0.752159	0.744786	1.00247	0.713974	0.756291	0.897682	1.55221	0.949904
Afu4g11800	alp1	1110.76	3760.55	10447.7	4576.42	1328.88	7218.83	1045.39	103866	801.657	13487.6	103070	794.933	8360.75			1	3.38556	9.40586	4.12007	1.19637	6.49898	0.941149	93.5084	0.721718	12.1426	92.7923	0.715664	7.52703
Afu4g11850		844.062	0	339.837	306.274	745.499	601.103	575.096	766.839	570.947	837.289	800.405	660.956	222.515			1	0	0.40262	0.362857	0.883227	0.712154	0.681343	0.908509	0.676427	0.991976	0.948278	0.783066	0.263624
Afu4g12180		1034.92	1375.32	1214.05	1267.95	1094.05	1258.79	906.307	1225.92	886.911	1231.02	1274.89	972.121	325.702			1	1.32891	1.17308	1.22516	1.05713	1.21631	0.875723	1.18455	0.856981	1.18947	1.23186	0.939316	0.314711
Afu4g12470		1269.23	660.177	1765.03	1639.88	1248.59	1822.99	2102.63	3468.95	3893.22	2757.01	2980.38	1896.87	1512.32			1	0.520139	1.39063	1.29203	0.983735	1.43629	1.65661	2.73311	3.06738	2.17219	2.34817	1.4945	1.19152
Afu4g12560		791.749	0	851.002	903.891	767.228	818.706	864.546	758.78	752.107	784.055	769.884	660.484	227.047			1	0	1.07484	1.14164	0.96903	1.03405	1.09195	0.95836	0.949932	0.990283	0.972385	0.83421	0.286767
Afu4g12570		514.344	0	325.507	281.823	459.154	659.961	654.109	785.457	629.371	774.825	772.04	291.236	115.359			1	0	0.632858	0.547926	0.892697	1.28311	1.27173	1.5271	1.22364	1.50643	1.50102	0.566228	0.224283
Afu4g12690		288.34	532.172	403.588	513.192	262.137	295.081	236.309	371.943	197.361	484.272	414.993	262.529	91.2319			1	1.84564	1.3997	1.77982	0.909126	1.02338	0.819549	1.28995	0.684473	1.67952	1.43925	0.910484	0.316404
Afu4g13060		22.8692	24.1896	0	1.13422	17.5995	11.5651	9.26921	10.2571	0.752471	12.1995	2.4439	18.7236	53.7475			1	1.05774	0	0.049596	0.769571	0.505707	0.405314	0.44851	0.0329033	0.533446	0.106864	0.818725	2.35022
Afu4g13600		4135.4	5437.09	4602.75	5206.31	4073.16	1623.64	4007.87	1310.28	3020.23	1831.19	1512.72	345.895	1036.2			1	1.31477	1.11301	1.25896	0.984949	0.392621	0.969161	0.316844	0.730336	0.442808	0.365798	0.0836425	0.250569
Afu4g14070	4g14070	539.704	2998.65	6194.32	5639.18	1269.97	7224.26	1247.53	12101.6	3426.17	8005.56	13698.7	978.629	1516.68			1	5.55611	11.4773	10.4487	2.35309	13.3856	2.31152	22.4226	6.34825	14.8332	25.3819	1.81327	2.8102
Afu4g14220		193.641	0	202.677	290.121	273.834	232.682	237.596	316.826	281.863	470.38	292.368	324.708	241.102			1	0	1.04666	1.49824	1.41413	1.20162	1.22699	1.63615	1.4556	2.42914	1.50985	1.67686	1.2451
Afu4g14540	tpcE	172.235	0	40.2122	26.9058	175.149	35.3574	78.3618	41.3127	47.1812	227.219	26.7219	9.20065	68.4813			1	0	0.233472	0.156215	1.01692	0.205285	0.454969	0.239862	0.273935	1.31923	0.155148	0.053419	0.397603
Afu4g14590		85.7719	0	31.7298	50.2238	95.8331	71.0623	44.4122	108.375	40.1436	206.289	77.3264	177.319	117.1			1	0	0.369932	0.58555	1.1173	0.828503	0.517794	1.26353	0.468027	2.40509	0.901535	2.06733	1.36525
Afu5g00135		8.33838	0	0	12.4207	3.31397	14.667	12.0373	39.9279	10.318	141.56	29.624	111.383	3.84918			1	0	0	1.48959	0.397435	1.75897	1.4436	4.78845	1.23742	16.977	3.55273	13.3579	0.461622
Afu5g00290		184.175	0	4.85481	127.489	171.174	221.188	125.98	167.759	127.195	384.891	177.1	54.8807	47.8429			1	0	0.0263598	0.692217	0.929412	1.20097	0.684025	0.910871	0.690622	2.08982	0.961589	0.297982	0.259769
Afu5g00435		4.65085	0	49.2598	31.985	2.85961	236.335	6.2225	310.23	4.97486	465.83	290.833	5.20033	6.77187			1	0	10.5916	6.87724	0.614857	50.8154	1.33793	66.7038	1.06967	100.16	62.5332	1.11814	1.45605
Afu5g00520		58.4146	0	75.662	92.5804	85.4978	119.554	70.5213	148.248	71.2395	259.52	134.603	104.349	60.2913			1	0	1.29526	1.58488	1.46364	2.04664	1.20726	2.53786	1.21955	4.44272	2.30426	1.78634	1.03213
Afu5g00710	5g00710	167.916	1616.2	7632.61	6572.26	426.05	91.6877	116.718	1153.21	695.908	416.273	896.77	5087.86	94.487			1	9.62505	45.4549	39.1401	2.53727	0.546032	0.695098	6.86778	4.14438	2.47905	5.34058	30.3	0.562703
Afu5g00950		15.4359	0	19.7869	74.8624	20.734	20.2845	18.6425	75.0103	30.1485	329.764	44.5461	65.3627	8.37454			1	0	1.28188	4.84989	1.34323	1.31411	1.20774	4.85948	1.95315	21.3634	2.88588	4.23446	0.542537
Afu5g01065		203.714	1955.87	226.112	320.878	201.299	202.576	398.783	244.938	322.863	330.309	236.972	158.019	72.0883			1	9.60108	1.10995	1.57514	0.988147	0.994415	1.95756	1.20236	1.58489	1.62144	1.16326	0.775692	0.353871
Afu5g01272		192.604	0	432.202	548.578	224.905	680.351	185.831	565.352	201.765	598.899	616.983	653.039	132.947			1	0	2.244	2.84822	1.16771	3.53239	0.964839	2.93531	1.04757	3.10949	3.20339	3.39058	0.69026
Afu5g01460		6.18183	541.551	30.4597	17.1845	5.35141	9.78598	9.54976	46.0814	14.8214	196.731	26.4197	16.9041	31.6205			1	87.6036	4.92729	2.77983	0.865668	1.58302	1.54481	7.45433	2.39758	31.824	4.27376	2.73448	5.11507
Afu5g01550		142.793	0	3.33987	48.9649	171.415	150.234	148.805	206.955	167.072	335.309	202.431	203.975	60.4518			1	0	0.0233897	0.342909	1.20044	1.05211	1.04211	1.44934	1.17003	2.34822	1.41766	1.42847	0.423354
Afu5g01650		12347.2	20288.5	30790.2	27841.6	13181	24576	18936.8	21343	17980.7	16354.9	19411.9	32550.7	5431.41			1	1.64317	2.4937	2.2549	1.06753	1.99042	1.5337	1.72858	1.45626	1.32458	1.57218	2.63629	0.439891
Afu5g01700		28.1063	2010.01	2.59768	20.6785	39.84	46.0124	32.7599	75.931	33.0392	207.272	81.2019	49.9258	96.2138			1	71.5148	0.0924235	0.735724	1.41748	1.63709	1.16557	2.70157	1.17551	7.37458	2.8891	1.77632	3.42321
Afu5g01900		766.755	314.465	947.206	1090.71	882.686	872.891	763.537	1085.73	904.607	1078.41	1124.52	858.199	999.442			1	0.410125	1.23534	1.4225	1.1512	1.13842	0.995803	1.41601	1.17979	1.40646	1.4666	1.11926	1.30347
Afu5g01970	gpdA	78210.1	9920.39	42138.1	29474	73062.7	44375.5	81736.7	95746.6	105113	67571.9	74567.8	138249	88149.2			1	0.126843	0.538781	0.376856	0.934185	0.567389	1.04509	1.22422	1.34398	0.86398	0.95343	1.76767	1.12708
Afu5g02270		82.2497	0	9.57433	70.8034	75.9634	76.8422	85.2816	134.363	72.0311	322.688	121.248	154.277	33.0755			1	0	0.116406	0.860835	0.923571	0.934256	1.03686	1.6336	0.875762	3.92327	1.47415	1.87571	0.402136
Afu5g02330	aspF1	99853.5	468.487	951.299	320.384	140646	8870.5	112092	5025.93	152657	20271.5	10816.2	13613.7	60539.3			1	0.00469175	0.00952695	0.00320854	1.40852	0.0888352	1.12256	0.050333	1.52881	0.203012	0.108321	0.136336	0.606282
Afu5g02690		576.467	867.337	257.819	456.454	459.175	579.413	526.715	659.376	539.869	670.186	634.477	663.354	250.887			1	1.50457	0.447239	0.791813	0.796533	1.00511	0.913695	1.14382	0.936513	1.16257	1.10063	1.15072	0.435214
Afu5g02800		2407.26	593.111	3395.48	4623.12	2327.6	3863.37	3492.79	2225.74	2054.75	2462.56	2667.1	1583.12	349.009			1	0.246384	1.41052	1.92049	0.966908	1.60488	1.45094	0.924596	0.853562	1.02297	1.10794	0.657645	0.144982
Afu5g02880		23.2185	3393.97	132.313	55.2943	79.0959	44.9598	32.4897	74.8316	31.3621	156.88	94.1048	30.8856	26.582			1	146.175	5.69861	2.38148	3.40659	1.93638	1.3993	3.22293	1.35074	6.75669	4.05301	1.33022	1.14486
Afu5g03030		418.052	1378.81	749.637	1164.86	459.865	445.138	270.827	452.564	292.551	480.256	481.656	1703.04	214.159			1	3.29818	1.79317	2.7864	1.10002	1.06479	0.647831	1.08255	0.699796	1.1488	1.15214	4.07374	0.512277
Afu5g03750		1258.45	0	256.546	138.354	1586.71	620.998	1216.31	1039.51	1624.52	470.344	523.594	7001.39	720.199			1	0	0.203859	0.10994	1.26084	0.493463	0.966516	0.826022	1.29089	0.373749	0.416063	5.56351	0.572291
Afu5g03920	hapX	948.309	1122.6	3974.38	3325.92	2649.81	494.442	1071.3	1005.38	2034.11	713.887	621.401	1128.79	560.227			1	1.18379	4.19101	3.50721	2.79425	0.521393	1.1297	1.06018	2.14498	0.7528	0.655273	1.19032	0.590764
Afu5g04170	hsp90	7794.51	90.4065	1406.19	1517.94	8198.47	7511.9	7552.86	9552.21	7726.12	7767.31	8045.04	3114.58	8815.49			1	0.0115987	0.180407	0.194744	1.05183	0.963742	0.968996	1.2255	0.991225	0.99651	1.03214	0.399586	1.13099
Afu5g04190		2479.61	157.698	1504.67	2164.69	2154.04	3420.33	2147.18	3263.25	2157.01	3257.65	3199.02	1813.44	396.773			1	0.0635977	0.606815	0.872993	0.8687	1.37938	0.865932	1.31603	0.869896	1.31377	1.29013	0.731341	0.160014
Afu5g05600		3280.65	1121.76	2288.3	2202.03	2788.34	2717.81	2656.97	2339.91	2487.62	2375.04	2804.71	2247.54	1316.99			1	0.34193	0.697515	0.671217	0.849934	0.828435	0.80989	0.713243	0.758269	0.723952	0.854924	0.68509	0.40144
Afu5g06070	mdr1	827.839	2986.52	3692.66	2982.12	1063.49	1088.24	787.179	1407.08	886.925	1363.78	1026.79	890.914	952.627			1	3.60761	4.4606	3.6023	1.28466	1.31455	0.950885	1.69971	1.07137	1.6474	1.24033	1.07619	1.15074
Afu5g06120		2022.58	3503.24	1518.56	1687.2	1905.81	1602.25	1456.89	1896.56	1448.9	1521.37	1707.22	1271.34	514.492			1	1.73207	0.750806	0.83418	0.942267	0.792184	0.72031	0.937694	0.71636	0.752195	0.84408	0.628574	0.254374
Afu5g06190		742.208	1088.53	1101.47	1114.75	771.96	870.679	739.142	1829.43	1057.24	1294.34	1675.98	980.046	329.924			1	1.46662	1.48404	1.50194	1.04009	1.17309	0.995869	2.46484	1.42445	1.7439	2.2581	1.32045	0.444517
Afu5g06410		647.417	0	306.269	622.283	664.476	590.864	509.727	913.257	538.573	916.907	832.01	357.734	97.3901			1	0	0.473063	0.961178	1.02635	0.912648	0.787323	1.41062	0.831879	1.41625	1.28512	0.552555	0.150429
Afu5g06420	5g06420	2289.46	788.917	2509.41	2626.17	2510.44	2168.14	2001.36	1548.8	2013.32	1648.39	1695.7	1234.52	512.284			1	0.344587	1.09607	1.14707	1.09652	0.947009	0.874163	0.676492	0.879388	0.719991	0.740657	0.539218	0.223758
Afu5g06460		551.655	145.138	939.419	950.37	504.703	627.343	660.718	717.511	615.859	715.888	772.076	701.347	143.263			1	0.263096	1.70291	1.72276	0.914889	1.1372	1.1977	1.30065	1.11639	1.29771	1.39956	1.27135	0.259697
Afu5g06800		205.496	3213.25	134.129	243.673	212.38	225.338	223.258	272.467	207.375	322.855	255.635	296.928	94.7877			1	15.6366	0.652711	1.18578	1.0335	1.09656	1.08644	1.3259	1.00915	1.5711	1.24399	1.44494	0.461263
Afu5g07510		772.759	551.942	95.9684	356.482	627.706	787.648	469.948	446.272	347.795	699.825	495.332	319.874	520.045			1	0.714248	0.124189	0.461311	0.812292	1.01927	0.608143	0.577505	0.45007	0.905619	0.640991	0.413937	0.672971
Afu5g07780	erg1	2601.46	867.528	6970.75	4080.81	2768.35	971.185	1689.58	591.854	1103.2	654.823	1095.87	10571.4	4391.59			1	0.333478	2.67956	1.56866	1.06415	0.373324	0.649474	0.227509	0.424071	0.251714	0.421254	4.06365	1.68813
Afu5g08020		1134.71	236.546	864.812	1123.03	1183.29	1179.13	881.084	820.883	712.633	630.016	836.587	924.562	1879.42			1	0.208464	0.762144	0.989704	1.04282	1.03914	0.776484	0.72343	0.628031	0.555223	0.73727	0.814801	1.6563
Afu5g08420	sho1	2989.77	1309.16	6863.83	7233.19	2559.57	2791.18	3292.72	3886.79	3515.06	3532.37	3990.62	2987.35	2727.03			1	0.437881	2.29577	2.41931	0.856109	0.933577	1.10133	1.30003	1.17569	1.18148	1.33475	0.999188	0.912118
Afu5g08830	hexA	40264.4	11734.2	33127.7	20891.8	46224.9	55499.9	43939.7	40986.8	54708.1	22644	35268.5	40478.9	17325.6			1	0.291428	0.822754	0.518864	1.14803	1.37839	1.09128	1.01794	1.35872	0.562383	0.875923	1.00533	0.430296
Afu5g09170		302.326	0	298.774	528.781	337.835	374.642	293.031	415.647	273.434	500.609	415.66	398.25	221.322			1	0	0.988251	1.74904	1.11745	1.2392	0.969255	1.37483	0.904432	1.65586	1.37487	1.31729	0.732065
Afu5g09360	calA/cnaA	2613.15	468.487	3036	3673.78	2729.77	2624.22	2624.34	3160.35	2753.49	2704	2896.28	2341.7	958.717			1	0.179281	1.16181	1.40588	1.04463	1.00424	1.00428	1.2094	1.05371	1.03477	1.10835	0.896122	0.366882
Afu5g09580	rodA	44207.4	90.4065	4.84806	48.8753	26966.9	11736.5	30194.4	6769.59	16430.1	19630	15045.5	0.905634	18981.3			1	0.00204505	0.000109666	0.00110559	0.610008	0.265487	0.683017	0.153132	0.37166	0.444044	0.340339	2.0486e-05	0.429369
Afu5g09740		936.105	867.337	665.729	693.236	870.69	817.18	1015.91	733.195	697.709	840.207	657.155	600.131	287.435			1	0.926538	0.71117	0.740554	0.930121	0.872958	1.08525	0.783241	0.745333	0.897557	0.70201	0.641094	0.307054
Afu5g09890		17.4113	0	0	80.3943	31.0984	25.3433	29.2934	48.093	25.8664	141.976	42.4451	5.763	3.84518			1	0	0	4.61735	1.7861	1.45556	1.68243	2.76217	1.48561	8.15421	2.43779	0.330991	0.220843
Afu5g09990		28.4554	769.648	41.8598	44.4058	31.9949	28.252	24.6522	81.0871	20.4483	222.27	74.9663	54.5836	95.3724			1	27.0476	1.47107	1.56054	1.12439	0.992853	0.866347	2.84962	0.71861	7.8112	2.63452	1.91822	3.35165
Afu5g10040		7.39265	236.546	0	12.4207	9.65108	13.9683	8.93948	35.3241	2.11995	108.894	18.2224	23.6978	2.13827			1	31.9975	0	1.68015	1.3055	1.88948	1.20924	4.77827	0.286765	14.73	2.46494	3.2056	0.289243
Afu5g10310		0	0	0	12.4207	1.76141	1.272	1.87987	21.5782	5.3843	200.788	6.70081	4.08115	1.44633			#DIV/0!	#DIV/0!	#DIV/0!	#DIV/0!	#DIV/0!	#DIV/0!	#DIV/0!	#DIV/0!	#DIV/0!	#DIV/0!	#DIV/0!	#DIV/0!	#DIV/0!
Afu5g10760	mnt1	2407.27	618.222	2771.54	2638.84	2210.95	1953.83	1934.97	2049.92	1583.05	1807.59	1949.65	2870.65	504.606			1	0.256815	1.15132	1.0962	0.918446	0.811637	0.803803	0.851554	0.657612	0.750887	0.809901	1.19249	0.209617
Afu5g11070		614.572	0	377.436	925.744	573.238	571.836	522.846	779.95	467.299	931.657	797.845	689.806	143.056			1	0	0.614145	1.50632	0.932744	0.930463	0.850749	1.26909	0.760365	1.51594	1.29821	1.12242	0.232773
Afu5g11260	sreA	2310.17	0	316.244	176.826	1177.62	2643.52	1547.82	1734.63	1237.66	1926.5	2209.09	2080.93	6009.14			1	0	0.136892	0.0765425	0.509756	1.1443	0.670003	0.750866	0.535746	0.833923	0.956248	0.90077	2.60117
Afu5g11390		2781.29	3177.92	2787.7	2690.98	3009.71	3366.91	2067.31	3615.69	2140.42	2814.61	3734.32	1990.63	1396.27			1	1.14261	1.0023	0.96753	1.08213	1.21055	0.74329	1.3	0.769578	1.01198	1.34266	0.71572	0.502022
Afu5g12020		116.031	570.661	50.0981	117.206	104.811	269.616	105.556	237.538	90.4081	281.166	326.457	172.515	48.2516			1	4.91816	0.431763	1.01013	0.903302	2.32365	0.90972	2.04718	0.779168	2.42319	2.81352	1.48679	0.415849
Afu5g12060		543.769	0	66.085	103.464	482.515	587.022	483.643	640.82	439.499	646.505	635.743	351.083	88.338			1	0	0.121531	0.190273	0.887353	1.07954	0.889427	1.17848	0.808244	1.18893	1.16914	0.645648	0.162455
Afu5g12080		1325.66	157.698	2220.26	2193.02	1222.63	842.985	898.507	568.517	763.959	806.006	760.729	2398.15	3497.11			1	0.118958	1.67483	1.65429	0.922278	0.635899	0.677781	0.428856	0.576286	0.608004	0.573849	1.80902	2.63801
Afu5g12900		975.729	0	547.551	317.685	786.536	696.486	518.35	704.839	360.873	588.5	693.826	465.058	263.427			1	0	0.561171	0.325588	0.806101	0.713811	0.531244	0.722372	0.369849	0.603139	0.711084	0.476626	0.26998
Afu5g12930		60.2066	367.961	102.892	164.365	63.2009	80.5674	54.322	160.657	44.3044	312.666	130.065	110.482	37.7001			1	6.11164	1.70898	2.73001	1.04973	1.33818	0.90226	2.66844	0.735873	5.19322	2.16031	1.83505	0.626178
Afu5g12960		14.7071	52.5659	46.5035	85.9025	15.7105	49.0784	28.7713	150.504	39.9327	286.037	96.4744	309.328	5.92026			1	3.57418	3.16197	5.84088	1.06823	3.33705	1.95628	10.2334	2.71519	19.4489	6.55971	21.0325	0.402544
Afu5g13080		559.957	157.698	296.982	520.983	652.539	799.708	587.836	814.566	616.608	877.805	931.833	1022.85	758.83			1	0.281625	0.530367	0.930398	1.16534	1.42816	1.04979	1.45469	1.10117	1.56763	1.66412	1.82665	1.35516
Afu5g13310		436.503	1182.73	468.812	671.62	429.333	643.867	558.482	705.447	515.081	803.708	868.579	341.468	85.4307			1	2.70956	1.07402	1.53864	0.983574	1.47506	1.27945	1.61613	1.18002	1.84124	1.98986	0.782282	0.195716
Afu5g13790		314.245	9160.92	604.95	814.678	292.514	534.44	387.877	551.649	292.735	684.643	591.796	445.343	133.806			1	29.1522	1.92509	2.5925	0.930847	1.70071	1.23432	1.75548	0.931552	2.1787	1.88323	1.41719	0.425801
Afu5g14230		32.7142	2927.18	480.554	432.354	82.4865	158.777	93.8635	632.714	221.694	340.511	522.514	727.582	237.718			1	89.4773	14.6895	13.2161	2.52143	4.85346	2.8692	19.3407	6.7767	10.4087	15.9721	22.2406	7.26652
Afu5g14290		2.93351	0	544.009	446.176	0.991072	19.7236	6.51327	66.0205	18.1036	164.925	65.344	0.543166	8.25169			1	0	185.447	152.097	0.337846	6.72356	2.2203	22.5057	6.17132	56.2212	22.275	0.185159	2.81291
Afu5g14360		67.0093	0	26.3479	49.4574	71.5105	79.0341	62.1881	162.692	69.4443	229.848	159.58	118.237	23.1178			1	0	0.393198	0.738067	1.06717	1.17945	0.928051	2.4279	1.03634	3.43009	2.38145	1.76448	0.344993
Afu5g14390		101.924	762.205	243.029	358.981	133.653	188.983	217.653	215.239	213.849	394.784	298.819	97.2837	116.578			1	7.47814	2.3844	3.52203	1.3113	1.85415	2.13543	2.11175	2.09811	3.8733	2.93177	0.954468	1.14376
Afu5g14530		104.191	0	22.3846	115.134	89.0624	95.5877	93.8545	171.453	93.598	370.075	189.466	42.942	34.6552			1	0	0.214843	1.10504	0.854803	0.917432	0.900797	1.64557	0.898334	3.55191	1.81846	0.412149	0.332614
Afu5g14800	5g14800	144.872	90.4065	64.9994	96.4056	95.7988	139.841	122.552	505.103	127.904	247.922	207.879	122.417	273.546			1	0.624043	0.448667	0.665452	0.661264	0.96527	0.84593	3.48654	0.882876	1.71131	1.43491	0.844997	1.88819
Afu6g00120		319.363	0	377.779	325.029	248.946	395.66	310.377	390.737	254.042	504.101	361.621	229.49	62.2626			1	0	1.18291	1.01774	0.779505	1.2389	0.97186	1.22349	0.795464	1.57845	1.13232	0.718587	0.194959
Afu6g00200		32.6665	0	0	3.96056	49.5384	47.7928	32.0925	98.5215	42.2501	231.567	70.4239	89.543	55.3775			1	0	0	0.121242	1.51649	1.46305	0.982429	3.01598	1.29338	7.08883	2.15585	2.74113	1.69524
Afu6g00220		216.461	0	189.132	357.079	278.767	226.434	122.514	179.049	96.3159	328.775	174.357	748.231	239.77			1	0	0.873744	1.64962	1.28784	1.04607	0.565985	0.827164	0.444956	1.51886	0.805486	3.45665	1.10768
Afu6g01840		69.4391	13716	424.93	290.08	87.6634	138.399	149.394	341.169	398.232	371.971	326.232	87.4871	62.4059			1	197.526	6.11946	4.17747	1.26245	1.9931	2.15144	4.91322	5.73497	5.35679	4.6981	1.25991	0.898714
Afu6g01910		6963.53	519.822	2050.13	2086.95	5518.44	4995.87	4341.65	3724.6	4338.05	4653.52	4444.99	3212.29	1570.43			1	0.0746492	0.294409	0.299698	0.792478	0.717434	0.623484	0.534872	0.622968	0.66827	0.638324	0.461303	0.225523
Afu6g01960		188.476	33.5683	906.06	529.124	129.683	336.732	139.342	319.038	152.667	464.069	303.559	34.4796	52.2262			1	0.178104	4.8073	2.80738	0.688064	1.78661	0.739311	1.69272	0.810006	2.46222	1.6106	0.182939	0.277098
Afu6g01970	areA	1890.6	0	3233.53	3933.85	1569.46	4285.46	2474.64	3585.84	2666.6	4172.1	3738.27	2404.44	538.399			1	0	1.71032	2.08075	0.830142	2.26673	1.30892	1.89667	1.41045	2.20676	1.9773	1.27179	0.284778
Afu6g02110		4672.83	1339.18	2944.59	2475.63	4240.32	4700.19	3644.63	5868.58	4069.93	5008.02	5840.03	2552.27	1990.37			1	0.286588	0.63015	0.529793	0.907442	1.00585	0.779961	1.25589	0.870977	1.07173	1.24978	0.546194	0.425945
Afu6g02280	aspf3	9434.64	2986.52	10816.1	6570.16	13034.6	6732.99	19797.4	8140.73	27437.8	7402.68	9015.36	5577.05	15482.6			1	0.316548	1.14643	0.696387	1.38157	0.713645	2.09837	0.862855	2.9082	0.784628	0.955559	0.591125	1.64103
Afu6g02330		173.782	20607.9	591.16	317.671	191.912	206.911	170.653	252.788	289.08	357.779	186.612	352.652	390.565			1	118.585	3.40174	1.82799	1.10433	1.19064	0.981999	1.45463	1.66347	2.05878	1.07383	2.02928	2.24744
Afu6g02690	mtfA	350.714	867.337	2822.41	3183.96	641.865	1313.75	392.852	1808.28	591.959	1140.81	2050.28	625.636	1083.35			1	2.47306	8.04762	9.07851	1.83017	3.74594	1.12015	5.15601	1.68787	3.25284	5.84601	1.7839	3.08898
Afu6g02850		232.499	0	62.4184	130.15	160.147	2070.79	130.471	1346.66	70.6761	1392.46	1677.51	23.0073	20.272			1	0	0.268468	0.55979	0.688808	8.90666	0.561167	5.7921	0.303985	5.9891	7.21516	0.0989566	0.087192
Afu6g03010		35.4518	0	5.56646	97.6767	28.6512	33.2799	38.4495	61.8587	22.8104	178.573	58.4804	20.2388	4.68876			1	0	0.157015	2.7552	0.808173	0.938738	1.08456	1.74487	0.64342	5.03706	1.64958	0.570883	0.132257
Afu6g03110		121.747	0	49.2598	49.0263	163.035	152.636	149.874	129.518	88.6549	126.613	100.81	166.706	58.5619			1	0	0.404607	0.402689	1.33912	1.25371	1.23102	1.06383	0.728188	1.03997	0.828029	1.36928	0.481012
Afu6g03430		930.519	0	397.84	451.535	1032.76	271.711	1786.81	396.032	2476.39	668.474	478.568	376.888	378.876			1	0	0.427547	0.485251	1.10988	0.291999	1.92023	0.425604	2.6613	0.718388	0.514302	0.405031	0.407167
Afu6g03540	acuE	2622.99	174.842	4226.6	4290.72	3151.67	6087.06	5098.79	6174.74	8728.5	5156.29	4343.23	5474.53	2289.98			1	0.0666575	1.61137	1.63582	1.20156	2.32066	1.94389	2.35409	3.32769	1.96581	1.65583	2.08714	0.873044
Afu6g04490		777.316	236.546	345.178	864.225	675.084	1609.2	802.372	1200.36	646.41	1065.06	1094.65	305.44	148.867			1	0.304312	0.444064	1.11181	0.868481	2.07019	1.03223	1.54424	0.831593	1.37017	1.40824	0.392942	0.191515
Afu6g05010		671.848	867.337	1193.65	1126.24	781.201	826.565	1179.15	1135.6	1440.24	981.451	988.067	1343.46	299.608			1	1.29097	1.77666	1.67634	1.16277	1.23029	1.75509	1.69026	2.1437	1.46082	1.47067	1.99965	0.445947
Afu6g05150	6g05150	3264.75	618.222	4096.8	2746.65	3484.68	2983.32	2936.48	4638.23	3560.45	3564.06	4001.39	2577.42	1543.9			1	0.189362	1.25486	0.841304	1.06736	0.913798	0.899448	1.4207	1.09057	1.09168	1.22563	0.789468	0.472898
Afu6g05160		640.18	297.844	278.362	578.71	753.298	1752.49	1058.38	1374.68	1178.52	1708.67	1265.03	78.2408	130.574			1	0.46525	0.434818	0.90398	1.1767	2.73749	1.65325	2.14733	1.84091	2.66905	1.97605	0.122217	0.203965
Afu6g05300		3705.42	1555.33	2908.57	3157.1	3581.7	3872.63	3407.32	3835.58	3040.88	3437.43	3901.95	3410.56	1086.46			1	0.419746	0.784951	0.852023	0.966611	1.04513	0.919552	1.03513	0.820659	0.927678	1.05304	0.920427	0.29321
Afu6g06530	6g06530	1383.44	90.4065	228.036	447.997	1331.82	1400.32	679.717	864.87	940.467	970.425	813.679	145.173	459.718			1	0.0653489	0.164832	0.323827	0.962683	1.0122	0.491323	0.625158	0.679802	0.701457	0.588155	0.104936	0.3323
Afu6g07010		0.440363	0	5.56646	71.6271	26.6204	35.3771	11.2592	224.464	51.8728	214.575	187.399	19.0747	18.0664			1	0	12.6406	162.655	60.451	80.3362	25.568	509.725	117.795	487.269	425.555	43.3159	41.0261
Afu6g07130		50.2569	0	435.499	502.781	34.9422	55.5389	59.0208	123.067	62.478	293.898	84.435	57.8429	89.2612			1	0	8.66544	10.0042	0.695272	1.1051	1.17438	2.44876	1.24317	5.84791	1.68007	1.15094	1.7761
Afu6g07230		30.4042	0	0	55.2943	33.3897	47.6263	39.3325	67.0005	35.4387	203.295	63.2434	32.0939	5.44417			1	0	0	1.81864	1.09819	1.56644	1.29365	2.20366	1.16559	6.68641	2.08009	1.05558	0.17906
Afu6g07430	6g07430	8329.9	5278.69	13273.4	10244.7	8899.41	7371.38	5661.33	13238.3	6422.68	8364.44	9121.11	3084.08	1105.45			1	0.633704	1.59346	1.22987	1.06837	0.88493	0.67964	1.58925	0.771039	1.00415	1.09498	0.370242	0.132709
Afu6g07530		1296.39	0	1244.86	926.274	1283.79	1169.11	1902.61	798.825	1185.14	868.449	784.165	3455.56	4338.04			1	0	0.960251	0.714505	0.990286	0.90182	1.46762	0.616193	0.914188	0.6699	0.604885	2.66553	3.34625
Afu6g07720	acuF	15490.1	716.616	1469.5	992.235	12410.1	14891.1	8170.46	16508	12200.8	9812.12	8721.84	10106.7	16557.8			1	0.0462629	0.0948671	0.0640561	0.80116	0.961333	0.527463	1.06571	0.787654	0.633444	0.563059	0.652461	1.06893
Afu6g07780		19.7749	0	24.1213	14.0768	16.8754	15.9479	21.7241	60.1902	27.3748	194.741	44.3591	27.8939	26.3102			1	0	1.21979	0.711853	0.853375	0.806472	1.09857	3.04376	1.38432	9.84785	2.2432	1.41057	1.33049
Afu6g07800		1068.85	147.273	625.915	646.471	978.311	827	746.948	932.293	736.095	772.286	793.226	769.384	532.582			1	0.137787	0.585598	0.60483	0.915295	0.773731	0.698835	0.872241	0.688681	0.722541	0.742133	0.719826	0.498277
Afu6g07950		535.882	0	95.398	137.084	410.169	324.501	337.332	315.615	319.867	298.838	285.36	349.982	60.2096			1	0	0.178021	0.255811	0.765409	0.605545	0.629491	0.588965	0.596899	0.557658	0.532506	0.653095	0.112356
Afu6g08540		106.302	0	0	7.45244	67.4943	178.134	166.301	258.783	182.788	298.117	273.973	23.6433	33.656			1	0	0	0.0701064	0.63493	1.67574	1.56442	2.43441	1.71952	2.80443	2.57731	0.222416	0.316607
Afu6g08550		136.147	0	0	87.6925	122.51	130.057	159.296	144.271	136.613	254.985	116.026	121.683	46.2975			1	0	0	0.644101	0.899833	0.955267	1.17003	1.05967	1.00342	1.87286	0.852208	0.893764	0.340055
Afu6g08790		693.076	0	576.142	784.733	762.205	1208.48	705.199	962.483	501.611	859.852	959.223	678.647	107.539			1	0	0.831282	1.13225	1.09974	1.74364	1.01749	1.38871	0.723746	1.24063	1.38401	0.979181	0.155162
Afu6g09335		393.228	341.678	226.192	202.498	230.695	386.251	247.034	344.312	304.117	318.835	371.388	1027.94	168.956			1	0.868907	0.575218	0.514965	0.586671	0.982258	0.62822	0.875604	0.773387	0.810816	0.944459	2.61411	0.429664
Afu6g09356		4.83257	131.415	1.61827	55.8398	5.67677	5.65143	2.53459	3.69267	0.123601	18.6472	1.96425	8.26951	12.9797			1	27.1936	0.334868	11.5549	1.17469	1.16945	0.524482	0.764121	0.0255767	3.85865	0.406461	1.71121	2.68588
Afu6g09580		185.54	1378.81	71.7431	209.835	235.987	155.833	138.21	171.885	108.789	240.888	149.424	173.443	387.881			1	7.43135	0.386673	1.13094	1.27189	0.839889	0.744907	0.926406	0.586337	1.29831	0.80535	0.934805	2.09056
Afu6g09630	gliZ	113.92	3552.07	5785.9	4541.84	27.1038	41.1269	8531.09	406.082	12159.2	2118.79	2924.64	12.5547	37.2079			1	31.1805	50.7893	39.8688	0.23792	0.361016	74.8868	3.56464	106.734	18.599	25.6728	0.110207	0.326615
Afu6g09660	gliP	47.3018	38107.6	30705.8	31112.7	46.5168	33.2462	60039.9	190.208	65291.1	1982.77	4294.69	19.9278	15.5391			1	805.627	649.145	657.748	0.983405	0.702852	1269.29	4.02115	1380.31	41.9174	90.7934	0.421291	0.328509
Afu6g09690	gliG	0.161181	881.574	1066.09	1510.38	0.228391	0.11257	2419.04	5.93449	1764	229.174	197.565	0.905634	18.6569			1	5469.48	6614.27	9370.72	1.41699	0.698408	15008.3	36.8189	10944.3	1421.84	1225.74	5.61876	115.751
Afu6g09870		60.0857	0	39.4577	131.247	65.1757	74.7676	71.8427	113.518	71.8585	245.46	127.931	55.2701	76.6454			1	0	0.65669	2.18432	1.08471	1.24435	1.19567	1.88927	1.19593	4.08516	2.12914	0.919854	1.2756
Afu6g09930		2413.42	1615.74	2766.61	3284.79	2764.52	2349.81	1963.48	2120.36	1830.54	2183.73	2380.81	2896.43	3356.61			1	0.669481	1.14635	1.36105	1.14548	0.973644	0.813568	0.87857	0.758486	0.904828	0.986488	1.20014	1.39081
Afu6g10010		215.066	236.546	72.4976	167.235	175.173	239.77	209.871	354.278	216.942	471.118	345.563	218.342	61.4484			1	1.09988	0.337095	0.7776	0.814508	1.11487	0.975844	1.6473	1.00872	2.19058	1.60678	1.01523	0.285719
Afu6g10140		23.7647	0	24.8932	76.8538	31.9584	35.4979	30.9867	103.021	40.1838	290.671	77.686	46.8684	5.46931			1	0	1.04749	3.23395	1.34478	1.49373	1.3039	4.33504	1.6909	12.2312	3.26897	1.97219	0.230144
Afu6g10310		182.487	744.529	0	38.9615	163.606	368.061	152.693	212.461	106.708	418.259	199.53	8.06005	25.4293			1	4.0799	0	0.213503	0.896537	2.01692	0.836735	1.16425	0.584743	2.29199	1.09339	0.0441678	0.139348
Afu6g11110		783.748	0	3.33987	7.45244	1165.8	1548.24	462.853	804.047	675.265	745.25	660.987	11.4687	70.9023			1	0	0.00426141	0.00950872	1.48746	1.97543	0.590564	1.0259	0.861584	0.950879	0.843367	0.0146331	0.0904657
Afu6g11170		858.068	0	864.728	925.85	685.778	1349.85	1016.34	1094.19	778.9	1391.7	1524.69	1102.17	200.735			1	0	1.00776	1.07899	0.799212	1.57313	1.18445	1.27518	0.907737	1.6219	1.77689	1.28448	0.233938
Afu6g11230		302.218	302.835	263.837	187.523	277.581	306.422	227.214	431.237	236.229	515.267	431.801	281.923	60.5187			1	1.00204	0.873002	0.620488	0.91848	1.01391	0.751821	1.42691	0.78165	1.70495	1.42877	0.932847	0.200249
Afu6g11450		138.72	0	135.146	286.545	124.512	245.975	124.42	265.56	102.707	465.944	251.908	102.223	46.0873			1	0	0.974237	2.06564	0.897582	1.77318	0.896914	1.91437	0.740392	3.35889	1.81595	0.736903	0.332234
Afu6g11640		69.3811	1980.99	24.8932	83.5912	80.1103	57.7218	76.9837	99.9322	74.3446	90.5629	78.3478	89.2291	180.542			1	28.5523	0.35879	1.20481	1.15464	0.831953	1.10958	1.44034	1.07154	1.3053	1.12924	1.28607	2.60218
Afu6g11750		12.1667	48.3793	9.91572	13.3045	10.3903	14.6442	13.7737	43.1492	18.9884	141.825	23.8487	8.87648	17.7187			1	3.97638	0.81499	1.09352	0.853996	1.20364	1.13208	3.54651	1.56069	11.6568	1.96016	0.729574	1.45633
Afu6g12020		60.6272	0	24.8932	33.5172	52.7073	29.6658	54.5181	41.489	19.835	199.814	28.3575	10.6012	8.59324			1	0	0.410595	0.552841	0.869367	0.489314	0.899234	0.68433	0.327164	3.29578	0.467735	0.174858	0.141739
Afu6g12130		5.90514	0	5.56646	49.85	9.00475	6.94648	13.317	38.6246	8.03851	165.459	38.1905	2.52924	7.51374			1	0	0.942646	8.4418	1.5249	1.17635	2.25516	6.54084	1.36127	28.0195	6.46734	0.428312	1.27241
Afu6g12150		11.9873	236.546	208.992	159.463	14.0275	66.1066	102.451	224.458	137.128	552.651	644.027	19.7756	13.8598			1	19.7331	17.4345	13.3027	1.1702	5.51473	8.54666	18.7247	11.4395	46.1032	53.7259	1.64971	1.15621
Afu6g12160		329.879	0	33.7847	70.2687	611.714	500.567	222.323	207.257	190.267	348.05	165.891	137.176	7020.72			1	0	0.102416	0.213014	1.85436	1.51743	0.673953	0.628281	0.576778	1.05509	0.502885	0.415838	21.2827
Afu6g12522		1991.76	0	1353.27	1173.49	1591.67	1565.6	1671.11	1353.42	1449.33	1363.21	1461.3	1593.67	458.371			1	0	0.679432	0.589172	0.799124	0.786039	0.839009	0.67951	0.72766	0.684423	0.733672	0.800129	0.230133
Afu6g12930	acoA	7642.22	9188.77	9317.26	12850.2	3466.55	8787.82	5417.66	11882.8	4944.52	9682.28	11465.3	12354.2	6692.35			1	1.20237	1.21918	1.68147	0.453605	1.1499	0.708911	1.55488	0.647	1.26695	1.50025	1.61657	0.875707
Afu6g12950	tpsA	2551.94	788.917	3006.77	3440.24	2592.83	3915.71	2637.69	4361.9	2499.74	3564.93	4074.47	2527.88	848.153			1	0.309144	1.17823	1.34809	1.01603	1.53441	1.0336	1.70925	0.979547	1.39695	1.59662	0.990572	0.332357
Afu6g13680		182.054	0	86.1689	90.9393	171.864	199.839	240.29	227.663	246.053	441.491	256.215	164.215	214.296			1	0	0.473314	0.499517	0.944028	1.09769	1.31988	1.25052	1.35154	2.42505	1.40736	0.90201	1.1771
Afu6g13770		274.424	0	99.2166	203.017	265.684	227.501	320.612	235.638	278.519	348.384	225.8	651.344	124.772			1	0	0.361545	0.739794	0.968152	0.829015	1.16831	0.858665	1.01492	1.26951	0.822814	2.3735	0.454669
Afu6g14150		378.861	1362.53	385.771	419.54	389.214	413.042	386.106	411.088	399.53	565.726	510.556	290.433	310.974			1	3.59638	1.01824	1.10737	1.02733	1.09022	1.01912	1.08506	1.05456	1.49323	1.34761	0.766595	0.820813
Afu6g14350		233.498	0	332.287	516.516	220.442	163.705	157.741	157.436	112.105	159.1	123.196	146.515	881.411			1	0	1.42308	2.21208	0.944087	0.7011	0.675557	0.674248	0.480112	0.681375	0.527611	0.627479	3.77481
Afu6g14580		11.8416	14338.9	245.822	251.791	30.6396	19.4547	19.298	82.8126	53.2937	158.549	68.3285	38.4412	45.6786			1	1210.89	20.7591	21.2632	2.58744	1.64291	1.62967	6.99334	4.50053	13.3891	5.77018	3.24627	3.85746
Afu7g00130	nscR	12.3321	262.829	2581.78	3802.8	6.47303	7.3844	7.68052	37.0298	5.2643	162.643	16.3996	15.7283	57.521			1	21.3125	209.354	308.364	0.524891	0.598793	0.622805	3.00271	0.426876	13.1885	1.32983	1.27539	4.66431
Afu7g00210		76.6023	551.942	292.627	399.607	86.1203	288.726	76.2384	462.246	127.691	382.2	326.808	26.6717	226.453			1	7.20529	3.82008	5.21665	1.12425	3.76915	0.995249	6.03437	1.66693	4.98941	4.2663	0.348184	2.95622
Afu7g00410		1344.6	908.506	546.911	990.612	1944.19	336.805	469.539	267.531	312.244	388.916	206.633	458.943	2083.81			1	0.675668	0.406745	0.736731	1.44592	0.250486	0.349202	0.198967	0.23222	0.289242	0.153676	0.341322	1.54976
Afu7g00652		0.657614	0	0	12.4207	0	1.78132	0.994307	4.55392	0	107.318	0	0	0			1	0	0	18.8876	0	2.70875	1.51199	6.92491	0	163.192	0	0	0
Afu7g00770		454.819	481.146	736.733	1119.39	440.579	558.122	408.728	411.481	376.488	657.895	405.141	510.432	1285.46			1	1.05788	1.61984	2.46119	0.968691	1.22713	0.898661	0.904713	0.827776	1.4465	0.890774	1.12228	2.82632
Afu7g01010	adh1	1462.15	90.4065	141.255	120.918	7113.77	19205.5	167.141	998.451	252.191	325.516	70.5589	74.5575	3289.44			1	0.0618311	0.0966075	0.0826984	4.86527	13.1351	0.114311	0.682864	0.172479	0.222628	0.0482568	0.0509916	2.24972
Afu7g01030	pmcC	11.5532	90.4065	70.5748	103.406	12.0736	22.0426	13.5953	35.2492	25.8463	167.522	9.50113	9.13222	10.7924			1	7.82522	6.10867	8.95037	1.04504	1.90792	1.17675	3.05103	2.23715	14.5	0.82238	0.790448	0.934143
Afu7g01310		538.52	251.275	464.627	787.658	582.075	505.344	909.871	551.967	1140.85	649.538	587.508	513.878	175.555			1	0.466603	0.862786	1.46263	1.08088	0.938394	1.68958	1.02497	2.11849	1.20615	1.09097	0.954242	0.325995
Afu7g01640		470.869	839.208	168.12	353.967	445.933	286.804	363.965	420.241	413.075	543.086	329.897	245.587	476.089			1	1.78225	0.357042	0.751733	0.947044	0.609096	0.772965	0.892481	0.877262	1.15337	0.700612	0.521562	1.01109
Afu7g01650		312.306	1779.1	340.914	174.491	258.345	194.357	237.543	176.443	200.734	244.923	237.677	298.716	243.834			1	5.69666	1.0916	0.558718	0.827216	0.622328	0.760608	0.564967	0.642747	0.78424	0.761038	0.956483	0.780754
Afu7g01810		205.002	0	32.9534	94.8232	183.057	110.893	197.363	127.062	143.808	287.354	112.37	91.7696	463.679			1	0	0.160747	0.462547	0.892951	0.540937	0.962738	0.61981	0.701493	1.40171	0.54814	0.447652	2.26183
Afu7g01820		204.303	217.707	5.56646	53.3904	159.345	101.067	210.47	119.892	197.345	271.076	106.442	62.7682	55.898			1	1.06561	0.0272461	0.26133	0.779942	0.494693	1.03019	0.586833	0.965943	1.32683	0.521	0.307231	0.273603
Afu7g01890		206.753	1015.97	142.445	246.723	248.733	431.58	259.949	369.646	220.911	489.054	405.03	35.71	27.8863			1	4.91392	0.688965	1.19332	1.20305	2.08742	1.2573	1.78787	1.06848	2.36541	1.95901	0.172718	0.134878
Afu7g01960		521.146	2365.46	456.863	392.492	595.491	491.972	838.006	498.995	665.269	809.147	615.06	462.459	261.789			1	4.53896	0.876651	0.753131	1.14266	0.94402	1.608	0.957496	1.27655	1.55263	1.18021	0.887388	0.502333
Afu7g02190		52.4485	0	45.7786	97.0705	48.7491	32.5412	95.8239	37.993	96.3311	127.823	42.4261	64.9373	25.8673			1	0	0.872829	1.85078	0.929466	0.620441	1.82701	0.724387	1.83668	2.43711	0.808909	1.23811	0.493195
Afu7g03910		547.412	0	801.399	486.444	603.253	393.064	387.855	835.156	685.771	707.755	681.027	1044.74	640.229			1	0	1.46398	0.888625	1.10201	0.718041	0.708526	1.52564	1.25275	1.29291	1.24409	1.9085	1.16956
Afu7g04170		192.441	0	84.8851	318.296	157.704	497.782	316.49	932.643	277.261	1059.02	860.805	118.707	35.2148			1	0	0.441098	1.654	0.819496	2.58668	1.64461	4.84639	1.44076	5.5031	4.4731	0.616851	0.18299
Afu7g04290	7g04290	1604.1	4359.49	3328.07	2934.12	2134.08	11762	2508.41	9261.12	2902.83	7553.01	11810.5	6031.2	1073.26			1	2.71771	2.07472	1.82913	1.33039	7.33244	1.56374	5.77339	1.80963	4.70855	7.36267	3.75985	0.66907
Afu7g04340		178.673	33.5683	28.9019	304.626	158.967	184.864	186.33	207.329	206.686	369.149	198.512	108.336	54.8324			1	0.187875	0.161759	1.70493	0.889711	1.03465	1.04286	1.16038	1.15678	2.06606	1.11104	0.606337	0.306887
Afu7g04820		52.2748	0	12.137	38.0764	25.1703	108.849	134.577	35.2929	12.8938	104.077	44.8387	0.630697	83.5043			1	0	0.232177	0.728389	0.481499	2.08225	2.57441	0.675142	0.246653	1.99095	0.85775	0.012065	1.59741
Afu7g04890		88.3143	29448.8	737.71	555.626	140.036	97.8072	79.6377	223.132	166.876	298.634	212.667	135.958	153.384			1	333.454	8.35323	6.29146	1.58565	1.10749	0.901753	2.52656	1.88957	3.38149	2.40807	1.53948	1.73679
Afu7g05080		31.6038	0	9.57433	37.0577	41.2225	29.0974	16.8204	57.3713	19.7864	151.099	25.1583	62.2967	61.2061			1	0	0.302948	1.17257	1.30435	0.920692	0.532227	1.81533	0.626075	4.78103	0.796052	1.97118	1.93667
Afu7g05620		674.132	0	559.216	636.712	635.215	605.29	459.603	621.151	413.933	601.43	611.813	355.231	90.2964			1	0	0.829535	0.944491	0.942271	0.897881	0.68177	0.921408	0.614024	0.892154	0.907556	0.526946	0.133945
Afu7g05960		809.29	212.599	717.76	512.365	1136.14	1049.24	768.125	550.435	681.319	441.395	665.651	1451.92	4011.62			1	0.262699	0.886902	0.633105	1.40387	1.29649	0.949135	0.680145	0.841873	0.54541	0.822512	1.79407	4.95696
Afu7g06060	sit1	1125.83	497.669	11821.5	7751.3	3877.58	878.592	1386.31	2195.28	1808.35	859.715	920.059	270.347	5910.38			1	0.442047	10.5003	6.88497	3.4442	0.780396	1.23137	1.94992	1.60624	0.763629	0.817228	0.240131	5.2498
Afu7g06090	pox1	1381.28	90.4065	849.923	787.139	1210.32	859.198	1274.94	1691.27	1217	1375.5	1080.09	189.873	329.729			1	0.0654512	0.615316	0.569862	0.876228	0.62203	0.923011	1.22442	0.881063	0.995818	0.781949	0.137462	0.238713
Afu7g06280		128.283	236.546	28.9019	128.782	175.522	115.94	125.262	70.9331	94.8258	268.718	88.0086	640.445	847.917			1	1.84394	0.225297	1.00389	1.36824	0.903777	0.976451	0.552941	0.73919	2.09472	0.686049	4.99243	6.60972
Afu7g06320		196.754	858.034	134.532	145.901	166.033	169.717	161.633	199.091	135.799	264.856	174.073	231.929	192.994			1	4.36094	0.683758	0.741537	0.84386	0.862585	0.821496	1.01188	0.690198	1.34613	0.884725	1.17877	0.980887
Afu7g06370		42.1464	0	14.4291	53.3904	45.8452	111.762	62.3171	155.552	57.6598	308.91	157.237	11.067	8.98587			1	0	0.342358	1.26679	1.08776	2.65175	1.47859	3.69077	1.36808	7.32947	3.73074	0.262586	0.213206
Afu7g06500		45.1136	0	0	75.5562	51.9199	121.26	54.0925	170.828	44.139	198.86	187.178	52.89	34.7253			1	0	0	1.6748	1.15087	2.68789	1.19903	3.78661	0.978398	4.40799	4.14904	1.17237	0.769731
Afu7g06526		13.9834	0	0	12.4207	17.7983	36.3948	19.6395	37.0154	7.80256	141.68	40.205	3.06082	0			1	0	0	0.888248	1.27281	2.60271	1.40448	2.64709	0.557986	10.132	2.87519	0.218889	0
Afu7g06550		45.0336	0	81.4039	29.1531	47.013	59.6116	38.8594	92.804	31.2698	226.667	107.771	33.4384	32.2239			1	0	1.80763	0.647364	1.04395	1.32371	0.862899	2.06077	0.694366	5.03328	2.39311	0.742522	0.715553
Afu7g06940		0	0	0	37.0577	0.739371	3.03052	1.00713	27.0348	2.43082	218.006	11.2097	1.98472	0			#DIV/0!	#DIV/0!	#DIV/0!	#DIV/0!	#DIV/0!	#DIV/0!	#DIV/0!	#DIV/0!	#DIV/0!	#DIV/0!	#DIV/0!	#DIV/0!	#DIV/0!
Afu7g08250		16.3489	5984.46	229.21	44.1543	30.7033	19.8103	12.8403	27.2075	20.7689	135.284	29.0384	16.0193	69.282			1	366.047	14.0199	2.70075	1.878	1.21172	0.785389	1.66418	1.27036	8.27479	1.77617	0.97984	4.23771
Afu7g08320		8.55766	0	0	12.4207	9.85463	8.20274	11.0567	38.2341	13.6488	395.802	15.0661	6.41281	22.6604			1	0	0	1.45142	1.15156	0.958527	1.29202	4.46783	1.59493	46.2512	1.76054	0.749365	2.64797
Afu8g00200	ftmD	291.458	90.4065	31.2344	65.3631	720.891	135.49	172.96	312.311	165.286	593.065	287.532	466.616	121.269			1	0.310187	0.107166	0.224262	2.47339	0.464869	0.593429	1.07155	0.567098	2.03482	0.986528	1.60097	0.416077
Afu8g00420	fumR	2416.2	236.546	365.233	290.464	2253.15	2553.33	2125.76	2857.98	2093.78	3996.43	3152.48	290.924	406.268			1	0.0979001	0.15116	0.120215	0.932517	1.05675	0.879794	1.18284	0.866559	1.65401	1.30473	0.120406	0.168143
Afu8g00750		43.4384	0	0	17.1845	37.2618	58.327	38.9495	67.0072	46.4712	212.312	58.7682	2.36998	2.13827			1	0	0	0.395605	0.857806	1.34275	0.896661	1.54258	1.06982	4.88765	1.35291	0.0545596	0.0492252
Afu8g00980		110.079	0	0	49.85	79.2171	149.878	110.274	218.291	110.747	296.591	268.989	50.5695	33.4062			1	0	0	0.452857	0.719639	1.36155	1.00177	1.98304	1.00607	2.69435	2.4436	0.459393	0.303475
Afu8g01140		170.045	0	130.707	341.714	201.247	215.762	146.252	314.247	169.974	368.727	252.619	263.123	51.6848			1	0	0.768657	2.00955	1.18349	1.26885	0.860074	1.84802	0.999583	2.16841	1.4856	1.54737	0.303947
Afu8g01150		49.7648	0	51.7014	10.8551	46.8801	33.5995	47.4115	65.1454	61.4598	158.371	52.0769	57.6554	15.6672			1	0	1.03891	0.218128	0.942034	0.675166	0.952712	1.30907	1.23501	3.18238	1.04646	1.15856	0.314826
Afu8g01240		31.3107	0	10.4213	55.4202	49.5201	52.7583	38.3824	132.499	35.1064	293.511	75.278	81.3569	22.9086			1	0	0.332834	1.77001	1.58157	1.685	1.22586	4.23176	1.12123	9.37415	2.40423	2.59838	0.731655
Afu8g01310	fre1	24.3951	90.4065	9090.12	8264.7	4.49126	0.11257	0.21883	8.1919	2.83433	240.784	7.01952	0.905634	1.45628			1	3.70592	372.62	338.785	0.184105	0.00461443	0.00897023	0.3358	0.116184	9.87015	0.287742	0.0371235	0.0596957
Afu8g01440		16.0712	762.205	18.3936	75.713	15.0855	81.074	17.6168	108.736	18.3208	207.797	95.3663	37.7562	12.1612			1	47.4269	1.14451	4.71111	0.938672	5.04469	1.09618	6.76588	1.13998	12.9298	5.934	2.34931	0.756712
Afu8g01670	cat2	1450.47	318.752	654.911	312.264	678.645	1629.74	1567.05	2215.55	1595.53	1889.99	2399	5883.95	4543.59			1	0.219758	0.451516	0.215284	0.467879	1.12359	1.08037	1.52747	1.10001	1.30302	1.65395	4.05658	3.13249
Afu8g01710	calB	641.713	90.4065	185.19	212.897	516.629	544.954	510.744	709.743	401.096	405.224	603.932	1758.95	370.219			1	0.140883	0.288587	0.331764	0.805078	0.849217	0.795908	1.10601	0.62504	0.631473	0.941126	2.74103	0.576924
Afu8g01830		44.9211	0	18.1779	0.828049	54.0611	87.6621	68.6642	177.525	79.0799	246.393	198.873	221.268	32.6578			1	0	0.404663	0.0184334	1.20347	1.95147	1.52855	3.95193	1.76042	5.48501	4.42715	4.92569	0.727003
Afu8g01940		167.006	120.948	901.587	1212.31	124.555	212.557	138.471	308.811	92.6979	372.797	288.314	145.647	89.3591			1	0.724215	5.39853	7.25911	0.745809	1.27275	0.829136	1.8491	0.555057	2.23224	1.72637	0.872104	0.535066
Afu8g01990		251.059	0	122.611	322.005	247.308	278.805	281.669	372.367	338.348	557.078	386.531	210.83	39.6456			1	0	0.488373	1.28258	0.985059	1.11052	1.12192	1.48318	1.34768	2.21891	1.5396	0.839763	0.157914
Afu8g02170		86.3369	0	133.116	102.778	93.8635	105.211	66.4821	105.856	61.8433	248.836	86.7949	41.0017	28.3275			1	0	1.54182	1.19042	1.08718	1.21861	0.770031	1.22608	0.716302	2.88215	1.0053	0.474903	0.328104
Afu8g02280		17.3147	0	56.8077	0	20.1386	54.2801	11.5091	147.398	15.9387	271.155	74.4726	14.9098	35.8251			1	0	3.2809	0	1.1631	3.13492	0.664702	8.51289	0.92053	15.6604	4.30113	0.861109	2.06906
Afu8g02640		114.994	120.948	90.3637	154.885	110.562	84.0276	155.999	173.494	144.301	341.191	129.019	45.4541	74.3468			1	1.05178	0.785811	1.3469	0.961454	0.730712	1.35658	1.50872	1.25485	2.96703	1.12196	0.395273	0.646527
Afu8g02710		577.631	0	464.446	589.016	541.393	800.687	564.513	770.185	510.654	811.2	728.463	447.985	175.592			1	0	0.804053	1.01971	0.937265	1.38616	0.977289	1.33335	0.884048	1.40436	1.26112	0.775555	0.303986
Afu8g03970		3164.93	5260.97	2860.82	2702.97	2806.31	3345.52	2620.57	3166.38	2131.5	2982.26	3165.22	1811.4	887.982			1	1.66227	0.903912	0.854038	0.886688	1.05706	0.828001	1.00046	0.673475	0.942282	1.00009	0.572335	0.280569
Afu8g04050		2796.75	217.707	3978.79	2662.89	2734.69	4130.78	2778.98	4155.83	2972.94	3725.72	4353.43	2539.24	814.821			1	0.0778428	1.42265	0.952138	0.977811	1.477	0.993647	1.48595	1.063	1.33216	1.55661	0.907927	0.291346
Afu8g04130		910.684	0	890.336	1435.2	760.826	1081.96	755.747	784.617	856.492	824.912	703.404	2815.88	1282.39			1	0	0.977656	1.57596	0.835444	1.18807	0.829868	0.861569	0.940493	0.905816	0.772391	3.09205	1.40816
Afu8g04540		251.306	0	196.886	417.577	295.408	379.372	262.151	388.876	262.161	450.013	459.414	364.627	61.7336			1	0	0.783452	1.66163	1.17549	1.5096	1.04316	1.54742	1.04319	1.7907	1.82811	1.45093	0.245651
Afu8g05010		840.986	519.822	478.172	492.838	651.716	1066.04	664.99	2137.82	1115.17	1031.21	1021.18	231.381	432.839			1	0.61811	0.568585	0.586024	0.774943	1.2676	0.790727	2.54204	1.32603	1.22619	1.21426	0.275131	0.51468
Afu8g05270		1958.54	1075.75	4303.63	3969.2	2185.55	2385.92	2877.6	1988.12	3097.95	2062.92	1987.1	2506.1	803.445			1	0.549264	2.19737	2.02662	1.11591	1.21822	1.46926	1.0151	1.58177	1.0533	1.01458	1.27958	0.410227
Afu8g05460		3490.53	0	2486.71	1825.74	4253.64	4992.12	2601.9	3670.24	2386.65	2680.28	3277.62	2900.28	7953.9			1	0	0.712418	0.523056	1.21863	1.43019	0.745417	1.05149	0.683752	0.767872	0.939004	0.830901	2.27871
Afu8g05570		1915.04	839.208	1595.52	1707.59	1918.65	1595.94	1328.44	1780.83	1395.18	1457.32	1612.81	1703.01	811.615			1	0.438219	0.833152	0.891672	1.00189	0.833368	0.693689	0.929918	0.728537	0.760986	0.84218	0.889278	0.42381
Afu8g05750		0.867931	0	0	65.3591	2.05427	5.11693	4.42082	73.2734	12.4116	258.182	38.8284	15.3599	2.13827			1	0	0	75.3045	2.36686	5.89555	5.09352	84.4231	14.3002	297.469	44.7367	17.6971	2.46364
Afu8g05800		39.3145	236.546	0	68.5561	44.4004	115.089	57.4583	179.574	75.4164	239.255	166.759	38.589	23.7522			1	6.01678	0	1.74379	1.12936	2.92739	1.46151	4.56763	1.91829	6.08567	4.24166	0.981549	0.604159
Afu8g05840		6.94416	0	0	8.39323	6.71465	367.838	11.2185	433.711	17.0947	599.781	510.772	22.148	34.4755			1	0	0	1.20868	0.966949	52.9708	1.61553	62.4569	2.46174	86.372	73.5542	3.18944	4.96467
Afu8g06010		1233.69	0	231.184	129.736	1333.95	336.705	439.722	254.166	344.197	446.133	262.025	231.552	2035.61			1	0	0.187392	0.105161	1.08126	0.272925	0.356428	0.20602	0.278998	0.361624	0.212391	0.18769	1.65001
Afu8g06160		480.283	0	492.386	407.013	475.028	468.334	727.803	515.389	781.55	607.086	549.792	894.318	276.269			1	0	1.0252	0.847444	0.989059	0.975122	1.51536	1.0731	1.62727	1.26402	1.14473	1.86207	0.575222
Afu8g06630		173.005	0	0	166.2	136.18	144.793	175.98	149.905	160.186	212.393	192.205	171.351	54.5521			1	0	0	0.96067	0.78715	0.836932	1.0172	0.86648	0.925906	1.22767	1.11098	0.99044	0.315322
