# Supplementary material for: Determining Aspergillus fumigatus transcription factor expression and function during invasion of the mammalian lung
Source: PLoS Pathog. 2021 Mar 29;17(3):e1009235. doi: 10.1371/journal.ppat.1009235 (PMC8031882; doi:10.1371/journal.ppat.1009235)
Supplement: S2 Table — Results are the mean of 3 biological replicates of organisms grown in AMM with low zinc and low nitrogen. Inf indicates no detectable reads in the ΔsltA mutant samples. (XLSX) [file ppat.1009235.s007.xlsx]

## Sheet: Wt_vs_Ace1_1.filtered.annot
Table SX. List of gene differentially expressed between Wt and ace1 mutant.
Feature.ID	Read.Count.All	Read.Count.Ace1	Read.Count.Wt	FC	LFC(Wt/Ace1)	p.Value	FDR	Gene Symbol	Gene Name
transcript:CADAFUAT00005137	13605.5	17.6716	27193.2	1538.81	10.5876	6.77639e-243	6.5731e-239	AFU3G08010	C2H2 transcription factor (stlA), putative [Source:UniProtKB/TrEMBL;Acc:Q4WX28]
transcript:CADAFUAT00006460	3495.16	11.1695	6979.14	624.838	9.28734	6.26035e-210	3.03627e-206	AFU5G08180	Cell wall protein, putative [Source:UniProtKB/TrEMBL;Acc:Q4WUE6]
transcript:CADAFUAT00002647	2779.17	13.1089	5545.24	423.015	8.72456	2.32163e-193	5.62996e-190	AFU5G00650	Putative uncharacterized protein [Source:UniProtKB/TrEMBL;Acc:Q4WDU1]
transcript:CADAFUAT00002448	4234.19	29.4154	8438.97	286.889	8.16435	1.83213e-193	5.62996e-190	AFU4G00210	Polyketide synthase, putative [Source:UniProtKB/TrEMBL;Acc:Q4W944]
transcript:CADAFUAT00002452	3879.73	7734.33	25.1372	0.00325009	-8.26531	6.25657e-192	1.21377e-188	AFU4G00750	Putative uncharacterized protein [Source:UniProtKB/TrEMBL;Acc:Q4W998]
transcript:CADAFUAT00002736	3834.19	7641.28	27.0929	0.00354559	-8.13976	3.17296e-190	5.12962e-187	AFU5G00910	MBL2-like secreted peptide, putative [Source:UniProtKB/TrEMBL;Acc:Q4WDW5]
transcript:CADAFUAT00000802	1964.8	4.39645	3925.2	892.811	9.80221	1.10446e-186	1.53046e-183	AFU8G02060	Glycan biosynthesis protein (PigL), putative [Source:UniProtKB/TrEMBL;Acc:Q4WBF0]
transcript:CADAFUAT00004134	1875.1	3.77303	3746.42	992.947	9.95557	2.34265e-183	2.84046e-180	AFU2G18040	Tryptophan dimethylallyltransferase [Source:UniProtKB/Swiss-Prot;Acc:Q50EL0]
transcript:CADAFUAT00008190	3465.73	30.0572	6901.4	229.609	7.84304	3.10527e-182	3.34679e-179	AFU4G14530	Glutathione S-transferase Ure2-like, putative [Source:UniProtKB/TrEMBL;Acc:Q4WQZ2]
transcript:CADAFUAT00000866	1269.46	0	2538.93	Inf	Inf	4.68929e-169	4.54861e-166	AFU8G02090	Nucleotide-sugar transporter, putative [Source:UniProtKB/TrEMBL;Acc:Q4WBF3]
transcript:CADAFUAT00008982	3647.99	52.8717	7243.12	136.994	7.09797	1.83922e-167	1.62186e-164	AFU1G01550	High affinity zinc ion transporter, putative [Source:UniProtKB/TrEMBL;Acc:Q4WKR5]
transcript:CADAFUAT00000283	2508.39	27.418	4989.36	181.974	7.50759	3.44131e-166	2.78172e-163	AFU3G01090	Putative uncharacterized protein [Source:UniProtKB/TrEMBL;Acc:Q4WFT5]
transcript:CADAFUAT00003996	2057.29	19.5883	4094.99	209.052	7.70772	2.35338e-159	1.75598e-156	AFU2G18000	Chanoclavine-I dehydrogenase [Source:UniProtKB/Swiss-Prot;Acc:Q4WZ66]
transcript:CADAFUAT00004849	1436.53	6.09944	2866.95	470.035	8.87663	1.61815e-156	1.12114e-153	AFU2G18060	4-dimethylallyltryptophan N-methyltransferase [Source:UniProtKB/Swiss-Prot;Acc:Q4WZ60]
transcript:CADAFUAT00008865	4950.44	9804.67	96.2089	0.00981256	-6.67115	1.85463e-156	1.19933e-153	AFU1G04300	Putative uncharacterized protein [Source:UniProtKB/TrEMBL;Acc:Q4WJZ3]
transcript:CADAFUAT00008189	5995.73	11878	113.491	0.00955478	-6.70956	2.33839e-156	1.41765e-153	AFU4G09040	High affinity methionine permease [Source:UniProtKB/TrEMBL;Acc:Q4WPF1]
transcript:CADAFUAT00000316	4504.16	94.9619	8913.36	93.8625	6.55248	2.28754e-152	1.30524e-149	AFU3G00710	Allergen Asp F4-like, putative [Source:UniProtKB/TrEMBL;Acc:Q4WFX3]
transcript:CADAFUAT00004656	6023.5	11917.4	129.548	0.0108705	-6.52344	8.05477e-151	4.34063e-148	AFU2G14540	Endoglucanase, putative [Source:UniProtKB/TrEMBL;Acc:Q4X066]
transcript:CADAFUAT00004037	4386.46	94.9592	8677.95	91.3862	6.5139	8.31361e-150	4.24432e-147	AFU2G18030	Catalase [Source:UniProtKB/TrEMBL;Acc:Q4WZ63]
transcript:CADAFUAT00000200	1435.38	10.5423	2860.23	271.309	8.08379	3.35544e-149	1.62739e-146	AFU3G01100	C2H2 finger domain protein, putative [Source:UniProtKB/TrEMBL;Acc:Q4WFT4]
transcript:CADAFUAT00007854	2557.46	48.0448	5066.87	105.461	6.72057	1.09669e-148	5.06566e-146	AFU4G14290	Putative uncharacterized protein [Source:UniProtKB/TrEMBL;Acc:Q4WQW9]
transcript:CADAFUAT00001781	1969.5	30.7411	3908.27	127.135	6.99022	3.30246e-147	1.45608e-144	AFU6G12050	Nonribosomal peptide synthetase 11 [Source:UniProtKB/Swiss-Prot;Acc:Q4WLW8]
transcript:CADAFUAT00004224	1843.84	23.343	3664.34	156.978	7.29442	1.10394e-146	4.65574e-144	AFU2G17990	Fumigaclavine A dimethylallyltransferase [Source:UniProtKB/Swiss-Prot;Acc:Q4WZ67]
transcript:CADAFUAT00008502	7212.97	167.054	14258.9	85.355	6.4154	1.48399e-146	5.99779e-144	AFU4G06370	Putative uncharacterized protein [Source:UniProtKB/TrEMBL;Acc:Q4WNN5]
transcript:CADAFUAT00004821	1608.52	18.2492	3198.8	175.285	7.45356	9.8356e-146	3.81621e-143	AFU2G17540	Conidial pigment biosynthesis oxidase Abr1/brown 1 [Source:UniProtKB/TrEMBL;Acc:Q4WZB4]
transcript:CADAFUAT00005502	3782.77	93.0765	7472.47	80.283	6.32702	5.3649e-144	2.00152e-141	AFU3G07160	Class V chitinase, putative [Source:UniProtKB/TrEMBL;Acc:A4D9F7]
transcript:CADAFUAT00003360	1915.2	3799.89	30.5104	0.00802929	-6.96051	2.7674e-143	9.94216e-141	AFU2G00580	Putative uncharacterized protein [Source:UniProtKB/TrEMBL;Acc:Q4WIU9]
transcript:CADAFUAT00001908	1632.31	21.0101	3243.6	154.383	7.27037	6.85002e-143	2.37304e-140	AFU6G12060	MAK1-like monooxygenase, putative [Source:UniProtKB/TrEMBL;Acc:Q4WLW7]
transcript:CADAFUAT00007165	3566.84	91.7478	7041.94	76.7531	6.26215	1.77507e-141	5.9373e-139	AFU1G13670	Putative uncharacterized protein [Source:UniProtKB/TrEMBL;Acc:E9R0F1]
transcript:CADAFUAT00000663	3481.44	89.6595	6873.22	76.6591	6.26039	2.81962e-141	9.11676e-139	AFU6G02300	Serine/threonine protein kinase (Kcc4), putative [Source:UniProtKB/TrEMBL;Acc:Q4WCS9]
transcript:CADAFUAT00001490	2195.38	43.3624	4347.39	100.257	6.64756	3.24732e-141	1.0161e-138	AFU4G03325	Putative uncharacterized protein [Source:UniProtKB/TrEMBL;Acc:A4DA64]
transcript:CADAFUAT00000807	1365.09	13.8292	2716.35	196.421	7.61781	2.29022e-138	6.94223e-136	AFU8G00630	Putative uncharacterized protein [Source:UniProtKB/TrEMBL;Acc:Q4WB08]
transcript:CADAFUAT00001892	1318.69	16.3492	2621.03	160.315	7.32477	1.49796e-133	4.4031e-131	AFU6G07260	Purine-cytosine permease, putative [Source:UniProtKB/TrEMBL;Acc:Q4WN83]
transcript:CADAFUAT00004254	2709.79	78.8709	5340.7	67.7144	6.08139	6.82748e-133	1.94784e-130	AFU2G17560	Conidial pigment biosynthesis 1,3,6,8-tetrahydroxynaphthalene reductase Arp2 [Source:UniProtKB/TrEMBL;Acc:E9QUT3]
transcript:CADAFUAT00005380	1894.88	3747.61	42.1509	0.0112474	-6.47426	1.45855e-132	4.04226e-130	AFU3G10175	Putative uncharacterized protein [Source:UniProtKB/TrEMBL;Acc:Q4WXN9]
transcript:CADAFUAT00007013	1847.38	39.1942	3655.57	93.2682	6.54331	7.11777e-132	1.91784e-129	AFU1G10260	Putative uncharacterized protein [Source:UniProtKB/TrEMBL;Acc:Q4WT78]
transcript:CADAFUAT00002433	7121.41	244.236	13998.6	57.3157	5.84086	1.78439e-130	4.67799e-128	AFU4G00230	Oxidoreductase, 2OG-Fe(II) oxygenase family, putative [Source:UniProtKB/TrEMBL;Acc:Q4W946]
transcript:CADAFUAT00003814	2829.24	5563.35	95.121	0.0170978	-5.87005	7.43051e-129	1.89673e-126	AFU2G00180	Neutral amino acid permease [Source:UniProtKB/TrEMBL;Acc:Q4WIY9]
transcript:CADAFUAT00001890	6893.79	252.897	13534.7	53.5186	5.74197	1.2643e-127	3.14454e-125	AFU6G12070	FAD binding domain protein [Source:UniProtKB/TrEMBL;Acc:Q4WLW6]
transcript:CADAFUAT00002679	3607.59	133.786	7081.39	52.9307	5.72603	1.64997e-127	4.00117e-125	AFU5G03280	Putative uncharacterized protein [Source:UniProtKB/TrEMBL;Acc:Q4WEK0]
transcript:CADAFUAT00004300	9755.4	326.634	19184.2	58.7329	5.8761	1.92522e-127	4.55479e-125	AFU2G17580	Probable scytalone dehydratase [Source:UniProtKB/Swiss-Prot;Acc:O14434]
transcript:CADAFUAT00002382	3026.8	106.768	5946.84	55.6988	5.79957	3.19175e-127	7.37142e-125	AFU4G00225	Putative uncharacterized protein [Source:UniProtKB/TrEMBL;Acc:A4DA85]
transcript:CADAFUAT00002001	1074.96	11.7864	2138.13	181.406	7.50308	2.87862e-125	6.49363e-123	AFU6G12080	Nonribosomal peptide synthetase 12 [Source:UniProtKB/Swiss-Prot;Acc:Q4WLW5]
transcript:CADAFUAT00009679	11323.9	401.016	22246.8	55.4761	5.79379	5.9617e-125	1.31428e-122	AFU7G06810	L-amino acid oxidase LaoA [Source:UniProtKB/TrEMBL;Acc:Q4WGZ9]
transcript:CADAFUAT00006863	4400.22	180.597	8619.85	47.7297	5.57682	1.37204e-124	2.9575e-122	AFU1G16590	C2H2 type conidiation transcription factor BrlA [Source:UniProtKB/TrEMBL;Acc:Q4WRE4]
transcript:CADAFUAT00008038	2451.67	88.2853	4815.05	54.5397	5.76923	6.86543e-124	1.44771e-121	AFU4G07810	L-serine dehydratase, putative [Source:UniProtKB/TrEMBL;Acc:Q4WP28]
transcript:CADAFUAT00008523	1418.16	28.8458	2807.47	97.3271	6.60477	2.27062e-123	4.68618e-121	AFU4G09600	GPI anchored protein, putative [Source:UniProtKB/TrEMBL;Acc:Q4WPK6]
transcript:CADAFUAT00007764	988.723	8.11927	1969.33	242.55	7.92214	5.55094e-123	1.12175e-120	AFU4G09280	Putative uncharacterized protein [Source:UniProtKB/TrEMBL;Acc:Q4WPH5]
transcript:CADAFUAT00009674	6527.49	12800	254.956	0.0199184	-5.64975	2.06188e-122	4.08168e-120	AFU7G05180	Defensin domain protein [Source:UniProtKB/TrEMBL;Acc:Q4WGI8]
transcript:CADAFUAT00000384	2381.6	88.2011	4675.01	53.0039	5.72803	6.72429e-121	1.30451e-118	AFU3G01500	Integral membrane protein [Source:UniProtKB/TrEMBL;Acc:Q4WFP4]
transcript:CADAFUAT00001485	3570.58	159.775	6981.39	43.6952	5.4494	1.34894e-120	2.56563e-118	AFU4G03920	MFS drug transporter, putative [Source:UniProtKB/TrEMBL;Acc:Q4W9S2]
transcript:CADAFUAT00001010	659.963	0	1319.93	Inf	Inf	1.67103e-120	3.11712e-118	AFU8G02070	Glycosyl transferase, putative [Source:UniProtKB/TrEMBL;Acc:Q4WBF1]
transcript:CADAFUAT00001435	1307.67	27.3689	2587.97	94.559	6.56314	4.96157e-120	9.0806e-118	AFU4G03330	Plasma membrane stress response protein (Ist2), putative [Source:UniProtKB/TrEMBL;Acc:Q4W9Y1]
transcript:CADAFUAT00002379	2572.87	105.45	5040.29	47.7978	5.57887	6.66721e-119	1.17585e-116	AFU4G00900	Putative uncharacterized protein [Source:UniProtKB/TrEMBL;Acc:Q4W9B3]
transcript:CADAFUAT00001460	3174.37	136.624	6212.12	45.4689	5.50681	6.63735e-119	1.17585e-116	AFU4G03322	WW domain protein [Source:UniProtKB/TrEMBL;Acc:A4DA62]
transcript:CADAFUAT00002505	6646.81	295.768	12997.9	43.9461	5.45766	2.63051e-118	4.55642e-116	AFU4G00195	Putative uncharacterized protein [Source:UniProtKB/TrEMBL;Acc:A4DA86]
transcript:CADAFUAT00001534	1187.75	2351.22	24.2881	0.01033	-6.59702	2.24159e-116	3.81463e-114	AFU6G00550	Glycosyl transferase family 8 family, putative [Source:UniProtKB/TrEMBL;Acc:Q4W909]
transcript:CADAFUAT00002486	1465.49	41.1479	2889.83	70.2303	6.13402	7.71835e-115	1.29083e-112	AFU4G00220	Metallo-beta-lactamase domain protein [Source:UniProtKB/TrEMBL;Acc:Q4W945]
transcript:CADAFUAT00003200	1960.79	73.4562	3848.13	52.3867	5.71113	1.15158e-114	1.89327e-112	AFU8G05410	Extracellular matrix protein, putative [Source:UniProtKB/TrEMBL;Acc:Q4WC79]
transcript:CADAFUAT00002370	761.639	3.75846	1519.52	404.293	8.65926	1.21661e-114	1.96686e-112	AFU4G00510	Putative uncharacterized protein [Source:UniProtKB/TrEMBL;Acc:Q4W974]
transcript:CADAFUAT00002812	2516.62	114.356	4918.88	43.0136	5.42672	1.21613e-113	1.93385e-111	AFU5G03770	Lipase, putative [Source:UniProtKB/TrEMBL;Acc:Q4WEP8]
transcript:CADAFUAT00002642	22282.1	689.685	43874.5	63.6152	5.9913	3.15768e-113	4.94023e-111	AFU5G01490	Putative uncharacterized protein [Source:UniProtKB/TrEMBL;Acc:Q4WE22]
transcript:CADAFUAT00000244	2489.71	119.722	4859.7	40.5914	5.3431	3.22286e-112	4.96218e-110	AFU3G01150	GPI anchored cell wall protein, putative [Source:UniProtKB/TrEMBL;Acc:Q4WFS9]
transcript:CADAFUAT00000246	3260.4	172.727	6348.07	36.7521	5.19975	3.51253e-111	5.32368e-109	AFU3G00690	C6 transcription factor, putative [Source:UniProtKB/TrEMBL;Acc:Q4WFX4]
transcript:CADAFUAT00004904	1077.73	20.9618	2134.49	101.828	6.66999	1.2088e-110	1.8039e-108	AFU2G17970	Festuclavine dehydrogenase [Source:UniProtKB/Swiss-Prot;Acc:Q4WZ69]
transcript:CADAFUAT00000965	6073.94	11826.8	321.038	0.0271449	-5.20318	4.83202e-110	7.1016e-108	AFU8G00360	NlpC/P60-like cell-wall peptidase, putative [Source:UniProtKB/TrEMBL;Acc:Q4WAY2]
transcript:CADAFUAT00001173	550.058	1099.76	0.353	0.000320978	-11.6052	2.57868e-109	3.73332e-107	AFU7G00170	Dimethylallyl tryptophan synthase GliD1 [Source:UniProtKB/TrEMBL;Acc:Q4WA62]
transcript:CADAFUAT00002518	3819.78	218.425	7421.14	33.9757	5.08643	1.77525e-107	2.53235e-105	AFU5G03780	L-PSP endoribonuclease family protein Brt1, putative [Source:UniProtKB/TrEMBL;Acc:Q4WEP9]
transcript:CADAFUAT00004859	946.78	18.0649	1875.49	103.82	6.69794	2.08732e-106	2.93435e-104	AFU2G17530	Conidial pigment biosynthesis oxidase Arb2 [Source:UniProtKB/TrEMBL;Acc:E9RBR0]
transcript:CADAFUAT00004888	2426.48	4723.44	129.519	0.0274204	-5.18861	1.52196e-105	2.10901e-103	AFU2G17290	Putative uncharacterized protein [Source:UniProtKB/TrEMBL;Acc:Q4WZE0]
transcript:CADAFUAT00005367	3126.68	187.434	6065.92	32.363	5.01627	7.36066e-105	1.00561e-102	AFU3G07520	Exo-beta-1,3-glucanase, putative [Source:UniProtKB/TrEMBL;Acc:Q4WWY2]
transcript:CADAFUAT00003584	5703.96	347.564	11060.3	31.8225	4.99197	1.05169e-104	1.41686e-102	AFU2G00967	Cupin domain protein [Source:UniProtKB/TrEMBL;Acc:A4D9V8]
transcript:CADAFUAT00002420	1152.13	34.6041	2269.66	65.5895	6.03539	5.50893e-104	7.32008e-102	AFU4G00590	Monooxygenase, putative [Source:UniProtKB/TrEMBL;Acc:Q4W982]
transcript:CADAFUAT00002376	1153.63	32.3906	2274.87	70.2323	6.13406	1.73116e-103	2.26922e-101	AFU4G01030	Putative uncharacterized protein [Source:UniProtKB/TrEMBL;Acc:Q4W9C5]
transcript:CADAFUAT00002718	9801.12	570.641	19031.6	33.3512	5.05967	2.04071e-103	2.63932e-101	AFU5G02320	Putative uncharacterized protein [Source:UniProtKB/TrEMBL;Acc:Q4WEA5]
transcript:CADAFUAT00005717	19245	890.474	37599.4	42.2241	5.39999	1.30706e-101	1.66823e-99	AFU3G10680	FAD binding domain protein [Source:UniProtKB/TrEMBL;Acc:Q4WXU0]
transcript:CADAFUAT00002591	1614.08	3153.49	74.6715	0.023679	-5.40025	4.93227e-101	6.21337e-99	AFU5G02860	Integral membrane protein, putative [Source:UniProtKB/TrEMBL;Acc:Q4WEF8]
transcript:CADAFUAT00006104	42248.4	1096.18	83400.7	76.0831	6.2495	6.41772e-101	7.98101e-99	AFU5G09580	Hydrophobin [Source:UniProtKB/Swiss-Prot;Acc:P41746]
transcript:CADAFUAT00008971	1404.59	59.6765	2749.5	46.0734	5.52586	1.42523e-100	1.74996e-98	AFU1G00150	IBR finger domain protein [Source:UniProtKB/TrEMBL;Acc:Q4WL53]
transcript:CADAFUAT00001111	1022.65	27.9023	2017.39	72.302	6.17596	2.22351e-100	2.69601e-98	AFU7G00870	RNA exonuclease, putative [Source:UniProtKB/TrEMBL;Acc:Q4WAD1]
transcript:CADAFUAT00004316	1394.79	67.3875	2722.18	40.396	5.33614	3.59302e-97	4.25028e-95	AFU2G14620	Putative uncharacterized protein [Source:UniProtKB/TrEMBL;Acc:Q4X059]
transcript:CADAFUAT00006734	729.531	1447.71	11.3527	0.00784181	-6.9946	3.55273e-97	4.25028e-95	AFU5G09960	GPI anchored protein, putative [Source:UniProtKB/TrEMBL;Acc:Q4WUX0]
transcript:CADAFUAT00003911	2713.06	200.092	5226.03	26.1181	4.70698	5.01091e-96	5.85612e-94	AFU2G08660	Putative uncharacterized protein [Source:UniProtKB/TrEMBL;Acc:Q4X1V3]
transcript:CADAFUAT00002086	1718.65	96.7812	3340.52	34.5162	5.1092	5.23064e-96	6.04014e-94	AFU6G14480	Alpha-1,3-mannosyltransferase, putative [Source:UniProtKB/TrEMBL;Acc:Q4WL80]
transcript:CADAFUAT00004432	756.232	14.5577	1497.91	102.895	6.68502	2.13239e-95	2.43343e-93	AFU2G17550	Conidial pigment biosynthesis protein Ayg1 [Source:UniProtKB/TrEMBL;Acc:Q4WZB3]
transcript:CADAFUAT00002018	523.713	3.39518	1044.03	307.504	8.26446	2.21169e-95	2.49458e-93	AFU6G12040	MFS sugar permease, putative [Source:UniProtKB/TrEMBL;Acc:Q4WLW9]
transcript:CADAFUAT00000187	860.41	23.4135	1697.41	72.4971	6.17985	3.72457e-94	4.15268e-92	AFU3G02760	ABC multidrug transporter, putative [Source:UniProtKB/TrEMBL;Acc:Q4WFB7]
transcript:CADAFUAT00002580	1074.5	39.9596	2109.05	52.7795	5.72191	5.0395e-94	5.5549e-92	AFU5G03530	Class III chitinase, putative [Source:UniProtKB/TrEMBL;Acc:Q4WEM4]
transcript:CADAFUAT00009580	48677.1	1409.23	95945	68.0833	6.08923	2.08871e-93	2.27646e-91	AFU7G06790	Putative allantoate permease of the major facilitator superfamily [Source:UniProtKB/TrEMBL;Acc:Q4WGZ7]
transcript:CADAFUAT00008047	6425.14	513.255	12337	24.0368	4.58718	1.3285e-92	1.43182e-90	AFU4G09980	Cytochrome P450 monooxygenase, putative [Source:UniProtKB/TrEMBL;Acc:Q4WPP4]
transcript:CADAFUAT00001053	1795.97	3480.62	111.32	0.0319827	-4.96657	2.65952e-92	2.83487e-90	AFU7G01730	Phosphatidylserine decarboxylase family protein [Source:UniProtKB/TrEMBL;Acc:Q4WAL5]
transcript:CADAFUAT00006752	2669.21	5141.13	197.285	0.0383738	-4.70374	2.69667e-92	2.84322e-90	AFU5G09400	Carbonyl reductase, putative [Source:UniProtKB/TrEMBL;Acc:Q4WUR5]
transcript:CADAFUAT00000391	1448.76	2810.1	87.4288	0.0311124	-5.00637	5.49625e-90	5.73265e-88	AFU3G01340	DUF636 domain protein [Source:UniProtKB/TrEMBL;Acc:Q4WFR0]
transcript:CADAFUAT00006404	1971.53	145.692	3797.38	26.0645	4.70401	4.51272e-89	4.65674e-87	AFU5G12510	Adenylate-forming enzyme AfeA [Source:UniProtKB/TrEMBL;Acc:Q4WVL3]
transcript:CADAFUAT00005659	350.006	0	700.012	Inf	Inf	5.42301e-89	5.53718e-87	AFU3G14680	Lysophospholipase 3 [Source:UniProtKB/Swiss-Prot;Acc:P0C958]
transcript:CADAFUAT00002497	3410.3	305.562	6515.03	21.3215	4.41424	2.77761e-88	2.80654e-86	AFU4G01242	Putative uncharacterized protein [Source:UniProtKB/TrEMBL;Acc:Q4W9E6]
transcript:CADAFUAT00003543	5399.42	491.551	10307.3	20.9689	4.39018	1.83863e-87	1.83863e-85	AFU2G05635	Putative uncharacterized protein [Source:UniProtKB/TrEMBL;Acc:A4D9W2]
transcript:CADAFUAT00002423	2974.37	268.015	5680.73	21.1955	4.40569	5.12266e-87	5.07039e-85	AFU4G01230	GABA permease, putative [Source:UniProtKB/TrEMBL;Acc:Q4W9E4]
transcript:CADAFUAT00008714	1905.91	148.374	3663.44	24.6906	4.62589	8.16446e-86	7.99953e-84	AFU1G04830	Transcription factor AbaA [Source:UniProtKB/TrEMBL;Acc:E9RD40]
transcript:CADAFUAT00005722	1379.04	91.0771	2667.01	29.283	4.87199	1.41084e-85	1.36852e-83	AFU3G07340	Putative uncharacterized protein [Source:UniProtKB/TrEMBL;Acc:Q4WWW6]
transcript:CADAFUAT00005776	362.145	1.35375	722.936	534.023	9.06076	2.36643e-85	2.27271e-83	AFU3G14670	MFS transporter, putative [Source:UniProtKB/TrEMBL;Acc:Q4WYY3]
transcript:CADAFUAT00001662	3190.47	6082.19	298.749	0.0491186	-4.34759	3.20628e-85	3.04911e-83	AFU6G07010	C6 transcription factor RosA [Source:UniProtKB/TrEMBL;Acc:Q4WNA8]
transcript:CADAFUAT00009109	501.634	7.0548	996.212	141.211	7.1417	4.48183e-85	4.22076e-83	AFU1G00990	Short chain dehydrogenase/reductase family protein [Source:UniProtKB/TrEMBL;Acc:Q4WKX1]
transcript:CADAFUAT00009538	14412.1	1143.34	27680.9	24.2105	4.59756	5.40624e-85	5.04236e-83	AFU7G06780	Putative uncharacterized protein [Source:UniProtKB/TrEMBL;Acc:Q4WGZ6]
transcript:CADAFUAT00004774	705.855	19.2232	1392.49	72.4379	6.17867	5.60607e-85	5.17894e-83	AFU2G17960	Chanoclavine-I aldehyde reductase [Source:UniProtKB/Swiss-Prot;Acc:Q4WZ70]
transcript:CADAFUAT00000011	345.497	1.03313	689.961	667.833	9.38334	2.21903e-84	2.03062e-82	AFU3G01960	Putative uncharacterized protein [Source:UniProtKB/TrEMBL;Acc:Q4WFJ9]
transcript:CADAFUAT00005207	2355.64	4501.65	209.633	0.0465681	-4.42451	7.70117e-84	6.98144e-82	AFU3G11790	Galactose-proton symport, putative [Source:UniProtKB/TrEMBL;Acc:Q4WY49]
transcript:CADAFUAT00002411	1364.99	94.861	2635.12	27.7787	4.79591	7.11916e-83	6.39406e-81	AFU4G01260	Mitochondrial chaperone ATPase (Bcs1), putative [Source:UniProtKB/TrEMBL;Acc:Q4W9E7]
transcript:CADAFUAT00001403	59890.6	2152.98	117628	54.635	5.77175	7.60716e-81	6.76968e-79	AFU4G03930	Cysteine synthase B, putative [Source:UniProtKB/TrEMBL;Acc:Q4W9S1]
transcript:CADAFUAT00006301	1951.13	3720.16	182.108	0.0489518	-4.35249	5.41805e-80	4.77773e-78	AFU5G06240	Alcohol dehydrogenase, putative [Source:UniProtKB/TrEMBL;Acc:Q4WTV5]
transcript:CADAFUAT00004947	1474.33	117.122	2831.55	24.176	4.59551	1.00075e-79	8.74532e-78	AFU3G14610	Cytochrome P450 monooxygenase, putative [Source:UniProtKB/TrEMBL;Acc:Q4WYX6]
transcript:CADAFUAT00006119	1359.87	105.044	2614.7	24.8914	4.63757	1.05831e-79	9.16571e-78	AFU5G12520	Integral membrane protein TmpA [Source:UniProtKB/TrEMBL;Acc:Q4WVL4]
transcript:CADAFUAT00007975	1930	178.266	3681.74	20.6531	4.36828	5.65222e-79	4.85191e-77	AFU4G10560	Putative uncharacterized protein [Source:UniProtKB/TrEMBL;Acc:Q4WPV2]
transcript:CADAFUAT00003489	2076.81	200.888	3952.73	19.6763	4.29839	9.24508e-79	7.86643e-77	AFU2G03230	Alpha-amylase AmyA [Source:UniProtKB/TrEMBL;Acc:Q4WI35]
transcript:CADAFUAT00002408	887.987	1735.17	40.804	0.0235159	-5.41022	2.16759e-78	1.82832e-76	AFU4G01560	MFS myo-inositol transporter, putative [Source:UniProtKB/TrEMBL;Acc:Q4W9H7]
transcript:CADAFUAT00008101	3632.12	6859.71	404.525	0.0589712	-4.08384	3.16545e-78	2.64697e-76	AFU4G10770	Psi-producing oxygenase A Linoleate 8R-lipoxygenase 9,12-octadecadienoate 8-hydroperoxide 8R-isomerase [Source:UniProtKB/Swiss-Prot;Acc:Q4WPX2]
transcript:CADAFUAT00009576	629.574	1238.79	20.3532	0.0164299	-5.92753	5.25235e-78	4.35451e-76	AFU7G05040	Rhamnosidase B, putative [Source:UniProtKB/TrEMBL;Acc:Q4WGH3]
transcript:CADAFUAT00001799	901.212	49.5584	1752.86	35.3696	5.14444	5.49687e-78	4.51861e-76	AFU6G11030	RNA binding protein MSSP-2, putative [Source:UniProtKB/TrEMBL;Acc:Q4WM63]
transcript:CADAFUAT00009514	922.882	51.6852	1794.08	34.7117	5.11735	9.55266e-78	7.78662e-76	AFU7G06030	Alpha-ketoglutarate-dependent taurine dioxygenase [Source:UniProtKB/TrEMBL;Acc:Q4WGS2]
transcript:CADAFUAT00007416	5081.9	565.146	9598.65	16.9844	4.08614	1.10636e-77	8.94309e-76	AFU1G10150	Putative uncharacterized protein [Source:UniProtKB/TrEMBL;Acc:Q4WT89]
transcript:CADAFUAT00007117	17048.5	1514.76	32582.2	21.5098	4.42692	1.31503e-77	1.0542e-75	AFU1G10020	Ribonuclease H1, putative [Source:UniProtKB/TrEMBL;Acc:Q4WTA2]
transcript:CADAFUAT00006641	381.423	5.80743	757.038	130.357	7.02632	2.23517e-76	1.77714e-74	AFU5G07640	RNA 3'-terminal phosphate cyclase, putative [Source:UniProtKB/TrEMBL;Acc:Q4WU93]
transcript:CADAFUAT00007638	5190.71	9767.22	614.192	0.0628829	-3.99119	5.58932e-75	4.40783e-73	AFU1G12560	Endoglucanase, putative [Source:UniProtKB/TrEMBL;Acc:E9R7J5]
transcript:CADAFUAT00004097	665.528	28.7858	1302.27	45.24	5.49953	1.01856e-74	7.96773e-73	AFU2G17600	Conidial pigment polyketide synthase PksP/Alb1 [Source:UniProtKB/TrEMBL;Acc:Q4WZA8]
transcript:CADAFUAT00007385	2044.78	3865.88	223.669	0.0578571	-4.11136	4.01961e-74	3.11922e-72	AFU1G16564	DUF455 domain protein [Source:UniProtKB/TrEMBL;Acc:A4D9K9]
transcript:CADAFUAT00001196	244.429	488.505	0.353	0.000722613	-10.4345	1.23662e-73	9.52001e-72	AFU7G00120	Metallo-beta-lactamase domain protein [Source:UniProtKB/TrEMBL;Acc:Q4WA58]
transcript:CADAFUAT00000757	1019.44	72.7862	1966.09	27.0119	4.75552	2.4569e-73	1.87653e-71	AFU8G01980	Putative uncharacterized protein [Source:UniProtKB/TrEMBL;Acc:Q4WBE2]
transcript:CADAFUAT00000034	354.227	702.515	5.93831	0.00845293	-6.88633	4.66805e-73	3.53751e-71	AFU3G00550	Putative uncharacterized protein [Source:UniProtKB/TrEMBL;Acc:Q4WFZ0]
transcript:CADAFUAT00009128	1434.6	137.978	2731.22	19.7947	4.30704	2.15584e-72	1.62106e-70	AFU1G06590	Phosphoglycerate mutase family protein, putative [Source:UniProtKB/TrEMBL;Acc:Q4WJB2]
transcript:CADAFUAT00008571	2521.86	305.283	4738.45	15.5215	3.9562	2.53919e-72	1.89463e-70	AFU4G10090	GABA permease, putative [Source:UniProtKB/TrEMBL;Acc:Q4WPQ5]
transcript:CADAFUAT00009592	3987.26	504.76	7469.76	14.7986	3.88739	5.09692e-72	3.77405e-70	AFU7G08600	Putative uncharacterized protein [Source:UniProtKB/TrEMBL;Acc:Q4WH74]
transcript:CADAFUAT00008198	539.967	19.2575	1060.68	55.0788	5.78342	7.311e-72	5.37248e-70	AFU4G08850	Putative uncharacterized protein [Source:UniProtKB/TrEMBL;Acc:Q4WPD3]
transcript:CADAFUAT00004454	2365.63	282.643	4448.62	15.7394	3.97631	7.8315e-72	5.71169e-70	AFU2G10480	Putative uncharacterized protein [Source:UniProtKB/TrEMBL;Acc:Q4X1C2]
transcript:CADAFUAT00004967	4456.51	570.541	8342.47	14.622	3.87007	1.50383e-71	1.08859e-69	AFU3G09980	Putative uncharacterized protein [Source:UniProtKB/TrEMBL;Acc:Q4WXM0]
transcript:CADAFUAT00005725	4361.36	567.403	8155.32	14.3731	3.8453	3.0853e-71	2.21685e-69	AFU3G12230	Putative uncharacterized protein [Source:UniProtKB/TrEMBL;Acc:Q4WY93]
transcript:CADAFUAT00006774	886.931	58.9437	1714.92	29.0942	4.86266	3.19476e-71	2.27861e-69	AFU5G06230	GABA permease, putative [Source:UniProtKB/TrEMBL;Acc:Q4WTV4]
transcript:CADAFUAT00002549	3979.51	529.561	7429.45	14.0295	3.81039	3.88542e-71	2.75099e-69	AFU5G01820	DUF221 domain protein, putative [Source:UniProtKB/TrEMBL;Acc:Q4WE55]
transcript:CADAFUAT00001031	1391.23	130.984	2651.48	20.2428	4.33934	5.55129e-71	3.90199e-69	AFU7G01695	Putative uncharacterized protein [Source:UniProtKB/TrEMBL;Acc:A4DA55]
transcript:CADAFUAT00001986	836.114	54.9702	1617.26	29.4206	4.87876	5.66676e-71	3.9545e-69	AFU6G14060	Putative uncharacterized protein [Source:UniProtKB/TrEMBL;Acc:Q4WLC2]
transcript:CADAFUAT00007352	838.042	1623.32	52.7589	0.0325005	-4.94339	5.88166e-71	4.07515e-69	AFU1G16560	MIF domain protein [Source:UniProtKB/TrEMBL;Acc:Q4WRE7]
transcript:CADAFUAT00003764	2816.86	5270.28	363.443	0.0689609	-3.85808	7.77129e-71	5.34621e-69	AFU2G00790	Putative uncharacterized protein [Source:UniProtKB/TrEMBL;Acc:Q4WIS7]
transcript:CADAFUAT00002637	29832.4	2447.8	57217	23.3749	4.54689	1.22411e-70	8.36187e-69	AFU5G02330	Ribonuclease mitogillin [Source:UniProtKB/Swiss-Prot;Acc:P67875]
transcript:CADAFUAT00001310	1194.06	2284.18	103.943	0.0455056	-4.45781	1.46716e-70	9.95207e-69	AFU4G03440	Putative uncharacterized protein [Source:UniProtKB/TrEMBL;Acc:Q4W9X0]
transcript:CADAFUAT00000041	1580.56	2997.09	164.024	0.0547277	-4.19158	1.75182e-70	1.18005e-68	AFU3G02280	Alpha,alpha-trehalose glucohydrolase TreA/Ath1 [Source:UniProtKB/TrEMBL;Acc:Q4WFG4]
transcript:CADAFUAT00003915	319.939	4.45316	635.425	142.691	7.15675	2.37504e-70	1.58882e-68	AFU2G18050	FAD binding oxidoreductase CpoX1 [Source:UniProtKB/TrEMBL;Acc:Q4WZ61]
transcript:CADAFUAT00008438	13580.2	1576.84	25583.6	16.2246	4.02011	2.69712e-70	1.79192e-68	AFU4G09310	Putative uncharacterized protein [Source:UniProtKB/TrEMBL;Acc:Q4WPH8]
transcript:CADAFUAT00004922	1610.71	3047.16	174.257	0.0571867	-4.12818	1.45717e-69	9.61535e-68	AFU3G07960	Alpha-ketoglutarate-dependent taurine dioxygenase [Source:UniProtKB/TrEMBL;Acc:Q4WX23]
transcript:CADAFUAT00008270	1702.12	194.469	3209.77	16.5053	4.04486	2.53616e-69	1.66221e-67	AFU4G10080	Putative uncharacterized protein [Source:UniProtKB/TrEMBL;Acc:Q4WPQ4]
transcript:CADAFUAT00006661	758.339	1470.37	46.3071	0.0314935	-4.9888	3.88965e-69	2.53219e-67	AFU5G13730	NlpC/P60-like cell-wall peptidase, putative [Source:UniProtKB/TrEMBL;Acc:Q4WVY3]
transcript:CADAFUAT00005773	381.574	9.87624	753.272	76.2711	6.25307	6.73657e-69	4.35632e-67	AFU3G12982	Extracellular serine rich protein [Source:UniProtKB/TrEMBL;Acc:A4D9D3]
transcript:CADAFUAT00004402	865.297	57.0097	1673.58	29.3561	4.87559	7.88891e-69	5.06771e-67	AFU2G11630	Pheromone P-factor (Map2), putative [Source:UniProtKB/TrEMBL;Acc:Q4X108]
transcript:CADAFUAT00000080	2679.58	5001.42	357.74	0.0715277	-3.80535	2.29332e-68	1.4635e-66	AFU3G00730	Putative uncharacterized protein [Source:UniProtKB/TrEMBL;Acc:Q4WFX1]
transcript:CADAFUAT00009474	354.686	7.7757	701.597	90.2294	6.49553	3.79363e-68	2.40511e-66	AFU7G06840	Class III aminotransferase, putative [Source:UniProtKB/TrEMBL;Acc:Q4WH02]
transcript:CADAFUAT00005338	734.549	1423.4	45.7001	0.0321064	-4.961	3.84664e-68	2.42288e-66	AFU3G09690	Extracellular thaumatin domain protein, putative [Source:UniProtKB/TrEMBL;Acc:Q4WXJ1]
transcript:CADAFUAT00003024	1519.67	2868.46	170.882	0.0595726	-4.06921	5.13579e-68	3.21401e-66	AFU8G05960	Integral membrane protein [Source:UniProtKB/TrEMBL;Acc:Q4WC24]
transcript:CADAFUAT00000536	1094.97	97.7034	2092.24	21.4142	4.42049	7.58556e-68	4.71666e-66	AFU6G03025	Putative uncharacterized protein [Source:UniProtKB/TrEMBL;Acc:A4DA22]
transcript:CADAFUAT00000868	3160.2	439.435	5880.96	13.383	3.74233	8.5668e-68	5.29286e-66	AFU8G02250	Putative uncharacterized protein [Source:UniProtKB/TrEMBL;Acc:Q4WBG9]
transcript:CADAFUAT00004019	4695.63	8744.17	647.089	0.0740024	-3.75628	8.71983e-68	5.35331e-66	AFU2G15950	Putative aspergillopepsin A-like aspartic endopeptidase AFUA_2G15950 [Source:UniProtKB/Swiss-Prot;Acc:Q4WZS3]
transcript:CADAFUAT00002187	984.654	81.8153	1887.49	23.0702	4.52796	1.46511e-67	8.93807e-66	AFU6G13970	FAD-dependent monooxygenase (PaxM), putative [Source:UniProtKB/TrEMBL;Acc:Q4WLD1]
transcript:CADAFUAT00005197	3446.09	476.547	6415.64	13.4627	3.7509	1.71497e-67	1.0397e-65	AFU3G07730	Putative uncharacterized protein [Source:UniProtKB/TrEMBL;Acc:Q4WX03]
transcript:CADAFUAT00003800	2650.01	372.298	4927.72	13.2359	3.72639	9.4633e-67	5.70149e-65	AFU2G00100	C6 transcription factor Aro80, putative [Source:UniProtKB/TrEMBL;Acc:Q4WIZ7]
transcript:CADAFUAT00003077	1049.61	96.4514	2002.77	20.7646	4.37605	1.70893e-66	1.02325e-64	AFU8G05280	RNA interference and gene silencing protein (Qde2), putative [Source:UniProtKB/TrEMBL;Acc:Q4WC92]
transcript:CADAFUAT00001097	1495.09	2824.61	165.579	0.0586201	-4.09246	2.903e-66	1.72755e-64	AFU7G00805	Putative uncharacterized protein [Source:UniProtKB/TrEMBL;Acc:A4DA59]
transcript:CADAFUAT00000174	1392.91	151.444	2634.37	17.395	4.1206	6.3361e-66	3.74757e-64	AFU3G02640	Nucleoside-diphosphate-sugar epimerase family protein [Source:UniProtKB/TrEMBL;Acc:Q4WFC9]
transcript:CADAFUAT00005121	2926.79	419.189	5434.39	12.964	3.69644	9.62037e-66	5.65561e-64	AFU3G06570	Putative uncharacterized protein [Source:UniProtKB/TrEMBL;Acc:Q4WWP2]
transcript:CADAFUAT00007710	715.747	48.4047	1383.09	28.5735	4.8366	3.81582e-65	2.22972e-63	AFU4G12020	Putative uncharacterized protein [Source:UniProtKB/TrEMBL;Acc:Q4WQ93]
transcript:CADAFUAT00000981	620.775	36.4994	1205.05	33.0157	5.04508	6.87479e-65	3.99314e-63	AFU8G01590	Putative uncharacterized protein [Source:UniProtKB/TrEMBL;Acc:Q4WBA3]
transcript:CADAFUAT00002883	276.533	4.3735	548.693	125.459	6.97107	3.51559e-64	2.02984e-62	AFU5G00145	Putative uncharacterized protein [Source:UniProtKB/TrEMBL;Acc:Q4WDN9]
transcript:CADAFUAT00002790	9308.59	1355.48	17261.7	12.7348	3.6707	1.95742e-63	1.12349e-61	AFU5G01242	Putative uncharacterized protein [Source:UniProtKB/TrEMBL;Acc:A4D9Z9]
transcript:CADAFUAT00001532	910.604	1740.05	81.1553	0.0466395	-4.4223	2.38241e-63	1.35937e-61	AFU6G00555	Putative uncharacterized protein [Source:UniProtKB/TrEMBL;Acc:A4DA94]
transcript:CADAFUAT00001404	427.391	835.499	19.2836	0.0230803	-5.43719	2.61524e-62	1.4835e-60	AFU4G04320	Homeobox transcription factor, putative [Source:UniProtKB/TrEMBL;Acc:Q4W9N4]
transcript:CADAFUAT00001763	1555.08	2908.77	201.391	0.0692359	-3.85234	4.53348e-62	2.55667e-60	AFU6G12160	C6 transcription factor, putative [Source:UniProtKB/TrEMBL;Acc:Q4WLV7]
transcript:CADAFUAT00006334	1925.8	278.905	3572.7	12.8098	3.67917	5.30408e-62	2.97396e-60	AFU5G07330	Carboxypeptidase S1, putative [Source:UniProtKB/TrEMBL;Acc:E9R013]
transcript:CADAFUAT00006683	2006.24	3722.89	289.585	0.077785	-3.68436	6.3395e-62	3.53409e-60	AFU5G10930	Putative uncharacterized protein [Source:UniProtKB/TrEMBL;Acc:Q4WV60]
transcript:CADAFUAT00001249	176.941	353.608	0.275043	0.00077782	-10.3283	6.39179e-62	3.54288e-60	AFU7G00200	Putative uncharacterized protein [Source:UniProtKB/TrEMBL;Acc:Q4WA65]
transcript:CADAFUAT00008887	7692.99	1165.68	14220.3	12.1991	3.6087	1.12873e-61	6.22086e-60	AFU1G04150	Tartrate dehydrogenase, putative [Source:UniProtKB/TrEMBL;Acc:Q4WK06]
transcript:CADAFUAT00002181	5799.24	10661.7	936.765	0.0878626	-3.50861	1.55087e-61	8.49911e-60	AFU6G10720	Alpha-ketoglutarate-dependent taurine dioxygenase [Source:UniProtKB/TrEMBL;Acc:Q4WM92]
transcript:CADAFUAT00002970	605.918	1172.04	39.7927	0.0339516	-4.88038	3.0515e-61	1.6629e-59	AFU8G04920	LEA domain protein [Source:UniProtKB/TrEMBL;Acc:Q4WCC4]
transcript:CADAFUAT00004140	509.809	27.4804	992.137	36.1035	5.17407	3.29022e-61	1.78297e-59	AFU2G15470	Neutral amino acid permease, putative [Source:UniProtKB/TrEMBL;Acc:Q4WZX2]
transcript:CADAFUAT00001563	849.356	77.3897	1621.32	20.9501	4.38889	5.51673e-61	2.97291e-59	AFU6G10580	GPI anchored CFEM domain protein [Source:UniProtKB/TrEMBL;Acc:Q4WMA6]
transcript:CADAFUAT00006796	534.747	32.0865	1037.41	32.3316	5.01487	6.00189e-61	3.21648e-59	AFU5G15020	Arsenic methyltransferase Cyt19, putative [Source:UniProtKB/TrEMBL;Acc:Q4WWA9]
transcript:CADAFUAT00004096	3577.89	581.642	6574.13	11.3027	3.4986	6.21645e-61	3.31316e-59	AFU2G11870	Beta-1,6 glucan synthetase (Kre6), putative [Source:UniProtKB/TrEMBL;Acc:Q4X0Y4]
transcript:CADAFUAT00009368	407.38	18.6219	796.138	42.7529	5.41795	6.6566e-61	3.52836e-59	AFU7G06690	Flavin-containing monooxygenase, putative [Source:UniProtKB/TrEMBL;Acc:Q4WGY7]
transcript:CADAFUAT00007655	4777.35	8766.29	788.402	0.0899356	-3.47496	8.45449e-61	4.45699e-59	AFU1G13550	Putative uncharacterized protein [Source:UniProtKB/TrEMBL;Acc:Q4WS95]
transcript:CADAFUAT00000026	285.482	562.442	8.5222	0.0151521	-6.04434	7.3659e-60	3.86212e-58	AFU3G03650	GNAT family acetyltransferase, putative [Source:UniProtKB/TrEMBL;Acc:Q4WF30]
transcript:CADAFUAT00000764	494.782	30.2719	959.292	31.6892	4.98592	9.07931e-60	4.73491e-58	AFU8G02610	Cytochrome P450 monooxygenase, putative [Source:UniProtKB/TrEMBL;Acc:Q4WBK4]
transcript:CADAFUAT00000874	279.052	550.11	7.99362	0.0145309	-6.10473	1.36945e-59	7.10356e-58	AFU8G01770	Putative uncharacterized protein [Source:UniProtKB/TrEMBL;Acc:Q4WBC1]
transcript:CADAFUAT00004043	1455.4	201.405	2709.4	13.4525	3.7498	2.21535e-59	1.14303e-57	AFU2G14120	C6 finger domain protein, putative [Source:UniProtKB/TrEMBL;Acc:Q4X0A8]
transcript:CADAFUAT00004201	1645.42	3047.5	243.343	0.0798498	-3.64657	4.22152e-59	2.1666e-57	AFU2G17820	O-methyltransferase [Source:UniProtKB/TrEMBL;Acc:Q4WZ85]
transcript:CADAFUAT00002715	937.72	97.2004	1778.24	18.2946	4.19334	4.65131e-59	2.37461e-57	AFU5G02670	ThiJ/PfpI family protein [Source:UniProtKB/TrEMBL;Acc:Q4WEE0]
transcript:CADAFUAT00000057	256.125	505.793	6.45601	0.0127641	-6.29176	5.32926e-59	2.70648e-57	AFU3G03410	Enoyl-CoA hydratase/isomerase family protein [Source:UniProtKB/TrEMBL;Acc:Q4WF54]
transcript:CADAFUAT00000831	3296.58	562.868	6030.29	10.7135	3.42136	1.06654e-58	5.38827e-57	AFU8G01580	Aminotransferase, classes I and II family [Source:UniProtKB/TrEMBL;Acc:Q4WBA2]
transcript:CADAFUAT00004130	4706.07	833.974	8578.17	10.2859	3.3626	1.0854e-58	5.4551e-57	AFU2G08740	ZIP metal ion transporter, putative [Source:UniProtKB/TrEMBL;Acc:Q4X1U5]
transcript:CADAFUAT00007313	427.912	22.1151	833.708	37.6987	5.23644	1.20409e-58	6.02043e-57	AFU1G13680	Putative uncharacterized protein [Source:UniProtKB/TrEMBL;Acc:E9QUA7]
transcript:CADAFUAT00000955	19422.6	2681.23	36164	13.4879	3.75359	1.7251e-58	8.58125e-57	AFU8G00380	DltD N-terminal domain protein [Source:UniProtKB/TrEMBL;Acc:Q4WAY4]
transcript:CADAFUAT00004856	985.834	110.754	1860.91	16.8023	4.07058	3.79947e-58	1.88035e-56	AFU2G14150	Probable arabinan endo-1,5-alpha-L-arabinosidase B [Source:UniProtKB/Swiss-Prot;Acc:Q4X0A5]
transcript:CADAFUAT00000309	1198.31	2243	153.622	0.0684895	-3.86797	6.89907e-58	3.39701e-56	AFU3G03940	2,3-diketo-5-methylthio-1-phosphopentane phosphatase, putative [Source:UniProtKB/TrEMBL;Acc:Q4WF01]
transcript:CADAFUAT00006764	1244.03	165.308	2322.75	14.051	3.8126	1.09996e-57	5.38868e-56	AFU5G07650	F-box domain and ankyrin repeat protein [Source:UniProtKB/TrEMBL;Acc:Q4WU94]
transcript:CADAFUAT00000765	4654.16	849.147	8459.18	9.96197	3.31643	2.58778e-57	1.26138e-55	AFU8G00370	Polyketide synthase, putative [Source:UniProtKB/TrEMBL;Acc:Q4WAY3]
transcript:CADAFUAT00000799	3879.33	7071.03	687.641	0.0972477	-3.36219	2.62017e-57	1.27078e-55	AFU8G01690	Putative uncharacterized protein [Source:UniProtKB/TrEMBL;Acc:Q4WBB3]
transcript:CADAFUAT00009366	397.322	22.07	772.574	35.0056	5.12952	6.34617e-57	3.06258e-55	AFU7G05550	Sugar transporter family protein [Source:UniProtKB/TrEMBL;Acc:Q4WGM5]
transcript:CADAFUAT00006156	1339.71	188.05	2491.36	13.2484	3.72775	6.47401e-57	3.10881e-55	AFU5G07200	Putative uncharacterized protein [Source:UniProtKB/TrEMBL;Acc:Q4WU50]
transcript:CADAFUAT00005836	553.871	41.4695	1066.27	25.7122	4.68438	7.12805e-57	3.40601e-55	AFU3G11490	GABA permease, putative [Source:UniProtKB/TrEMBL;Acc:Q4WY21]
transcript:CADAFUAT00006689	732.446	69.6379	1395.25	20.0358	4.32451	2.51022e-56	1.19359e-54	AFU5G09590	Putative uncharacterized protein [Source:UniProtKB/TrEMBL;Acc:Q4WUT4]
transcript:CADAFUAT00009556	1420.12	204.849	2635.39	12.865	3.68538	2.5446e-56	1.20403e-54	AFU7G08650	Putative uncharacterized protein [Source:UniProtKB/TrEMBL;Acc:Q4WH79]
transcript:CADAFUAT00000942	9262.15	1618.97	16905.3	10.442	3.38433	6.00501e-56	2.8276e-54	AFU8G00400	Putative uncharacterized protein [Source:UniProtKB/TrEMBL;Acc:Q4WAY6]
transcript:CADAFUAT00009360	614.774	53.6161	1175.93	21.9324	4.45499	8.38685e-56	3.93007e-54	AFU7G06800	Glutamyl-tRNA(Gln) amidotransferase, subunit A [Source:UniProtKB/TrEMBL;Acc:Q4WGZ8]
transcript:CADAFUAT00002732	140.936	0	281.872	Inf	Inf	9.14476e-56	4.26462e-54	AFU5G00340	ABC multidrug transporter, putative [Source:UniProtKB/TrEMBL;Acc:Q4WDQ9]
transcript:CADAFUAT00000129	2028.77	340.816	3716.73	10.9054	3.44697	1.11451e-55	5.17261e-54	AFU3G03930	Cytochrome P450 monooxygenase, putative [Source:UniProtKB/TrEMBL;Acc:Q4WF02]
transcript:CADAFUAT00004338	558.004	41.6869	1074.32	25.7711	4.68768	1.14378e-55	5.28317e-54	AFU2G18010	Cytochrome P450 monooxygenase, putative [Source:UniProtKB/TrEMBL;Acc:Q4WZ65]
transcript:CADAFUAT00001264	256.541	8.41746	504.664	59.9544	5.90579	1.24359e-55	5.71697e-54	AFU7G00880	Putative uncharacterized protein [Source:UniProtKB/TrEMBL;Acc:Q4WAD2]
transcript:CADAFUAT00002523	228.736	6.09105	451.381	74.1056	6.21151	1.59919e-55	7.31707e-54	AFU5G00550	Endoglycoceramidase, putative [Source:UniProtKB/TrEMBL;Acc:Q4WDT1]
transcript:CADAFUAT00003928	667.647	60.2745	1275.02	21.1535	4.40283	1.93028e-55	8.79046e-54	AFU2G17160	Putative uncharacterized protein [Source:UniProtKB/TrEMBL;Acc:Q4WZF3]
transcript:CADAFUAT00005013	208.083	411.808	4.35744	0.0105812	-6.56235	2.75769e-55	1.24998e-53	AFU3G14910	FacC-like extracellular signaling protein, putative [Source:UniProtKB/TrEMBL;Acc:Q4WZ07]
transcript:CADAFUAT00004249	1027.49	129.732	1925.24	14.8401	3.89143	5.36408e-55	2.42007e-53	AFU2G10560	Amino acid permease [Source:UniProtKB/TrEMBL;Acc:Q4X1B4]
transcript:CADAFUAT00001280	511.536	984.545	38.5258	0.0391305	-4.67556	1.37578e-54	6.17827e-53	AFU4G03200	Putative uncharacterized protein [Source:UniProtKB/TrEMBL;Acc:Q4W9Z5]
transcript:CADAFUAT00002987	2907.54	5284.5	530.574	0.100402	-3.31614	2.16373e-54	9.67198e-53	AFU8G05710	MFS sugar transporter Stl1, putative [Source:UniProtKB/TrEMBL;Acc:Q4WC50]
transcript:CADAFUAT00002299	748.858	1420.89	76.8242	0.0540676	-4.20909	2.37134e-54	1.05514e-52	AFU6G13800	Integral membrane protein Pth11-like, putative [Source:UniProtKB/TrEMBL;Acc:Q4WLE6]
transcript:CADAFUAT00008147	567.088	47.8182	1086.36	22.7185	4.50579	5.80902e-54	2.57295e-52	AFU4G14640	Low affinity iron transporter, putative [Source:UniProtKB/TrEMBL;Acc:Q4WR03]
transcript:CADAFUAT00000422	3739.84	6794.73	684.952	0.100806	-3.31034	7.1841e-54	3.16754e-52	AFU6G03060	MFS monosaccharide transporter, putative [Source:UniProtKB/TrEMBL;Acc:Q4WD06]
transcript:CADAFUAT00008451	8795.04	15994.1	1595.99	0.0997862	-3.32502	8.0366e-54	3.52738e-52	AFU4G07300	Putative uncharacterized protein [Source:UniProtKB/TrEMBL;Acc:Q4WNX6]
transcript:CADAFUAT00001420	3423.56	6181.76	665.354	0.107632	-3.21582	8.5601e-54	3.74022e-52	AFU4G04550	Xanthine-guanine phosphoribosyl transferase Xpt1, putative [Source:UniProtKB/TrEMBL;Acc:Q4W9L0]
transcript:CADAFUAT00001680	164.455	1.72081	327.19	190.138	7.5709	1.16725e-53	5.07726e-52	AFU6G09760	Cytochrome P450 monooxygenase, putative [Source:UniProtKB/TrEMBL;Acc:Q4WMI7]
transcript:CADAFUAT00001523	254.236	498.972	9.49884	0.0190368	-5.71507	1.24242e-53	5.3801e-52	AFU6G00560	Putative uncharacterized protein [Source:UniProtKB/TrEMBL;Acc:Q4W910]
transcript:CADAFUAT00009290	821.858	93.8896	1549.83	16.5069	4.045	1.33475e-53	5.75424e-52	AFU1G02970	Salicylate hydroxylase, putative [Source:UniProtKB/TrEMBL;Acc:Q4WKC3]
transcript:CADAFUAT00000186	2908.29	5264.76	551.824	0.104815	-3.25409	2.04525e-53	8.77827e-52	AFU3G02080	MFS allantoate transporter, putative [Source:UniProtKB/TrEMBL;Acc:Q4WFI7]
transcript:CADAFUAT00000990	14464.8	2493.9	26435.8	10.6002	3.40602	2.19893e-53	9.3963e-52	AFU8G00390	O-methyltransferase, putative [Source:UniProtKB/TrEMBL;Acc:Q4WAY5]
transcript:CADAFUAT00000144	587.838	55.8618	1119.81	20.0462	4.32526	8.69118e-53	3.69756e-51	AFU3G01600	Salicylate hydroxylase, putative [Source:UniProtKB/TrEMBL;Acc:Q4WFN4]
transcript:CADAFUAT00002561	293.89	14.9323	572.848	38.3631	5.26165	1.17139e-52	4.96176e-51	AFU5G02610	Cytochrome P450, putative [Source:UniProtKB/TrEMBL;Acc:Q4WED4]
transcript:CADAFUAT00007458	65021.7	5746.26	124297	21.631	4.43503	1.29403e-52	5.45742e-51	AFU1G14550	Superoxide dismutase [Source:UniProtKB/Swiss-Prot;]
transcript:CADAFUAT00009075	8055.47	1553.12	14557.8	9.37327	3.22855	1.99318e-52	8.36964e-51	AFU1G02290	Putative uncharacterized protein [Source:UniProtKB/TrEMBL;Acc:Q4WKJ1]
transcript:CADAFUAT00000319	467.106	36.0694	898.142	24.9004	4.6381	2.01413e-52	8.42115e-51	AFU3G00630	Putative uncharacterized protein [Source:UniProtKB/TrEMBL;Acc:Q4WFY2]
transcript:CADAFUAT00001576	466.781	35.978	897.583	24.9481	4.64086	2.27007e-52	9.45049e-51	AFU6G09770	Geranylgeranyl diphosphate synthase, putative [Source:UniProtKB/TrEMBL;Acc:Q4WMI6]
transcript:CADAFUAT00002588	4966.85	8949.71	983.985	0.109946	-3.18513	2.74733e-52	1.13885e-50	AFU5G02500	Putative uncharacterized protein [Source:UniProtKB/TrEMBL;Acc:Q4WEC3]
transcript:CADAFUAT00002565	1354.01	215.922	2492.1	11.5417	3.52878	3.08267e-52	1.27242e-50	AFU5G00680	CRAL/TRIO domain protein [Source:UniProtKB/TrEMBL;Acc:Q4WDU4]
transcript:CADAFUAT00003440	171.456	2.72019	340.192	125.062	6.9665	3.39433e-52	1.39513e-50	AFU2G00140	FAD monooxygenase, putative [Source:UniProtKB/TrEMBL;Acc:Q4WIZ3]
transcript:CADAFUAT00003716	188.738	4.07583	373.401	91.6135	6.51749	4.25573e-52	1.7418e-50	AFU2G00520	Putative uncharacterized protein [Source:UniProtKB/TrEMBL;Acc:Q4WIV5]
transcript:CADAFUAT00007381	208.937	6.11212	411.763	67.3682	6.074	4.44753e-52	1.81265e-50	AFU1G17440	ABC drug exporter AbcA [Source:UniProtKB/TrEMBL;Acc:Q4WR59]
transcript:CADAFUAT00003614	5543.63	9960.07	1127.18	0.11317	-3.14343	7.11753e-52	2.88871e-50	AFU2G05060	Alternative oxidase [Source:UniProtKB/TrEMBL;Acc:Q4WHK6]
transcript:CADAFUAT00002034	1759.01	3199.03	318.978	0.0997108	-3.32611	1.70545e-51	6.89286e-50	AFU6G09310	Class V chitinase, putative [Source:UniProtKB/TrEMBL;Acc:Q4WMN4]
transcript:CADAFUAT00000966	550.484	50.7832	1050.19	20.6798	4.37015	8.87856e-51	3.57353e-49	AFU8G01920	Putative uncharacterized protein [Source:UniProtKB/TrEMBL;Acc:Q4WBD6]
transcript:CADAFUAT00005173	5585.76	10025.3	1146.22	0.114333	-3.12869	9.47863e-51	3.79929e-49	AFU3G11550	LEA domain protein [Source:UniProtKB/TrEMBL;Acc:Q4WY27]
transcript:CADAFUAT00004471	1062.57	156.458	1968.69	12.5828	3.65338	1.58575e-50	6.32996e-49	AFU2G14780	Putative uncharacterized protein [Source:UniProtKB/TrEMBL;Acc:Q4X043]
transcript:CADAFUAT00002371	207.337	408.038	6.63574	0.0162625	-5.9423	1.79486e-50	7.1353e-49	AFU4G00760	Putative uncharacterized protein [Source:UniProtKB/TrEMBL;Acc:Q4W999]
transcript:CADAFUAT00002551	414.31	32.8341	795.786	24.2366	4.59911	1.93489e-50	7.66058e-49	AFU5G03810	Putative uncharacterized protein [Source:UniProtKB/TrEMBL;Acc:Q4WEQ2]
transcript:CADAFUAT00000017	1062.12	161.274	1962.97	12.1716	3.60545	2.45277e-50	9.67147e-49	AFU3G01030	RTA1 domain protein, putative [Source:UniProtKB/TrEMBL;Acc:Q4WFU1]
transcript:CADAFUAT00004959	1069.12	157.499	1980.74	12.5762	3.65262	7.27926e-50	2.85866e-48	AFU3G12720	Sugar transporter-like protein [Source:UniProtKB/TrEMBL;Acc:Q4WYE2]
transcript:CADAFUAT00009374	695.371	77.4132	1313.33	16.9652	4.0845	1.17596e-49	4.59953e-48	AFU7G06850	Phosphoserine phosphatase, putative [Source:UniProtKB/TrEMBL;Acc:Q4WH03]
transcript:CADAFUAT00005579	9862.32	1987.03	17737.6	8.92668	3.15812	2.66895e-49	1.03971e-47	AFU3G12200	Small oligopeptide transporter, OPT family [Source:UniProtKB/TrEMBL;Acc:Q4WY90]
transcript:CADAFUAT00009165	1709.51	3096.61	322.407	0.104116	-3.26373	3.03976e-49	1.17943e-47	AFU1G04310	Putative uncharacterized protein [Source:UniProtKB/TrEMBL;Acc:Q4WJZ2]
transcript:CADAFUAT00007800	533.061	51.9954	1014.13	19.5042	4.28571	3.49427e-49	1.35037e-47	AFU4G11420	Putative uncharacterized protein [Source:UniProtKB/TrEMBL;Acc:Q4WQ35]
transcript:CADAFUAT00001057	1054.19	1946.7	161.669	0.0830473	-3.58992	3.72878e-49	1.43529e-47	AFU7G00280	Putative uncharacterized protein [Source:UniProtKB/TrEMBL;Acc:Q4WA73]
transcript:CADAFUAT00007210	1054.69	161.802	1947.57	12.0367	3.58937	4.71271e-49	1.80685e-47	AFU1G14450	Exo-beta-1,3-glucanase Exg0 [Source:UniProtKB/TrEMBL;Acc:E9R226]
transcript:CADAFUAT00007927	1587.68	300.064	2875.29	9.58225	3.26036	4.81811e-49	1.83999e-47	AFU4G14790	Cytochrome P450 monooxygenase, putative [Source:UniProtKB/TrEMBL;Acc:Q4WR18]
transcript:CADAFUAT00005428	5448.15	9708.68	1187.61	0.122325	-3.03121	6.72909e-49	2.55969e-47	AFU3G14260	Mismatched base pair and cruciform DNA recognition protein, putative [Source:UniProtKB/TrEMBL;Acc:Q4WYU1]
transcript:CADAFUAT00000459	5066.77	1096.19	9037.34	8.24435	3.04341	9.80692e-49	3.7159e-47	AFU6G02220	MFS toxin efflux pump, putative [Source:UniProtKB/TrEMBL;Acc:Q4WCS1]
transcript:CADAFUAT00006495	923.139	131.44	1714.84	13.0465	3.70559	2.27875e-48	8.60073e-47	AFU5G08810	Epoxide hydrolase, putative [Source:UniProtKB/TrEMBL;Acc:Q4WUK8]
transcript:CADAFUAT00000464	2361.29	501.977	4220.6	8.40797	3.07176	2.45605e-48	9.23399e-47	AFU6G03160	NACHT domain protein [Source:UniProtKB/TrEMBL;Acc:Q4WD16]
transcript:CADAFUAT00000893	81984.6	7212.24	156757	21.7348	4.44194	4.7564e-48	1.78135e-46	AFU8G02620	CobW domain protein [Source:UniProtKB/TrEMBL;Acc:Q4WBK5]
transcript:CADAFUAT00004547	124.78	0.669854	248.891	371.56	8.53745	5.52452e-48	2.06107e-46	AFU2G17980	Cytochrome P450 monooxygenase, putative [Source:UniProtKB/TrEMBL;Acc:Q4WZ68]
transcript:CADAFUAT00001085	132.18	262.601	1.75852	0.00669657	-7.22236	8.23865e-48	3.06187e-46	AFU7G00160	Polyketide synthase, putative [Source:UniProtKB/TrEMBL;Acc:Q4WA61]
transcript:CADAFUAT00001001	304.672	21.3542	587.99	27.5351	4.7832	8.58315e-48	3.17773e-46	AFU8G01260	Putative uncharacterized protein [Source:UniProtKB/TrEMBL;Acc:Q4WB70]
transcript:CADAFUAT00006206	2884.05	5134.21	633.883	0.123463	-3.01785	1.0989e-47	4.05299e-46	AFU5G14670	Putative uncharacterized protein [Source:UniProtKB/TrEMBL;Acc:Q4WW74]
transcript:CADAFUAT00008975	1462.97	279.709	2646.23	9.46065	3.24194	1.13525e-47	4.1712e-46	AFU1G06700
transcript:CADAFUAT00002611	2468.37	4406.85	529.89	0.120242	-3.05598	1.26629e-47	4.63508e-46	AFU5G02850	Putative uncharacterized protein [Source:UniProtKB/TrEMBL;Acc:Q4WEF7]
transcript:CADAFUAT00005147	2028.1	414.538	3641.66	8.78485	3.13502	1.70611e-47	6.22152e-46	AFU3G07930	Glutathione S-transferase, putative [Source:UniProtKB/TrEMBL;Acc:Q4WX20]
transcript:CADAFUAT00005953	7786.12	13839.6	1732.61	0.125192	-2.99779	5.47496e-47	1.98903e-45	AFU5G13100	Putative uncharacterized protein [Source:UniProtKB/TrEMBL;Acc:Q4WVS0]
transcript:CADAFUAT00008064	540.383	58.6397	1022.13	17.4306	4.12355	1.14942e-46	4.16023e-45	AFU4G08840	RING finger protein, putative [Source:UniProtKB/TrEMBL;Acc:Q4WPD2]
transcript:CADAFUAT00004216	556.949	63.4182	1050.48	16.5643	4.05001	1.16123e-46	4.18734e-45	AFU2G14460	Oxidoreductase, short-chain dehydrogenase/reductase family [Source:UniProtKB/TrEMBL;Acc:Q4X074]
transcript:CADAFUAT00009415	6237.11	11057.9	1416.37	0.128087	-2.9648	1.20847e-46	4.34155e-45	AFU7G06770	Putative uncharacterized protein [Source:UniProtKB/TrEMBL;Acc:Q4WGZ5]
transcript:CADAFUAT00007949	2032.91	3640.48	425.347	0.116838	-3.09741	1.28973e-46	4.61639e-45	AFU4G14300	Dynamin family GTPase, putative [Source:UniProtKB/TrEMBL;Acc:Q4WQX0]
transcript:CADAFUAT00000595	530.339	1002.58	58.0997	0.0579502	-4.10904	1.34877e-46	4.80997e-45	AFU6G03180	Putative uncharacterized protein [Source:UniProtKB/TrEMBL;Acc:Q4WD17]
transcript:CADAFUAT00009073	1596.91	315.948	2877.86	9.10867	3.18724	2.00324e-46	7.11773e-45	AFU1G04630	Putative uncharacterized protein [Source:UniProtKB/TrEMBL;Acc:Q4WJV8]
transcript:CADAFUAT00001601	643.466	79.6745	1207.26	15.1524	3.92147	2.69453e-46	9.53902e-45	AFU6G10930	Extracellular protein, putative [Source:UniProtKB/TrEMBL;Acc:Q4WM72]
transcript:CADAFUAT00006960	771.264	1435.74	106.788	0.0743787	-3.74897	3.79614e-46	1.339e-44	AFU1G15910	C6 transcription factor RosA-like, putative [Source:UniProtKB/TrEMBL;Acc:Q4WRL3]
transcript:CADAFUAT00005072	439.417	44.8309	834.002	18.6033	4.21749	3.8464e-46	1.35181e-44	AFU3G11900	Oxidoreductase, zinc-binding [Source:UniProtKB/TrEMBL;Acc:Q4WY60]
transcript:CADAFUAT00000622	3616.96	6396.98	836.935	0.130833	-2.9342	7.09676e-46	2.48515e-44	AFU6G03790	Putative uncharacterized protein [Source:UniProtKB/TrEMBL;Acc:Q4WD78]
transcript:CADAFUAT00002733	590.372	72.4015	1108.34	15.3083	3.93624	9.33182e-46	3.25607e-44	AFU5G01420	Putative uncharacterized protein [Source:UniProtKB/TrEMBL;Acc:Q4WE15]
transcript:CADAFUAT00000369	340.861	652.102	29.6205	0.0454231	-4.46043	9.36874e-46	3.25723e-44	AFU3G03390	Siderophore biosynthesis lipase/esterase, putative [Source:UniProtKB/TrEMBL;Acc:Q4WF56]
transcript:CADAFUAT00007105	161.289	317.736	4.84252	0.0152407	-6.03593	1.03435e-45	3.58329e-44	AFU1G11260	Putative uncharacterized protein [Source:UniProtKB/TrEMBL;Acc:E9R733]
transcript:CADAFUAT00001796	9133.41	16194.4	2072.44	0.127972	-2.96609	1.10894e-45	3.82801e-44	AFU6G12450	Chaperone/heat shock protein Hsp12, putative [Source:UniProtKB/TrEMBL;Acc:Q4WLS9]
transcript:CADAFUAT00002343	827.143	125.461	1528.82	12.1857	3.60711	1.16145e-45	3.99506e-44	AFU6G10290	GPI-anchored cell wall protein Pst1, putative [Source:UniProtKB/TrEMBL;Acc:Q4WMD5]
transcript:CADAFUAT00006055	4044.95	7161.56	928.336	0.129628	-2.94756	1.28295e-45	4.3974e-44	AFU5G06660	UPF0187 domain membrane protein [Source:UniProtKB/TrEMBL;Acc:Q4WTZ7]
transcript:CADAFUAT00000927	271.507	523.347	19.6667	0.0375787	-4.73394	2.62809e-45	8.97622e-44	AFU8G00250	Dimethylallyl tryptophan synthase, putative [Source:UniProtKB/TrEMBL;Acc:Q4WAX1]
transcript:CADAFUAT00001855	237.081	14.5947	459.568	31.4888	4.97676	3.42906e-45	1.16708e-43	AFU6G12380	Cell wall glucanase (Scw4), putative [Source:UniProtKB/TrEMBL;Acc:Q4WLT6]
transcript:CADAFUAT00009611	2846.89	661.295	5032.48	7.61005	2.92791	4.80963e-45	1.63124e-43	AFU7G05752	AAA family ATPase, putative [Source:UniProtKB/TrEMBL;Acc:A4D9X0]
transcript:CADAFUAT00001759	368.958	702.371	35.5454	0.0506078	-4.3045	7.85214e-45	2.65386e-43	AFU6G07920	Acetyltransferase, GNAT family family [Source:UniProtKB/TrEMBL;Acc:Q4WN19]
transcript:CADAFUAT00006056	842.121	1551.22	133.027	0.0857567	-3.54361	8.68677e-45	2.92575e-43	AFU5G14180	Putative uncharacterized protein [Source:UniProtKB/TrEMBL;Acc:Q4WW25]
transcript:CADAFUAT00008313	1305.59	2367.85	243.334	0.102766	-3.28257	1.40163e-44	4.70442e-43	AFU4G08960	GPI anchored cell wall protein, putative [Source:UniProtKB/TrEMBL;Acc:Q4WPE3]
transcript:CADAFUAT00003967	1548.3	313.534	2783.07	8.87645	3.14998	2.64909e-44	8.86075e-43	AFU2G15670	Putative uncharacterized protein [Source:UniProtKB/TrEMBL;Acc:Q4WZV1]
transcript:CADAFUAT00002672	2998.93	725.313	5272.54	7.26934	2.86182	2.68526e-44	8.95086e-43	AFU5G03060	Putative uncharacterized protein [Source:UniProtKB/TrEMBL;Acc:Q4WEH8]
transcript:CADAFUAT00006822	29025.2	5238.33	52812	10.0818	3.33369	4.44947e-44	1.47808e-42	AFU1G14800	Putative uncharacterized protein [Source:UniProtKB/TrEMBL;Acc:Q4WRX1]
transcript:CADAFUAT00007418	13518	24055.1	2980.94	0.123922	-3.0125	5.50476e-44	1.8224e-42	AFU1G10820	Adenylylsulfate kinase [Source:UniProtKB/TrEMBL;Acc:Q4WT23]
transcript:CADAFUAT00001940	568.541	1065.41	71.6735	0.0672733	-3.89382	5.98538e-44	1.97477e-42	AFU6G13790	Flavin-binding monooxygenase, putative [Source:UniProtKB/TrEMBL;Acc:Q4WLE7]
transcript:CADAFUAT00000063	408.919	775.264	42.5735	0.0549148	-4.18666	6.57283e-44	2.16124e-42	AFU3G03640	MFS siderochrome iron transporter MirB [Source:UniProtKB/TrEMBL;Acc:Q4WF31]
transcript:CADAFUAT00007238	2072.16	478.056	3666.26	7.66911	2.93906	7.5143e-44	2.46246e-42	AFU1G10580	Homeobox transcription factor, putative [Source:UniProtKB/TrEMBL;Acc:Q4WT46]
transcript:CADAFUAT00003516	454.336	49.5015	859.17	17.3564	4.1174	8.3357e-44	2.72243e-42	AFU2G00330	Beta-alanine synthase, putative [Source:UniProtKB/TrEMBL;Acc:Q4WIX4]
transcript:CADAFUAT00006191	357.438	35.3757	679.499	19.2081	4.26364	8.50486e-44	2.76836e-42	AFU5G07630	UbiE/COQ5 methyltransferase, putative [Source:UniProtKB/TrEMBL;Acc:Q4WU92]
transcript:CADAFUAT00002897	951.038	1739.25	162.822	0.0936157	-3.41711	8.55659e-44	2.77588e-42	AFU5G04260	Arginine transporter, putative [Source:UniProtKB/TrEMBL;Acc:Q4WEU8]
transcript:CADAFUAT00000986	394.896	41.1175	748.675	18.2082	4.18652	1.44258e-43	4.66433e-42	AFU8G00800	Amino acid transporter, putative [Source:UniProtKB/TrEMBL;Acc:Q4WB25]
transcript:CADAFUAT00001086	124.453	246.633	2.27182	0.00921134	-6.76237	1.80323e-43	5.81108e-42	AFU7G00970	GPI anchored serine-threonine rich protein [Source:UniProtKB/TrEMBL;Acc:Q4WAE1]
transcript:CADAFUAT00005647	140.337	3.68257	276.992	75.2169	6.23298	2.56297e-43	8.23205e-42	AFU3G14740	Putative uncharacterized protein [Source:UniProtKB/TrEMBL;Acc:Q4WYZ0]
transcript:CADAFUAT00003295	628.91	86.4051	1171.42	13.5573	3.76099	2.70227e-43	8.65083e-42	AFU2G01310	EF-hand calcium-binding domain protein, putative [Source:UniProtKB/TrEMBL;Acc:Q4WIM6]
transcript:CADAFUAT00004252	1572.33	2812.27	332.387	0.118192	-3.0808	3.19829e-43	1.02051e-41	AFU2G16985	Integral membrane protein [Source:UniProtKB/TrEMBL;Acc:A4D9C5]
transcript:CADAFUAT00000175	1211.13	2189.01	233.255	0.106557	-3.2303	3.92617e-43	1.24865e-41	AFU3G00850	Putative uncharacterized protein [Source:UniProtKB/TrEMBL;Acc:Q4WFV9]
transcript:CADAFUAT00003453	524.837	65.1215	984.553	15.1187	3.91826	4.09925e-43	1.29944e-41	AFU2G05920	Putative uncharacterized protein [Source:UniProtKB/TrEMBL;Acc:Q4WHC2]
transcript:CADAFUAT00008392	1673.75	376.218	2971.28	7.89774	2.98144	7.61907e-43	2.40733e-41	AFU4G09770	Putative uncharacterized protein [Source:UniProtKB/TrEMBL;Acc:Q4WPM3]
transcript:CADAFUAT00005464	3792.18	950.409	6633.96	6.98011	2.80325	1.01852e-42	3.20767e-41	AFU3G07940	Phosphoinositide-specific phospholipase C, putative [Source:UniProtKB/TrEMBL;Acc:Q4WX21]
transcript:CADAFUAT00007462	903.233	155.927	1650.54	10.5854	3.404	1.03688e-42	3.25492e-41	AFU1G10012	Putative uncharacterized protein [Source:UniProtKB/TrEMBL;Acc:A4D9J7]
transcript:CADAFUAT00007803	230.054	14.9388	445.17	29.7997	4.89722	1.07958e-42	3.37803e-41	AFU4G13920	Probable endopolygalacturonase A [Source:UniProtKB/Swiss-Prot;Acc:Q4WQT2]
transcript:CADAFUAT00008183	385.144	40.728	729.559	17.913	4.16293	1.3465e-42	4.18623e-41	AFU
transcript:CADAFUAT00002954	18469.6	33144.8	3794.46	0.114481	-3.12682	1.34319e-42	4.18623e-41	AFU8G04340	Cystathionine gamma-lyase [Source:UniProtKB/TrEMBL;Acc:Q4WCI1]
transcript:CADAFUAT00009604	1767.41	3139.28	395.541	0.125997	-2.98853	1.41389e-42	4.38171e-41	AFU7G08575	Hsp70 family chaperone, putative [Source:UniProtKB/TrEMBL;Acc:A4D9W5]
transcript:CADAFUAT00002117	1134.01	2046.76	221.255	0.1081	-3.20956	1.92924e-42	5.95974e-41	AFU6G09305	Putative uncharacterized protein [Source:UniProtKB/TrEMBL;Acc:A4D9P1]
transcript:CADAFUAT00005499	2571.07	635.962	4506.18	7.08562	2.82489	2.42354e-42	7.46295e-41	AFU3G09620	RNA binding protein, putative [Source:UniProtKB/TrEMBL;Acc:Q4WXI4]
transcript:CADAFUAT00005239	1070.94	1939.43	202.462	0.104393	-3.25991	2.63488e-42	8.08809e-41	AFU3G13810	Integral membrane protein, putative [Source:UniProtKB/TrEMBL;Acc:Q4WYP8]
transcript:CADAFUAT00000917	298.461	26.5137	570.408	21.5137	4.42718	4.75993e-42	1.45651e-40	AFU8G00640	Glycosyl transferase, putative [Source:UniProtKB/TrEMBL;Acc:Q4WB09]
transcript:CADAFUAT00004838	109.815	1.35375	218.276	161.238	7.33305	4.9539e-42	1.51109e-40	AFU2G18070	Metalloproteinase, putative [Source:UniProtKB/TrEMBL;Acc:Q4WZ59]
transcript:CADAFUAT00000083	165.991	323.93	8.05214	0.0248577	-5.33016	7.01083e-42	2.13182e-40	AFU3G01650	WSC domain protein, putative [Source:UniProtKB/TrEMBL;Acc:Q4WFM9]
transcript:CADAFUAT00006162	3556.07	6207.04	905.099	0.145818	-2.77776	7.25945e-42	2.20052e-40	AFU5G14890	Putative uncharacterized protein [Source:UniProtKB/TrEMBL;Acc:Q4WW96]
transcript:CADAFUAT00005470	778.378	1428.07	128.69	0.0901145	-3.4721	9.89163e-42	2.98906e-40	AFU3G14920	TAM domain methyltransferase, putative [Source:UniProtKB/TrEMBL;Acc:Q4WZ10]
transcript:CADAFUAT00002612	85.3578	0	170.716	Inf	Inf	1.5908e-41	4.79217e-40	AFU5G00352	NRPS-like enzyme, putative [Source:UniProtKB/TrEMBL;Acc:A4D9Z8]
transcript:CADAFUAT00008634	515.907	69.3132	962.5	13.8862	3.79558	1.99417e-41	5.98868e-40	AFU1G01640	Kinesin family protein [Source:UniProtKB/TrEMBL;Acc:Q4WKQ6]
transcript:CADAFUAT00000428	729.632	116.804	1342.46	11.4933	3.52272	2.04503e-41	6.12248e-40	AFU6G03930	Putative uncharacterized protein [Source:UniProtKB/TrEMBL;Acc:Q4WD92]
transcript:CADAFUAT00001170	112.236	222.547	1.9253	0.00865122	-6.85288	2.21745e-41	6.61824e-40	AFU7G01000	Aldehyde dehydrogenase, putative [Source:UniProtKB/TrEMBL;Acc:Q4WAE3]
transcript:CADAFUAT00009329	102.438	1.03313	203.843	197.306	7.62429	2.90559e-41	8.64547e-40	AFU7G05140	Class III chitinase, putative [Source:UniProtKB/TrEMBL;Acc:Q4WGI4]
transcript:CADAFUAT00005819	1098.2	221.8	1974.6	8.9026	3.15423	3.90619e-41	1.15872e-39	AFU3G12910	O-methyltransferase GliM-like, putative [Source:UniProtKB/TrEMBL;Acc:Q4WYG1]
transcript:CADAFUAT00000247	2028.95	500.68	3557.22	7.10477	2.82879	4.41286e-41	1.30502e-39	AFU3G01400	ABC multidrug transporter, putative [Source:UniProtKB/TrEMBL;Acc:Q4WFQ4]
transcript:CADAFUAT00000554	1518.16	354.845	2681.48	7.55678	2.91777	4.68861e-41	1.38236e-39	AFU6G03540	Malate synthase [Source:UniProtKB/TrEMBL;Acc:Q4WD53]
transcript:CADAFUAT00006718	4123.74	7179.42	1068.06	0.148766	-2.74888	7.42288e-41	2.18188e-39	AFU5G08770	Putative uncharacterized protein [Source:UniProtKB/TrEMBL;Acc:Q4WUK4]
transcript:CADAFUAT00009686	247.804	21.6837	473.924	21.8562	4.44997	1.07899e-40	3.16198e-39	AFU7G04570	Na/K ATPase alpha 1 subunit, putative [Source:UniProtKB/TrEMBL;Acc:Q4WGC6]
transcript:CADAFUAT00002524	1618.52	370.957	2866.09	7.7262	2.94976	3.34436e-40	9.77118e-39	AFU5G03750	WW domain protein [Source:UniProtKB/TrEMBL;Acc:Q4WEP6]
transcript:CADAFUAT00002219	1069.18	221.316	1917.04	8.66203	3.11471	5.42037e-40	1.57891e-38	AFU6G08460	Cytochrome P450 alkane hydroxylase, putative [Source:UniProtKB/TrEMBL;Acc:Q4WMW7]
transcript:CADAFUAT00004457	283.294	538.921	27.667	0.0513377	-4.28384	7.41487e-40	2.15342e-38	AFU2G13295	Aminotransferase family protein (LolT), putative [Source:UniProtKB/TrEMBL;Acc:A4D9B0]
transcript:CADAFUAT00003697	635.579	101.796	1169.36	11.4873	3.52197	7.6804e-40	2.22388e-38	AFU2G04360	WD repeat protein [Source:UniProtKB/TrEMBL;Acc:A4D9U2]
transcript:CADAFUAT00007863	1495.23	2640.81	349.643	0.1324	-2.91702	8.30493e-40	2.39755e-38	AFU4G14100	Glutathione S-transferase, putative [Source:UniProtKB/TrEMBL;Acc:Q4WQV0]
transcript:CADAFUAT00006504	764.126	1396.05	132.201	0.0946965	-3.40055	8.59855e-40	2.47495e-38	AFU5G14320	Putative uncharacterized protein [Source:UniProtKB/TrEMBL;Acc:A4D9H1]
transcript:CADAFUAT00008540	298.603	30.7592	566.446	18.4155	4.20285	9.41387e-40	2.70161e-38	AFU4G08870	Choline transport protein, putative [Source:UniProtKB/TrEMBL;Acc:Q4WPD5]
transcript:CADAFUAT00009092	1748.32	3067.51	429.138	0.139898	-2.83755	9.63989e-40	2.75832e-38	AFU1G01350	Putative uncharacterized protein [Source:UniProtKB/TrEMBL;Acc:Q4WKT5]
transcript:CADAFUAT00009311	173.261	335.744	10.7785	0.0321034	-4.96113	1.09785e-39	3.13209e-38	AFU7G06120	Transmembrane transporter, putative [Source:UniProtKB/TrEMBL;Acc:Q4WGT1]
transcript:CADAFUAT00000479	1964.12	493.714	3434.53	6.95652	2.79837	1.31687e-39	3.74593e-38	AFU6G03870	Tetratricopeptide repeat protein [Source:UniProtKB/TrEMBL;Acc:Q4WD86]
transcript:CADAFUAT00007119	785.151	1434.66	135.643	0.0945469	-3.40283	1.89535e-39	5.37571e-38	AFU1G16960	Putative uncharacterized protein [Source:UniProtKB/TrEMBL;Acc:Q4WRA6]
transcript:CADAFUAT00008943	1454.12	2568.17	340.074	0.132419	-2.91682	1.99906e-39	5.65332e-38	AFU1G00470	Betaine aldehyde dehydrogenase, putative [Source:UniProtKB/TrEMBL;Acc:Q4WL21]
transcript:CADAFUAT00003185	327.729	36.9075	618.549	16.7595	4.0669	2.272e-39	6.40652e-38	AFU8G05890	Hydrophobin, putative [Source:UniProtKB/TrEMBL;Acc:Q4WC31]
transcript:CADAFUAT00007749	87.6099	0.676877	174.543	257.865	8.01047	2.42164e-39	6.80868e-38	AFU
transcript:CADAFUAT00000842	548.015	81.7674	1014.26	12.4042	3.63276	2.88088e-39	8.07646e-38	AFU8G01360	Putative uncharacterized protein [Source:UniProtKB/TrEMBL;Acc:Q4WB80]
transcript:CADAFUAT00008206	110.935	3.04458	218.826	71.8737	6.16739	3.79337e-39	1.0604e-37	AFU4G14520	Toxin biosynthesis protein, putative [Source:UniProtKB/TrEMBL;Acc:Q4WQZ1]
transcript:CADAFUAT00009875	316.203	36.1436	596.262	16.497	4.04413	4.35899e-39	1.21501e-37	AFU
transcript:CADAFUAT00009130	644.579	102.541	1186.62	11.5721	3.53258	4.73862e-39	1.31704e-37	AFU1G04130	FG-GAP repeat protein, putative [Source:UniProtKB/TrEMBL;Acc:Q4WK08]
transcript:CADAFUAT00004616	1126.42	236.817	2016.03	8.51303	3.08967	6.40209e-39	1.77429e-37	AFU2G07590	Beta-1,6-glucan boisynthesis protein (Knh1), putative [Source:UniProtKB/TrEMBL;Acc:Q4X259]
transcript:CADAFUAT00005045	1489.31	359.103	2619.52	7.29463	2.86683	6.46172e-39	1.78572e-37	AFU3G09820	C2H2 transcription factor, putative [Source:UniProtKB/TrEMBL;Acc:Q4WXK4]
transcript:CADAFUAT00001484	2818.48	4864.51	772.444	0.158792	-2.65479	7.98589e-39	2.20066e-37	AFU4G03220	Amino acid permease [Source:UniProtKB/TrEMBL;Acc:Q4W9Z3]
transcript:CADAFUAT00003065	2121.77	3672.54	571.001	0.155479	-2.68521	8.60282e-39	2.36395e-37	AFU8G05985	Putative uncharacterized protein [Source:UniProtKB/TrEMBL;Acc:Q4WC21]
transcript:CADAFUAT00003106	119.179	234.497	3.86148	0.016467	-5.92427	1.09366e-38	2.99676e-37	AFU8G05940	Putative uncharacterized protein [Source:UniProtKB/TrEMBL;Acc:Q4WC26]
transcript:CADAFUAT00005628	3625.5	1020.71	6230.3	6.10391	2.60973	2.69071e-38	7.35207e-37	AFU3G08210	Putative uncharacterized protein [Source:UniProtKB/TrEMBL;Acc:Q4WX48]
transcript:CADAFUAT00002936	4402.17	1208.32	7596.02	6.28643	2.65224	3.15645e-38	8.60043e-37	AFU5G02650	Putative uncharacterized protein [Source:UniProtKB/TrEMBL;Acc:A4DA06]
transcript:CADAFUAT00007303	552.417	1017.13	87.7045	0.0862274	-3.53571	4.07195e-38	1.10638e-36	AFU1G15540	Putative uncharacterized protein [Source:UniProtKB/TrEMBL;Acc:Q4WRP9]
transcript:CADAFUAT00009398	819.652	1488.09	151.21	0.101613	-3.29884	5.37478e-38	1.45629e-36	AFU7G08570	Putative uncharacterized protein [Source:UniProtKB/TrEMBL;Acc:A4D9W6]
transcript:CADAFUAT00002882	4303.66	7406.2	1201.13	0.162178	-2.62435	5.89638e-38	1.59317e-36	AFU5G02840	MFS sugar transporter, putative [Source:UniProtKB/TrEMBL;Acc:Q4WEF6]
transcript:CADAFUAT00002094	1113.36	245.328	1981.39	8.07648	3.01373	8.0313e-38	2.16399e-36	AFU6G07190	NmrA-like family protein [Source:UniProtKB/TrEMBL;Acc:Q4WN90]
transcript:CADAFUAT00000506	4397.18	7582.46	1211.89	0.159829	-2.6454	8.25908e-38	2.2192e-36	AFU6G02800	Uncharacterized protein AFUA_6G02800 [Source:UniProtKB/Swiss-Prot;Acc:Q4WCX9]
transcript:CADAFUAT00008106	994.37	1782.08	206.663	0.115967	-3.10821	9.07568e-38	2.43188e-36	AFU4G12510	Putative uncharacterized protein [Source:UniProtKB/TrEMBL;Acc:Q4WQE3]
transcript:CADAFUAT00000762	33150	6974.06	59325.9	8.50665	3.08859	1.00198e-37	2.67746e-36	AFU8G00480	Phytanoyl-CoA dioxygenase family protein [Source:UniProtKB/TrEMBL;Acc:Q4WAZ3]
transcript:CADAFUAT00006756	3093.66	852.332	5334.98	6.25927	2.646	1.04078e-37	2.77349e-36	AFU5G09290	Short chain dehydrogenase/reductase family oxidoreductase, putative [Source:UniProtKB/TrEMBL;Acc:Q4WUQ4]
transcript:CADAFUAT00001502	2059.09	3569.93	548.249	0.153574	-2.70299	1.09912e-37	2.92095e-36	AFU6G00640	Integral membrane protein [Source:UniProtKB/TrEMBL;Acc:Q4W917]
transcript:CADAFUAT00000975	589.972	99.4688	1080.47	10.8624	3.44128	1.83074e-37	4.85195e-36	AFU8G02630	Probable exopolygalacturonase B [Source:UniProtKB/Swiss-Prot;Acc:Q4WBK6]
transcript:CADAFUAT00000171	551.805	91.1438	1012.47	11.1084	3.47358	2.19514e-37	5.80186e-36	AFU3G01080	Putative uncharacterized protein [Source:UniProtKB/TrEMBL;Acc:Q4WFT6]
transcript:CADAFUAT00008277	90.3037	179.161	1.4467	0.00807484	-6.95235	2.76184e-37	7.27985e-36	AFU4G14160	Putative uncharacterized protein [Source:UniProtKB/TrEMBL;Acc:Q4WQV6]
transcript:CADAFUAT00003951	3984.31	6823.05	1145.57	0.167897	-2.57435	2.77879e-37	7.30469e-36	AFU2G15810	Putative uncharacterized protein [Source:UniProtKB/TrEMBL;Acc:Q4WZT7]
transcript:CADAFUAT00003540	99.5649	2.36771	196.762	83.1024	6.37682	3.6677e-37	9.61533e-36	AFU2G00150	Catecholamine-O-methyltransferase, putative [Source:UniProtKB/TrEMBL;Acc:Q4WIZ2]
transcript:CADAFUAT00008649	789.347	157.645	1421.05	9.01426	3.17221	3.87847e-37	1.01405e-35	AFU1G02820	NADH-quinone oxidoreductase Pst2, putative [Source:UniProtKB/TrEMBL;Acc:Q4WKD8]
transcript:CADAFUAT00002330	7662.28	13176	2148.61	0.16307	-2.61643	5.0032e-37	1.3046e-35	AFU6G07000	Putative uncharacterized protein [Source:UniProtKB/TrEMBL;Acc:Q4WNA9]
transcript:CADAFUAT00006255	1117.59	254.441	1980.74	7.78471	2.96064	6.26103e-37	1.6282e-35	AFU5G12460	2-amino-3-carboxymuconate-6-semialdehyde decarboxylase, putative [Source:UniProtKB/TrEMBL;Acc:Q4WVK8]
transcript:CADAFUAT00008217	1754.96	450.756	3059.16	6.78672	2.76272	6.65359e-37	1.72566e-35	AFU4G08450	Putative uncharacterized protein [Source:UniProtKB/TrEMBL;Acc:Q4WP91]
transcript:CADAFUAT00006297	4586.57	7832.38	1340.76	0.171181	-2.5464	6.72075e-37	1.73843e-35	AFU5G14680	Putative uncharacterized protein [Source:UniProtKB/TrEMBL;Acc:Q4WW75]
transcript:CADAFUAT00008959	4487.91	7709.08	1266.75	0.164319	-2.60542	6.74645e-37	1.74044e-35	AFU1G04100	Putative uncharacterized protein [Source:UniProtKB/TrEMBL;Acc:Q4WK11]
transcript:CADAFUAT00003715	22650.5	5446.25	39854.7	7.31783	2.87142	6.99742e-37	1.8004e-35	AFU2G05630	Putative uncharacterized protein [Source:UniProtKB/TrEMBL;Acc:Q4WHF1]
transcript:CADAFUAT00000701	1843.89	491.989	3195.79	6.49566	2.69948	7.45616e-37	1.91335e-35	AFU6G03100	Putative uncharacterized protein [Source:UniProtKB/TrEMBL;Acc:Q4WD10]
transcript:CADAFUAT00006847	338.444	634.235	42.6537	0.0672523	-3.89427	7.60807e-37	1.94718e-35	AFU1G17060	HLH DNA binding domain protein, putative [Source:UniProtKB/TrEMBL;Acc:Q4WR96]
transcript:CADAFUAT00007097	721.161	141.849	1300.47	9.16799	3.19661	2.34965e-36	5.99779e-35	AFU1G14540	Oxidoreductase, short-chain dehydrogenase/reductase family [Source:UniProtKB/TrEMBL;Acc:Q4WRZ7]
transcript:CADAFUAT00001165	67.9465	135.893	0	0	#NAME?	2.64395e-36	6.73131e-35	AFU7G00180	NAD dependent epimerase/dehydratase, putative [Source:UniProtKB/TrEMBL;Acc:Q4WA63]
transcript:CADAFUAT00008094	163.506	11.1198	315.891	28.4079	4.82822	3.26268e-36	8.28483e-35	AFU4G14510	Putative uncharacterized protein [Source:UniProtKB/TrEMBL;Acc:Q4WQZ0]
transcript:CADAFUAT00000977	3146.13	921.62	5370.64	5.82739	2.54285	3.44038e-36	8.71323e-35	AFU8G00420	C6 finger transcription factor, putative [Source:UniProtKB/TrEMBL;Acc:Q4WAY8]
transcript:CADAFUAT00003792	71.9048	143.463	0.346523	0.00241542	-8.69351	4.50597e-36	1.13823e-34	AFU2G05290	Isoflavone reductase family protein [Source:UniProtKB/TrEMBL;Acc:Q4WHI4]
transcript:CADAFUAT00004163	6468.7	1889.68	11047.7	5.84633	2.54753	6.29559e-36	1.58616e-34	AFU2G12550	MFS multidrug transporter, putative [Source:UniProtKB/TrEMBL;Acc:Q4X0R6]
transcript:CADAFUAT00002199	4281.82	7284.67	1278.97	0.17557	-2.50988	8.09734e-36	2.03482e-34	AFU6G07940	Lactoylglutathione lyase [Source:UniProtKB/TrEMBL;Acc:Q4WN17]
transcript:CADAFUAT00002722	1698.8	2923.73	473.87	0.162077	-2.62525	8.85301e-36	2.21897e-34	AFU5G00700	Putative uncharacterized protein [Source:UniProtKB/TrEMBL;Acc:Q4WDU6]
transcript:CADAFUAT00004724	3494.94	1040.85	5949.03	5.71554	2.51489	8.93886e-36	2.23472e-34	AFU2G07900	APSES transcription factor StuA [Source:UniProtKB/TrEMBL;Acc:Q4X228]
transcript:CADAFUAT00004644	827.305	1484.64	169.966	0.114483	-3.1268	1.06974e-35	2.66746e-34	AFU2G17320	Putative uncharacterized protein [Source:UniProtKB/TrEMBL;Acc:Q4WZD6]
transcript:CADAFUAT00004410	2528.25	4335.86	720.638	0.166204	-2.58897	1.13745e-35	2.82905e-34	AFU2G14330	Putative uncharacterized protein [Source:UniProtKB/TrEMBL;Acc:Q4X087]
transcript:CADAFUAT00006681	353.821	51.0715	656.571	12.8559	3.68436	1.2185e-35	3.02289e-34	AFU5G07350	Putative uncharacterized protein [Source:UniProtKB/TrEMBL;Acc:Q4WU65]
transcript:CADAFUAT00001715	1649.69	2867.64	431.739	0.150556	-2.73163	1.50215e-35	3.71704e-34	AFU6G12180	Putative uncharacterized protein [Source:UniProtKB/TrEMBL;Acc:Q4WLV5]
transcript:CADAFUAT00009503	928.958	206.371	1651.55	8.00279	3.0005	1.76945e-35	4.36734e-34	AFU7G05830	MFS sugar transporter, putative [Source:UniProtKB/TrEMBL;Acc:Q4WGQ2]
transcript:CADAFUAT00008488	312.96	42.4281	583.493	13.7525	3.78162	2.34456e-35	5.77213e-34	AFU4G13940	Ubiquitin conjugating enzyme, putative [Source:UniProtKB/TrEMBL;Acc:Q4WQT4]
transcript:CADAFUAT00004552	553.408	98.3485	1008.47	10.254	3.35812	2.71903e-35	6.67712e-34	AFU2G16200	Uracil phosphoribosyltransferase [Source:UniProtKB/TrEMBL;Acc:Q4WZP7]
transcript:CADAFUAT00007507	2206.11	633.485	3778.74	5.96501	2.57652	2.97508e-35	7.28745e-34	AFU1G10030	Putative uncharacterized protein [Source:UniProtKB/TrEMBL;Acc:Q4WTA1]
transcript:CADAFUAT00007060	1472.1	381.035	2563.16	6.72685	2.74993	3.19718e-35	7.81175e-34	AFU1G10890	Purine-cytosine permease, putative [Source:UniProtKB/TrEMBL;Acc:Q4WT16]
transcript:CADAFUAT00000323	89.049	176.017	2.08122	0.011824	-6.40214	3.54663e-35	8.64381e-34	AFU3G03400	Siderophore biosynthesis acetylase AceI, putative [Source:UniProtKB/TrEMBL;Acc:Q4WF55]
transcript:CADAFUAT00007770	2842.29	4852.91	831.668	0.171375	-2.54477	4.10798e-35	9.98683e-34	AFU4G07370	Putative uncharacterized protein [Source:UniProtKB/TrEMBL;Acc:Q4WNY3]
transcript:CADAFUAT00004937	206.114	21.0266	391.201	18.6051	4.21762	4.38888e-35	1.0643e-33	AFU3G14720	MFS transporter, putative [Source:UniProtKB/TrEMBL;Acc:Q4WYY8]
transcript:CADAFUAT00009036	81.8994	1.32566	162.473	122.56	6.93734	4.60044e-35	1.11283e-33	AFU1G01220	Putative uncharacterized protein [Source:UniProtKB/TrEMBL;Acc:Q4WKU8]
transcript:CADAFUAT00007259	184.672	16.8992	352.445	20.8558	4.38237	5.18844e-35	1.25194e-33	AFU1G12440	Isoflavone reductase family protein CipA, putative [Source:UniProtKB/TrEMBL;Acc:E9QT95]
transcript:CADAFUAT00001448	834.93	173.471	1496.39	8.62618	3.10872	6.47664e-35	1.55889e-33	AFU4G02780	Toxin biosynthesis peroxidase, putative [Source:UniProtKB/TrEMBL;Acc:Q4WA37]
transcript:CADAFUAT00001293	409.303	64.5221	754.084	11.6872	3.54686	7.17671e-35	1.72312e-33	AFU4G02750	MFS monocarboxylate transporter, putative [Source:UniProtKB/TrEMBL;Acc:Q4WA40]
transcript:CADAFUAT00006311	528.542	96.4046	960.68	9.96509	3.31688	8.47771e-35	2.03046e-33	AFU5G07320	Poly(ADP)-ribose polymerase PARP, putative [Source:UniProtKB/TrEMBL;Acc:Q4WU62]
transcript:CADAFUAT00003019	217.555	23.414	411.696	17.5833	4.13614	9.00473e-35	2.15138e-33	AFU8G05510	Integral membrane protein [Source:UniProtKB/TrEMBL;Acc:Q4WC69]
transcript:CADAFUAT00006127	311.806	581.577	42.0343	0.0722763	-3.79033	9.50235e-35	2.26469e-33	AFU5G14330	12-oxophytodienoate reductase, putative [Source:UniProtKB/TrEMBL;Acc:Q4WW40]
transcript:CADAFUAT00003294	741.727	1330.14	153.312	0.11526	-3.11704	1.07982e-34	2.56722e-33	AFU2G04200	Probable 4-hydroxyphenylpyruvate dioxygenase 1 [Source:UniProtKB/Swiss-Prot;Acc:Q4WHU1]
transcript:CADAFUAT00002583	208.665	394.858	22.4717	0.0569109	-4.13515	1.34864e-34	3.1985e-33	AFU5G00920	Transesterase (LovD), putative [Source:UniProtKB/TrEMBL;Acc:Q4WDW6]
transcript:CADAFUAT00007987	36144.9	64455.1	7834.64	0.121552	-3.04035	1.71247e-34	4.05145e-33	AFU4G09360	ATP synthase subunit ATP9, putative [Source:UniProtKB/TrEMBL;Acc:Q4WPI2]
transcript:CADAFUAT00002477	82.6698	1.70488	163.635	95.9804	6.58467	2.17425e-34	5.13145e-33	AFU4G01550	Aldehyde dehydrogenase, putative [Source:UniProtKB/TrEMBL;Acc:Q4W9H6]
transcript:CADAFUAT00002104	728.115	147.677	1308.55	8.86089	3.14745	2.20912e-34	5.20108e-33	AFU6G11290	Putative uncharacterized protein [Source:UniProtKB/TrEMBL;Acc:Q4WM39]
transcript:CADAFUAT00007391	269.671	505.297	34.0448	0.0673758	-3.89163	2.35592e-34	5.53328e-33	AFU1G17380	3-oxoacyl-(Acyl-carrier-protein) reductase, putative [Source:UniProtKB/TrEMBL;Acc:Q4WR65]
transcript:CADAFUAT00003188	360.265	665.755	54.7749	0.0822748	-3.6034	2.53852e-34	5.94773e-33	AFU8G05950	Putative uncharacterized protein [Source:UniProtKB/TrEMBL;Acc:Q4WC25]
transcript:CADAFUAT00006737	15146.9	26061.3	4232.43	0.162403	-2.62235	2.72536e-34	6.37011e-33	AFU5G09240	Superoxide dismutase [Source:UniProtKB/Swiss-Prot;]
transcript:CADAFUAT00003634	2521.72	771.054	4272.38	5.54097	2.47014	2.80123e-34	6.53171e-33	AFU2G05620	Signal transducer, putative [Source:UniProtKB/TrEMBL;Acc:Q4WHF2]
transcript:CADAFUAT00002625	11694.9	3477.74	19912.1	5.7256	2.51743	2.83161e-34	6.58672e-33	AFU5G01920	GPI anchored protein, putative [Source:UniProtKB/TrEMBL;Acc:Q4WE65]
transcript:CADAFUAT00004734	1369.41	369.014	2369.8	6.42198	2.68302	3.21812e-34	7.46789e-33	AFU2G14360	Probable endo-1,3(4)-beta-glucanase AFUA_2G14360 [Source:UniProtKB/Swiss-Prot;Acc:Q4X084]
transcript:CADAFUAT00002084	77.3386	1.37346	153.304	111.619	6.80243	3.67948e-34	8.51813e-33	AFU6G12030	Rhamnosidase, putative [Source:UniProtKB/TrEMBL;Acc:Q4WLX0]
transcript:CADAFUAT00003662	1598.17	432.786	2763.55	6.38549	2.6748	4.07837e-34	9.41909e-33	AFU2G03780	Putative uncharacterized protein [Source:UniProtKB/TrEMBL;Acc:Q4WHY3]
transcript:CADAFUAT00007974	104.909	205.55	4.26861	0.0207667	-5.58958	4.17146e-34	9.61119e-33	AFU4G09440	Sodium P-type ATPase, putative [Source:UniProtKB/TrEMBL;Acc:Q4WPJ1]
transcript:CADAFUAT00005920	1222.31	315.402	2129.21	6.75078	2.75505	6.14699e-34	1.41293e-32	AFU5G14850	Putative uncharacterized protein [Source:UniProtKB/TrEMBL;Acc:Q4WW92]
transcript:CADAFUAT00002810	426.417	782.049	70.7841	0.0905111	-3.46576	1.07003e-33	2.45373e-32	AFU5G00540	FacC-like extracellular signaling protein, putative [Source:UniProtKB/TrEMBL;Acc:Q4WDT0]
transcript:CADAFUAT00001503	146.216	280.757	11.6754	0.0415854	-4.58778	1.07906e-33	2.46861e-32	AFU6G00540	Putative uncharacterized protein [Source:UniProtKB/TrEMBL;Acc:Q4W908]
transcript:CADAFUAT00008902	1152.27	297.724	2006.82	6.74053	2.75286	1.55374e-33	3.54618e-32	AFU1G06930	Putative uncharacterized protein [Source:UniProtKB/TrEMBL;Acc:Q4WJ78]
transcript:CADAFUAT00000256	848.436	1502.62	194.256	0.129278	-2.95145	2.45454e-33	5.58899e-32	AFU3G02560	Putative uncharacterized protein [Source:UniProtKB/TrEMBL;Acc:Q4WFD8]
transcript:CADAFUAT00001674	4693.72	7931.31	1456.13	0.183592	-2.44542	2.7939e-33	6.34679e-32	AFU6G07020	SAM and PH domain protein (Boi1), putative [Source:UniProtKB/TrEMBL;Acc:Q4WNA7]
transcript:CADAFUAT00009492	535.154	101.629	968.68	9.53157	3.25271	3.18476e-33	7.21779e-32	AFU7G08530	Putative uncharacterized protein [Source:UniProtKB/TrEMBL;Acc:Q4WH67]
transcript:CADAFUAT00001391	1149.68	1998.77	300.599	0.150392	-2.7332	3.48566e-33	7.88133e-32	AFU4G02980	Acetyltransferase, GNAT family, putative [Source:UniProtKB/TrEMBL;Acc:Q4WA17]
transcript:CADAFUAT00007079	3046.5	5147.53	945.472	0.183675	-2.44477	3.50364e-33	7.90357e-32	AFU1G13750	C2H2 transcription factor (Rpn4), putative [Source:UniProtKB/TrEMBL;Acc:Q4WS75]
transcript:CADAFUAT00001096	243.946	456.808	31.0843	0.0680468	-3.87733	3.53277e-33	7.95077e-32	AFU7G00950	MFS monosaccharide transporter, putative [Source:UniProtKB/TrEMBL;Acc:Q4WAD9]
transcript:CADAFUAT00004975	3969.77	1244.88	6694.67	5.37778	2.42701	4.92341e-33	1.10549e-31	AFU3G12120	Linoleate 10R-lipoxygenase [Source:UniProtKB/Swiss-Prot;Acc:Q4WY82]
transcript:CADAFUAT00006230	253.495	33.7881	473.202	14.005	3.80787	5.51967e-33	1.23651e-31	AFU5G13290	MFS transporter [Source:UniProtKB/TrEMBL;Acc:Q4WVT9]
transcript:CADAFUAT00003417	180.46	19.3382	341.582	17.6636	4.14271	6.0117e-33	1.34363e-31	AFU2G01760	NACHT domain protein [Source:UniProtKB/TrEMBL;Acc:Q4WII2]
transcript:CADAFUAT00002880	78.304	154.503	2.10505	0.0136247	-6.19764	6.95859e-33	1.55169e-31	AFU5G01250	Oxidoreductase, putative [Source:UniProtKB/TrEMBL;Acc:Q4WDZ8]
transcript:CADAFUAT00002656	267.123	36.5429	497.704	13.6197	3.76763	7.38933e-33	1.64396e-31	AFU5G02620	P450 family sporulation-specific N-formyltyrosine oxidase Dit2, putative [Source:UniProtKB/TrEMBL;Acc:Q4WED5]
transcript:CADAFUAT00002112	776.511	170.525	1382.5	8.10728	3.01922	7.69962e-33	1.70907e-31	AFU6G08140	Cytochrome P450 monooxygenase, putative [Source:UniProtKB/TrEMBL;Acc:Q4WMZ8]
transcript:CADAFUAT00001550	80.8224	159.343	2.30213	0.0144477	-6.11302	7.81124e-33	1.72989e-31	AFU6G00270	Putative uncharacterized protein [Source:UniProtKB/TrEMBL;Acc:Q4W8Y1]
transcript:CADAFUAT00001488	495.758	90.8129	900.703	9.91823	3.31008	8.71513e-33	1.92567e-31	AFU4G02760	DUF829 domain protein (PaxU), putative [Source:UniProtKB/TrEMBL;Acc:Q4WA39]
transcript:CADAFUAT00000858	464.83	847.064	82.5959	0.0975084	-3.35833	9.12105e-33	2.01078e-31	AFU8G02490	Putative uncharacterized protein [Source:UniProtKB/TrEMBL;Acc:Q4WBJ3]
transcript:CADAFUAT00004638	867.733	204.564	1530.9	7.48374	2.90376	9.4377e-33	2.07587e-31	AFU2G08780	Guanyl-nucleotide exchange factor, putative [Source:UniProtKB/TrEMBL;Acc:A4D999]
transcript:CADAFUAT00008573	414.66	74.1277	755.193	10.1877	3.34876	1.01978e-32	2.23797e-31	AFU4G14070	Glycosyl transferase, putative [Source:UniProtKB/TrEMBL;Acc:Q4WQU7]
transcript:CADAFUAT00002964	383.718	704.712	62.7252	0.0890084	-3.48992	1.18349e-32	2.59139e-31	AFU8G05970	Toxin biosynthesis protein (Tri7), putative [Source:UniProtKB/TrEMBL;Acc:Q4WC23]
transcript:CADAFUAT00006979	170.201	16.3001	324.101	19.8834	4.31349	1.30306e-32	2.84678e-31	AFU1G10160	Putative uncharacterized protein [Source:UniProtKB/TrEMBL;Acc:Q4WT88]
transcript:CADAFUAT00007912	11086.6	18922.4	3250.86	0.171799	-2.5412	1.71125e-32	3.73013e-31	AFU4G08580	Mitochondrial peroxiredoxin Prx1, putative [Source:UniProtKB/TrEMBL;Acc:Q4WPA3]
transcript:CADAFUAT00008549	532.704	964.019	101.39	0.105174	-3.24915	1.88121e-32	4.09142e-31	AFU4G14175	Putative uncharacterized protein [Source:UniProtKB/TrEMBL;Acc:A4D9L7]
transcript:CADAFUAT00006151	8052.17	2553.59	13550.7	5.30654	2.40777	2.13267e-32	4.62795e-31	AFU5G11890	Rho guanyl nucleotide exchange factor, putative [Source:UniProtKB/TrEMBL;Acc:Q4WVF2]
transcript:CADAFUAT00008059	2317.93	729.866	3906	5.35166	2.41999	2.38973e-32	5.17418e-31	AFU4G14780	Cytochrome P450 monooxygenase, putative [Source:UniProtKB/TrEMBL;Acc:Q4WR17]
transcript:CADAFUAT00000800	58.6393	0	117.279	Inf	Inf	3.12827e-32	6.75818e-31	AFU8G00660	Solute transporter, putative [Source:UniProtKB/TrEMBL;Acc:Q4WB11]
transcript:CADAFUAT00001425	1700.48	509.864	2891.1	5.67033	2.50343	3.84239e-32	8.28248e-31	AFU4G03620	Putative uncharacterized protein [Source:UniProtKB/TrEMBL;Acc:Q4W9V2]
transcript:CADAFUAT00000579	329.303	52.3113	606.295	11.5901	3.53482	4.38698e-32	9.43541e-31	AFU6G01920	Xenobiotic compound monooxygenase, DszA family [Source:UniProtKB/TrEMBL;Acc:Q4WCP1]
transcript:CADAFUAT00005673	4774.08	8012.64	1535.53	0.191638	-2.38354	4.99842e-32	1.07267e-30	AFU3G06600	Siroheme synthase, putative [Source:UniProtKB/TrEMBL;Acc:Q4WWP5]
transcript:CADAFUAT00003691	764.956	1353.4	176.517	0.130425	-2.9387	5.34514e-32	1.14454e-30	AFU2G05085	Acetyltransferase, GNAT family, putative [Source:UniProtKB/TrEMBL;Acc:A4D9V9]
transcript:CADAFUAT00001887	221.222	29.5847	412.859	13.9551	3.80272	9.04578e-32	1.93269e-30	AFU6G07140	Putative uncharacterized protein [Source:UniProtKB/TrEMBL;Acc:Q4WN95]
transcript:CADAFUAT00004567	400.02	727.916	72.1239	0.0990828	-3.33522	9.72258e-32	2.07273e-30	AFU2G17830	Putative uncharacterized protein [Source:UniProtKB/TrEMBL;Acc:Q4WZ84]
transcript:CADAFUAT00000248	99.51	193.22	5.79975	0.0300163	-5.05811	1.20986e-31	2.5736e-30	AFU3G00650	Probable leucine aminopeptidase 2 [Source:UniProtKB/Swiss-Prot;Acc:Q4WFX9]
transcript:CADAFUAT00001159	2493.48	4194.78	792.175	0.188848	-2.4047	1.43675e-31	3.04955e-30	AFU7G02310	Adenine phosphoribosyltransferase 1 [Source:UniProtKB/TrEMBL;Acc:Q4WAS3]
transcript:CADAFUAT00004833	2020.93	3411.69	630.174	0.18471	-2.43666	1.4561e-31	3.08388e-30	AFU2G09070	DUF221 domain protein, putative [Source:UniProtKB/TrEMBL;Acc:Q4X1R2]
transcript:CADAFUAT00007274	1859.2	581.212	3137.19	5.39767	2.43234	1.79694e-31	3.79745e-30	AFU1G14700	MFS allantoate transporter, putative [Source:UniProtKB/TrEMBL;Acc:Q4WRY1]
transcript:CADAFUAT00001772	2063.65	3474.86	652.452	0.187764	-2.41301	1.8406e-31	3.88126e-30	AFU6G09320	LysM domain protein, putative [Source:UniProtKB/TrEMBL;Acc:A4D9P3]
transcript:CADAFUAT00003950	1162.76	310.799	2014.71	6.48236	2.69652	2.03393e-31	4.27964e-30	AFU2G14020	ABC transporter, putative [Source:UniProtKB/TrEMBL;Acc:Q4X0B8]
transcript:CADAFUAT00002893	11472	19352.7	3591.34	0.185573	-2.42994	2.37799e-31	4.99275e-30	AFU5G03140	GTP cyclohydrolase I, putative [Source:UniProtKB/TrEMBL;Acc:Q4WEI6]
transcript:CADAFUAT00000090	232.321	431.618	33.0247	0.0765138	-3.70814	2.69847e-31	5.65338e-30	AFU3G00510	GPI anchored cell wall protein, putative [Source:UniProtKB/TrEMBL;Acc:Q4WFZ4]
transcript:CADAFUAT00002332	1192.73	338.725	2046.73	6.04246	2.59514	3.01201e-31	6.29666e-30	AFU6G08100	Nucleotide-sugar transporter, putative [Source:UniProtKB/TrEMBL;Acc:Q4WN02]
transcript:CADAFUAT00006203	396.751	72.0107	721.491	10.0192	3.3247	3.70791e-31	7.73478e-30	AFU5G08260	Putative uncharacterized protein [Source:UniProtKB/TrEMBL;Acc:Q4WUF4]
transcript:CADAFUAT00001332	201.621	26.0867	377.155	14.4578	3.85377	4.09441e-31	8.5227e-30	AFU4G02720	GPI anchored glycosyl hydrolase, putative [Source:UniProtKB/TrEMBL;Acc:Q4WA43]
transcript:CADAFUAT00001803	2225.62	3732.26	718.984	0.19264	-2.37602	4.32213e-31	8.97744e-30	AFU6G09315	Putative uncharacterized protein [Source:UniProtKB/TrEMBL;Acc:A4D9P2]
transcript:CADAFUAT00002521	1681.47	2850.99	511.951	0.17957	-2.47738	5.13976e-31	1.06529e-29	AFU5G02870	Oxidoreductase, short-chain dehydrogenase/reductase family [Source:UniProtKB/TrEMBL;Acc:Q4WEF9]
transcript:CADAFUAT00000135	147.77	14.734	280.805	19.0584	4.25235	5.54115e-31	1.14604e-29	AFU3G01230	MFS sugar transporte, putative [Source:UniProtKB/TrEMBL;Acc:Q4WFS1]
transcript:CADAFUAT00000626	4674.16	1543.13	7805.2	5.05804	2.33858	5.78535e-31	1.194e-29	AFU6G04310	mRNA binding protein Pumilio 2, putative [Source:UniProtKB/TrEMBL;Acc:Q4WDC9]
transcript:CADAFUAT00008246	177.959	20.7565	335.162	16.1473	4.01322	7.03646e-31	1.44912e-29	AFU4G14440	NRPS-like enzyme, putative [Source:UniProtKB/TrEMBL;Acc:Q4WQY3]
transcript:CADAFUAT00004017	185.805	22.994	348.617	15.1612	3.92231	8.06586e-31	1.6576e-29	AFU2G12780	von Willebrand domain protein [Source:UniProtKB/TrEMBL;Acc:Q4X0P4]
transcript:CADAFUAT00001597	739.605	1306.7	172.513	0.132022	-2.92115	8.36596e-31	1.71564e-29	AFU6G13470	Putative uncharacterized protein [Source:UniProtKB/TrEMBL;Acc:Q4WLH9]
transcript:CADAFUAT00005527	730.076	170.274	1289.88	7.57531	2.92131	9.02667e-31	1.84723e-29	AFU3G06922	DEAD/DEAH box helicase, putative [Source:UniProtKB/TrEMBL;Acc:A4D9D7]
transcript:CADAFUAT00005752	106.167	7.16119	205.173	28.6507	4.8405	1.22249e-30	2.49646e-29	AFU3G15140	Isocitrate dehydrogenase family protein [Source:UniProtKB/TrEMBL;Acc:Q4WZ31]
transcript:CADAFUAT00009343	56.8722	0.331416	113.413	342.208	8.41873	1.32737e-30	2.70492e-29	AFU7G07030	Vegetative incompatibility WD repeat protein, putative [Source:UniProtKB/TrEMBL;Acc:Q4WH21]
transcript:CADAFUAT00005944	3553.8	1191.82	5915.79	4.96365	2.3114	1.46864e-30	2.98655e-29	AFU5G07170	Nucleoside-diphosphate-sugar epimerase, putative [Source:UniProtKB/TrEMBL;Acc:A4D9I9]
transcript:CADAFUAT00000923	234.437	33.7144	435.159	12.9072	3.69011	1.60559e-30	3.2582e-29	AFU8G01350	Putative uncharacterized protein [Source:UniProtKB/TrEMBL;Acc:Q4WB79]
transcript:CADAFUAT00006926	13364.6	4209.84	22519.3	5.3492	2.41932	1.94008e-30	3.92876e-29	AFU1G09810	PUA RNA binding domain protein, putative [Source:UniProtKB/TrEMBL;Acc:Q4WTC2]
transcript:CADAFUAT00000168	355.69	65.4231	645.956	9.87352	3.30356	1.9894e-30	4.01855e-29	AFU3G01920	Acyl-CoA dehydrogenase, putative [Source:UniProtKB/TrEMBL;Acc:Q4WFK3]
transcript:CADAFUAT00006424	259.996	480.661	39.3312	0.0818274	-3.61127	1.9927e-30	4.01855e-29	AFU5G14840	Putative uncharacterized protein [Source:UniProtKB/TrEMBL;Acc:Q4WW91]
transcript:CADAFUAT00009652	726.178	1282.82	169.538	0.132161	-2.91963	2.06276e-30	4.15119e-29	AFU7G03780	YT521-B-like splicing factor, putative [Source:UniProtKB/TrEMBL;Acc:Q4WG49]
transcript:CADAFUAT00009681	769.081	1353.95	184.211	0.136054	-2.87775	2.33048e-30	4.68027e-29	AFU7G08580	Dynamin GTPase, putative [Source:UniProtKB/TrEMBL;Acc:Q4WH72]
transcript:CADAFUAT00005149	1129.64	1938.47	320.813	0.165498	-2.59511	2.67725e-30	5.36556e-29	AFU3G15050	Flavin-binding monooxygenase, putative [Source:UniProtKB/TrEMBL;Acc:Q4WZ22]
transcript:CADAFUAT00000987	86.2229	4.07583	168.37	41.3094	5.3684	2.85089e-30	5.70177e-29	AFU8G00670	Integral membrane protein [Source:UniProtKB/TrEMBL;Acc:Q4WB12]
transcript:CADAFUAT00005329	514.275	920.891	107.659	0.116908	-3.09656	2.95444e-30	5.89673e-29	AFU3G07870	Extracellular serine-rich protein, putative [Source:UniProtKB/TrEMBL;Acc:Q4WX15]
transcript:CADAFUAT00004705	461.443	91.3349	831.551	9.10442	3.18657	3.03675e-30	6.04856e-29	AFU2G13650	Endonuclease/exonuclease/phosphatase family protein [Source:UniProtKB/TrEMBL;Acc:Q4X0F5]
transcript:CADAFUAT00009673	84.3422	3.77303	164.911	43.7079	5.44982	3.19358e-30	6.3479e-29	AFU7G06523	Integral membrane protein [Source:UniProtKB/TrEMBL;Acc:A4D9W4]
transcript:CADAFUAT00001099	112.441	215.994	8.88815	0.04115	-4.60296	3.33148e-30	6.60846e-29	AFU7G01010	Alcohol dehydrogenase, putative [Source:UniProtKB/TrEMBL;Acc:Q4WAE4]
transcript:CADAFUAT00007055	1293.55	2214	373.091	0.168514	-2.56906	3.67336e-30	7.27176e-29	AFU1G15610	Oxidoreductase, zinc-binding dehydrogenase family, putative [Source:UniProtKB/TrEMBL;Acc:Q4WRP3]
transcript:CADAFUAT00007242	3538.21	5881.81	1194.61	0.203102	-2.29973	4.20921e-30	8.31554e-29	AFU1G10390	ABC multidrug transporter, putative [Source:UniProtKB/TrEMBL;Acc:Q4WT65]
transcript:CADAFUAT00002617	1531.29	2604.74	457.847	0.175775	-2.5082	4.53406e-30	8.93911e-29	AFU5G01990	BYS1 domain protein, putative [Source:UniProtKB/TrEMBL;Acc:Q4WE72]
transcript:CADAFUAT00009676	76.3931	149.863	2.9237	0.0195092	-5.6797	4.60304e-30	9.05669e-29	AFU7G04960	N-acetyltransferase, GNAT family, putative [Source:UniProtKB/TrEMBL;Acc:Q4WGG5]
transcript:CADAFUAT00006352	191.428	24.7059	358.149	14.4965	3.85763	4.9903e-30	9.79876e-29	AFU5G13830	Probable alpha-galactosidase A [Source:UniProtKB/Swiss-Prot;Acc:Q4WVZ3]
transcript:CADAFUAT00004207	69.3766	1.72783	137.025	79.3049	6.30934	5.61517e-30	1.10035e-28	AFU2G18020	Fumigaclavine B O-acetyltransferase [Source:UniProtKB/Swiss-Prot;Acc:Q4WZ64]
transcript:CADAFUAT00001194	24363.2	7112.05	41614.4	5.85125	2.54875	5.7368e-30	1.12191e-28	AFU7G01930	GTP-binding protein EsdC [Source:UniProtKB/TrEMBL;Acc:Q4WAN5]
transcript:CADAFUAT00001055	455.94	819.821	92.0599	0.112293	-3.15466	7.47172e-30	1.45826e-28	AFU7G01780	Putative uncharacterized protein [Source:UniProtKB/TrEMBL;Acc:Q4WAM0]
transcript:CADAFUAT00005190	3082.21	1053.67	5110.74	4.8504	2.2781	8.39571e-30	1.63531e-28	AFU3G11040	SNARE-dependent exocytosis protein (Sro7), putative [Source:UniProtKB/TrEMBL;Acc:Q4WXX6]
transcript:CADAFUAT00005399	141.811	14.9801	268.642	17.9333	4.16457	9.43007e-30	1.8331e-28	AFU3G13940	DUF1212 domain membrane protein Prm10, putative [Source:UniProtKB/TrEMBL;Acc:Q4WYR1]
transcript:CADAFUAT00002520	118.464	10.1917	226.737	22.2471	4.47555	1.21934e-29	2.36552e-28	AFU5G02660	Pyoverdine/dityrosine biosynthesis protein, putative [Source:UniProtKB/TrEMBL;Acc:Q4WED9]
transcript:CADAFUAT00006910	1199.57	349.79	2049.35	5.8588	2.55061	1.24245e-29	2.40554e-28	AFU1G10140	Integral membrane protein [Source:UniProtKB/TrEMBL;Acc:Q4WT90]
transcript:CADAFUAT00004665	1227.84	357.767	2097.91	5.8639	2.55186	1.27767e-29	2.46881e-28	AFU2G11310	NTP binding protein, putative [Source:UniProtKB/TrEMBL;Acc:Q4X139]
transcript:CADAFUAT00002257	669.707	160.071	1179.34	7.36764	2.8812	1.49994e-29	2.89252e-28	AFU6G07910	PH domain protein [Source:UniProtKB/TrEMBL;Acc:Q4WN20]
transcript:CADAFUAT00006645	299.1	53.9744	544.225	10.083	3.33386	1.55873e-29	2.99399e-28	AFU5G10510	ABC transporter, putative [Source:UniProtKB/TrEMBL;Acc:Q4WV21]
transcript:CADAFUAT00004728	361.992	69.6297	654.354	9.39763	3.2323	1.55739e-29	2.99399e-28	AFU2G09110	Phenylalanine ammonia-lyase [Source:UniProtKB/TrEMBL;Acc:Q4X1Q8]
transcript:CADAFUAT00002953	558.771	991.81	125.732	0.126771	-2.97971	1.57148e-29	3.01253e-28	AFU8G05930	Putative uncharacterized protein [Source:UniProtKB/TrEMBL;Acc:Q4WC27]
transcript:CADAFUAT00006819	1466.37	452.024	2480.71	5.48801	2.45628	1.62583e-29	3.11056e-28	AFU1G09270	Transmembrane glycoprotein, putative [Source:UniProtKB/TrEMBL;Acc:Q4WTH6]
transcript:CADAFUAT00000685	683.069	162.834	1203.3	7.38976	2.88553	1.89031e-29	3.60945e-28	AFU6G03880	Putative uncharacterized protein [Source:UniProtKB/TrEMBL;Acc:Q4WD87]
transcript:CADAFUAT00005985	1216.88	359.421	2074.34	5.77134	2.52891	2.3684e-29	4.51346e-28	AFU5G10490	Amidase, putative [Source:UniProtKB/TrEMBL;Acc:Q4WV20]
transcript:CADAFUAT00001062	626.029	1100.72	151.342	0.137494	-2.86256	2.88058e-29	5.47875e-28	AFU7G00420	Putative uncharacterized protein [Source:UniProtKB/TrEMBL;Acc:Q4WA87]
transcript:CADAFUAT00008359	48.4654	0	96.9308	Inf	Inf	3.24101e-29	6.15221e-28	AFU4G14270	Polyketide synthase, putative [Source:UniProtKB/TrEMBL;Acc:Q4WQW8]
transcript:CADAFUAT00004815	73.4943	144.143	2.84574	0.0197425	-5.66255	3.39946e-29	6.44038e-28	AFU2G17400	C-3 sterol dehydrogenase/C-4 decarboxylase family protein [Source:UniProtKB/TrEMBL;Acc:Q4WZC8]
transcript:CADAFUAT00003681	28381.2	7988.44	48773.9	6.10556	2.61012	4.10352e-29	7.7591e-28	AFU2G03860	Plasma membrane low affinity zinc ion transporter, putative [Source:UniProtKB/TrEMBL;Acc:Q4WHX5]
transcript:CADAFUAT00003671	1140.25	332.138	1948.36	5.86613	2.55241	4.30778e-29	8.12947e-28	AFU2G05880	Ammonium transporter MeaA [Source:UniProtKB/TrEMBL;Acc:Q4WHC6]
transcript:CADAFUAT00008068	646.182	156.831	1135.53	7.24049	2.85609	4.46454e-29	8.40893e-28	AFU4G08630	3-phytase A [Source:UniProtKB/Swiss-Prot;Acc:O00092]
transcript:CADAFUAT00006727	122.38	233.91	10.8502	0.0463862	-4.43016	4.7715e-29	8.96969e-28	AFU5G10250	Putative uncharacterized protein [Source:UniProtKB/TrEMBL;Acc:Q4WUZ9]
transcript:CADAFUAT00007240	15688.8	26498.7	4878.91	0.184119	-2.44129	5.80607e-29	1.08934e-27	AFU1G15140	Mitochondrial phosphate carrier protein (Mir1), putative [Source:UniProtKB/TrEMBL;Acc:Q4WRT7]
transcript:CADAFUAT00000677	1694.2	2846.24	542.164	0.190484	-2.39226	6.77365e-29	1.26842e-27	AFU6G04750	Hsp70 nucleotide exchange factor fes1 [Source:UniProtKB/Swiss-Prot;Acc:Q4WDH3]
transcript:CADAFUAT00002391	187.161	25.1661	349.155	13.874	3.79431	7.73674e-29	1.44598e-27	AFU4G00520	Putative uncharacterized protein [Source:UniProtKB/TrEMBL;Acc:Q4W975]
transcript:CADAFUAT00008232	293.548	51.2674	535.828	10.4516	3.38566	7.8814e-29	1.47019e-27	AFU4G06590	Putative uncharacterized protein [Source:UniProtKB/TrEMBL;Acc:Q4WNQ5]
transcript:CADAFUAT00006018	1345.07	412.715	2277.42	5.51814	2.46418	9.34334e-29	1.73955e-27	AFU5G12470	Oxidoreductase, 2OG-Fe(II) oxygenase family [Source:UniProtKB/TrEMBL;Acc:Q4WVK9]
transcript:CADAFUAT00002265	2241.92	3717.85	765.977	0.206027	-2.2791	9.82034e-29	1.82485e-27	AFU6G07970	Calpain-like protein [Source:UniProtKB/TrEMBL;Acc:Q4WN14]
transcript:CADAFUAT00002438	692.696	172.132	1213.26	7.04841	2.8173	1.12273e-28	2.08231e-27	AFU4G01350	Putative uncharacterized protein [Source:UniProtKB/TrEMBL;Acc:Q4W9F5]
transcript:CADAFUAT00001299	289.261	526.904	51.6173	0.0979634	-3.35161	1.18318e-28	2.19024e-27	AFU4G03500	GPI anchored protein, putative [Source:UniProtKB/TrEMBL;Acc:Q4W9W4]
transcript:CADAFUAT00005667	162.702	20.8704	304.534	14.5916	3.86707	1.24423e-28	2.29886e-27	AFU3G13210	Protein kinase domain-containing protein [Source:UniProtKB/TrEMBL;Acc:Q4WYJ0]
transcript:CADAFUAT00000383	330.059	598.602	61.5168	0.102767	-3.28254	1.28425e-28	2.36829e-27	AFU3G03040	Putative uncharacterized protein [Source:UniProtKB/TrEMBL;Acc:Q4WF89]
transcript:CADAFUAT00007255	3300.09	1182.91	5417.27	4.57961	2.19522	1.30233e-28	2.39254e-27	AFU1G14300	Fasciclin domain family protein [Source:UniProtKB/TrEMBL;Acc:Q4WS20]
transcript:CADAFUAT00008208	2040.46	3389.92	690.996	0.203838	-2.2945	1.30137e-28	2.39254e-27	AFU4G08240	Zinc-containing alcohol dehydrogenase, putative [Source:UniProtKB/TrEMBL;Acc:Q4WP70]
transcript:CADAFUAT00000861	85.5387	4.78646	166.291	34.742	5.11861	1.38783e-28	2.54479e-27	AFU8G02050	Putative uncharacterized protein [Source:UniProtKB/TrEMBL;Acc:Q4WBE9]
transcript:CADAFUAT00005652	2601.15	4290.49	911.797	0.212516	-2.23436	1.46809e-28	2.68688e-27	AFU3G11120	Glutamate decarboxylase, putative [Source:UniProtKB/TrEMBL;Acc:Q4WXY4]
transcript:CADAFUAT00008041	135.435	256.496	14.3737	0.0560389	-4.15743	1.57029e-28	2.86851e-27	AFU4G14630	FAD binding oxidoreductase, putative [Source:UniProtKB/TrEMBL;Acc:Q4WR02]
transcript:CADAFUAT00000379	126.459	239.481	13.4381	0.0561133	-4.15551	1.60937e-28	2.93438e-27	AFU3G01130	Cell wall protein, putative [Source:UniProtKB/TrEMBL;Acc:Q4WFT1]
transcript:CADAFUAT00002455	63.7757	1.68517	125.866	74.6905	6.22285	1.89326e-28	3.44551e-27	AFU4G00570	MFS multidrug transporter, putative [Source:UniProtKB/TrEMBL;Acc:Q4W980]
transcript:CADAFUAT00006765	243.405	446.335	40.4747	0.0906823	-3.46303	1.97929e-28	3.59533e-27	AFU5G10270	Heat shock protein Hsp20/Hsp26, putative [Source:UniProtKB/TrEMBL;Acc:Q4WV00]
transcript:CADAFUAT00001094	769.513	202.374	1336.65	6.60488	2.72353	2.20578e-28	3.99926e-27	AFU7G00390	MFS multidrug transporter, putative [Source:UniProtKB/TrEMBL;Acc:Q4WA84]
transcript:CADAFUAT00008093	5120.83	8448.16	1793.49	0.212293	-2.23587	2.24732e-28	4.06697e-27	AFU4G09710	C6 sexual development transcription factor NosA [Source:UniProtKB/TrEMBL;Acc:Q4WPL7]
transcript:CADAFUAT00002239	1279.64	391.699	2167.59	5.53382	2.46828	2.42474e-28	4.37988e-27	AFU6G07730	Plasma membrane antiporter, putative [Source:UniProtKB/TrEMBL;Acc:Q4WN38]
transcript:CADAFUAT00007880	780.22	200.571	1359.87	6.77996	2.76128	2.50106e-28	4.50935e-27	AFU4G08120	Protease inhibitor (Tfs1), putative [Source:UniProtKB/TrEMBL;Acc:Q4WP58]
transcript:CADAFUAT00009386	471.642	106.097	837.187	7.89076	2.98016	2.68792e-28	4.83725e-27	AFU7G03870	Actin cytoskeleton-regulatory complex protein pan1 [Source:UniProtKB/Swiss-Prot;Acc:Q4WG58]
transcript:CADAFUAT00005557	955.502	1642.81	268.192	0.163251	-2.61483	2.86455e-28	5.14558e-27	AFU3G12760	Putative uncharacterized protein [Source:UniProtKB/TrEMBL;Acc:Q4WYE6]
transcript:CADAFUAT00001105	241.167	443.574	38.7599	0.0873809	-3.51654	2.89742e-28	5.195e-27	AFU7G00270	FAD binding monooxygenase, putative [Source:UniProtKB/TrEMBL;Acc:Q4WA72]
transcript:CADAFUAT00008207	307.24	59.6498	554.83	9.30146	3.21746	3.56134e-28	6.37362e-27	AFU4G08620	Putative uncharacterized protein [Source:UniProtKB/TrEMBL;Acc:Q4WPA7]
transcript:CADAFUAT00009014	170.244	317.082	23.407	0.07382	-3.75984	3.63003e-28	6.48459e-27	AFU1G01100	Fungal specific transcription factor, putative [Source:UniProtKB/TrEMBL;Acc:Q4WKW0]
transcript:CADAFUAT00001500	3316.56	5467.09	1166.04	0.213283	-2.22916	3.96137e-28	7.06346e-27	AFU6G00430	IgE-binding protein [Source:UniProtKB/TrEMBL;Acc:Q4W8Z7]
transcript:CADAFUAT00002598	1519.94	498.442	2541.44	5.09876	2.35015	4.46558e-28	7.94792e-27	AFU5G02540	Putative uncharacterized protein [Source:UniProtKB/TrEMBL;Acc:Q4WEC7]
transcript:CADAFUAT00000848	13765.1	4640.67	22889.5	4.93238	2.30228	4.54959e-28	8.08261e-27	AFU8G00540	Nonribosomal peptide synthetase 14 [Source:UniProtKB/Swiss-Prot;Acc:Q4WAZ9]
transcript:CADAFUAT00002668	2350.31	833.215	3867.41	4.64155	2.21461	4.59588e-28	8.14991e-27	AFU5G01840	DUF455 domain protein [Source:UniProtKB/TrEMBL;Acc:Q4WE57]
transcript:CADAFUAT00000447	459.816	822.689	96.9435	0.117837	-3.08513	5.33803e-28	9.4487e-27	AFU6G03690	Sodium P-type ATPase, putative [Source:UniProtKB/TrEMBL;Acc:Q4WD68]
transcript:CADAFUAT00005201	12187.8	20160.6	4215.06	0.209075	-2.25791	5.43318e-28	9.59962e-27	AFU3G11070	Pyruvate decarboxylase [Source:UniProtKB/Swiss-Prot;Acc:Q4WXX9]
transcript:CADAFUAT00001474	443.667	790.064	97.2702	0.123117	-3.0219	5.57166e-28	9.82638e-27	AFU4G03480	Putative uncharacterized protein [Source:UniProtKB/TrEMBL;Acc:Q4W9W6]
transcript:CADAFUAT00007686	6288.83	10352.5	2225.12	0.214935	-2.21803	6.08501e-28	1.07123e-26	AFU1G16980	Putative uncharacterized protein [Source:UniProtKB/TrEMBL;Acc:Q4WRA4]
transcript:CADAFUAT00004736	8544.24	14010.3	3078.17	0.219707	-2.18634	6.9571e-28	1.22253e-26	AFU2G13010	Cytochrome c oxidase polypeptide vib [Source:UniProtKB/TrEMBL;Acc:Q4X0M1]
transcript:CADAFUAT00006087	607.485	150.93	1064.04	7.04989	2.8176	8.11107e-28	1.42274e-26	AFU5G07660	Putative uncharacterized protein [Source:UniProtKB/TrEMBL;Acc:Q4WU95]
transcript:CADAFUAT00009102	639.688	158.34	1121.04	7.07991	2.82373	9.6574e-28	1.69092e-26	AFU1G02950	RNA binding protein [Source:UniProtKB/TrEMBL;Acc:Q4WKC5]
transcript:CADAFUAT00007515	1582.11	2639.86	524.36	0.198632	-2.33183	1.11574e-27	1.95003e-26	AFU1G12350	SCP-like extracellular protein, putative [Source:UniProtKB/TrEMBL;Acc:Q4WSL6]
transcript:CADAFUAT00008026	368.736	661.18	76.2915	0.115387	-3.11545	1.18445e-27	2.0664e-26	AFU4G09420	Carbonic anhydrase, putative [Source:UniProtKB/TrEMBL;Acc:Q4WPJ0]
transcript:CADAFUAT00003719	9418.19	15529.3	3307.05	0.212955	-2.23138	1.19682e-27	2.08422e-26	AFU2G06000	NAD+ dependent glutamate dehydrogenase, putative [Source:UniProtKB/TrEMBL;Acc:Q4WHB4]
transcript:CADAFUAT00000939	191.734	28.0771	355.39	12.6577	3.66194	1.25715e-27	2.18537e-26	AFU8G01970	Probable endopolygalacturonase B [Source:UniProtKB/Swiss-Prot;Acc:Q4WBE1]
transcript:CADAFUAT00005603	27329.4	46464.3	8194.59	0.176363	-2.50338	1.62769e-27	2.82229e-26	AFU3G14540	Heat shock protein Hsp30/Hsp42, putative [Source:UniProtKB/TrEMBL;Acc:Q4WYW9]
transcript:CADAFUAT00000027	532.508	939.631	125.385	0.133441	-2.90572	1.62936e-27	2.82229e-26	AFU3G00500	Integral membrane protein [Source:UniProtKB/TrEMBL;Acc:Q4WFZ5]
transcript:CADAFUAT00000189	120.855	230.254	11.4565	0.0497559	-4.32899	1.63622e-27	2.82912e-26	AFU3G03010	Phosphate-repressible Na+/phosphate cotransporter Pho89, putative [Source:UniProtKB/TrEMBL;Acc:Q4WF92]
transcript:CADAFUAT00002381	64.7493	2.34098	127.158	54.3182	5.76336	1.66523e-27	2.87415e-26	AFU4G00580	Putative uncharacterized protein [Source:UniProtKB/TrEMBL;Acc:Q4W981]
transcript:CADAFUAT00005538	1346.11	440.605	2251.62	5.1103	2.35341	1.77675e-27	3.06118e-26	AFU3G13200	1,3-beta-glucanosyltransferase, putative [Source:UniProtKB/TrEMBL;Acc:Q4WYI9]
transcript:CADAFUAT00001083	1249.07	401.667	2096.48	5.21944	2.38389	2.22388e-27	3.82476e-26	AFU7G02260	cAMP-dependent protein kinase pathway protein (Som1), putative [Source:UniProtKB/TrEMBL;Acc:Q4WAR8]
transcript:CADAFUAT00007181	4441.82	7267.26	1616.39	0.22242	-2.16864	2.27955e-27	3.91357e-26	AFU1G15550	Homeobox and C2H2 transcription factor, putative [Source:UniProtKB/TrEMBL;Acc:Q4WRP8]
transcript:CADAFUAT00003231	1215.11	2048.23	381.999	0.186502	-2.42273	2.35931e-27	4.04333e-26	AFU8G05610	Probable beta-glucosidase btgE [Source:UniProtKB/Swiss-Prot;Acc:Q4WC60]
transcript:CADAFUAT00001910	726.084	195.199	1256.97	6.43942	2.68693	2.73402e-27	4.67725e-26	AFU6G13940	Cytochrome P450 monooxygenase, putative [Source:UniProtKB/TrEMBL;Acc:A4D9R2]
transcript:CADAFUAT00009487	1450.7	481.03	2420.38	5.03166	2.33103	3.46648e-27	5.91987e-26	AFU7G04380	Alcohol dehydrogenase, putative [Source:UniProtKB/TrEMBL;Acc:Q4WGA8]
transcript:CADAFUAT00002167	222.761	37.9973	407.525	10.7251	3.42292	3.81235e-27	6.49908e-26	AFU6G07270	Long-chain fatty acid transporter, putative [Source:UniProtKB/TrEMBL;Acc:Q4WN82]
transcript:CADAFUAT00003942	277.937	51.9672	503.907	9.69662	3.27748	4.28441e-27	7.29101e-26	AFU2G11420	MFS transporter, putative [Source:UniProtKB/TrEMBL;Acc:Q4X129]
transcript:CADAFUAT00005910	1723.55	595.862	2851.24	4.78506	2.25854	4.29491e-27	7.29609e-26	AFU5G12780	Kelch repeat protein [Source:UniProtKB/TrEMBL;Acc:Q4WVN9]
transcript:CADAFUAT00005051	6512.26	10628.4	2396.12	0.225445	-2.14915	5.04019e-27	8.54717e-26	AFU3G10110	Electron transfer flavoprotein-ubiquinone oxidoreductase [Source:UniProtKB/TrEMBL;Acc:Q4WXN2]
transcript:CADAFUAT00008151	61.3956	2.07518	120.716	58.1714	5.86224	5.2944e-27	8.9626e-26	AFU4G14030	Putative uncharacterized protein [Source:UniProtKB/TrEMBL;Acc:Q4WQU3]
transcript:CADAFUAT00000906	1354.09	441.092	2267.08	5.13969	2.36168	5.36346e-27	9.06369e-26	AFU8G00910	Putative uncharacterized protein [Source:UniProtKB/TrEMBL;Acc:Q4WB35]
transcript:CADAFUAT00004336	4227.06	6907.06	1547.07	0.223984	-2.15853	6.21469e-27	1.04839e-25	AFU2G13630	Aromatic aminotransferase Aro8, putative [Source:UniProtKB/TrEMBL;Acc:Q4X0F7]
transcript:CADAFUAT00008126	3303.7	5384.48	1222.92	0.22712	-2.13847	8.49779e-27	1.43105e-25	AFU4G10550	Small nucleolar ribonucleoprotein complex component (Utp5), putative [Source:UniProtKB/TrEMBL;Acc:Q4WPV1]
transcript:CADAFUAT00007907	136.628	17.5558	255.701	14.565	3.86443	1.08592e-26	1.82556e-25	AFU4G09290	Putative uncharacterized protein [Source:UniProtKB/TrEMBL;Acc:Q4WPH6]
transcript:CADAFUAT00008589	495.687	120.853	870.52	7.20313	2.84862	1.09144e-26	1.83165e-25	AFU1G01240	C6 transcription factor, putative [Source:UniProtKB/TrEMBL;Acc:Q4WKU6]
transcript:CADAFUAT00005831	302.356	59.9658	544.747	9.0843	3.18338	1.20888e-26	2.02523e-25	AFU3G09140	Endo 1,5-alpha-arabinase [Source:UniProtKB/TrEMBL;Acc:Q4WXD7]
transcript:CADAFUAT00000924	2481.04	931.93	4030.14	4.32451	2.11254	1.22847e-26	2.0545e-25	AFU8G00530	Alpha/beta hydrolase, putative [Source:UniProtKB/TrEMBL;Acc:Q4WAZ8]
transcript:CADAFUAT00004731	3442.01	5615.6	1268.42	0.225874	-2.14641	1.27009e-26	2.12047e-25	AFU2G10690	MFS phosphate transporter, putative [Source:UniProtKB/TrEMBL;Acc:Q4X1A1]
transcript:CADAFUAT00005115	143.431	18.9809	267.881	14.1132	3.81898	1.3812e-26	2.30199e-25	AFU3G08990	Cell surface protein, putative [Source:UniProtKB/TrEMBL;Acc:Q4WXC4]
transcript:CADAFUAT00002667	594.602	153.504	1035.7	6.74707	2.75426	1.58385e-26	2.63523e-25	AFU5G00770	Integral membrane protein, putative [Source:UniProtKB/TrEMBL;Acc:Q4WDV3]
transcript:CADAFUAT00005449	226.387	41.0295	411.744	10.0353	3.32702	1.74679e-26	2.90135e-25	AFU3G12020	Sigma-70 region 2 family protein [Source:UniProtKB/TrEMBL;Acc:Q4WY72]
transcript:CADAFUAT00001540	2143.99	3524.09	763.883	0.21676	-2.20583	1.80373e-26	2.9908e-25	AFU6G00290	Aminotransferase, putative [Source:UniProtKB/TrEMBL;Acc:Q4W8Y3]
transcript:CADAFUAT00003735	184.948	340.45	29.447	0.0864946	-3.53125	2.06721e-26	3.42183e-25	AFU2G00760	Probable pectate lyase A [Source:UniProtKB/Swiss-Prot;Acc:Q4WIT0]
transcript:CADAFUAT00005280	2676.29	990.589	4362	4.40344	2.13863	2.15804e-26	3.5661e-25	AFU3G08920	Putative uncharacterized protein [Source:UniProtKB/TrEMBL;Acc:A4D9F1]
transcript:CADAFUAT00003446	6334.54	2392.25	10276.8	4.29589	2.10296	2.23399e-26	3.68532e-25	AFU2G01040	Formaldehyde dehydrogenase [Source:UniProtKB/TrEMBL;Acc:Q4WIQ3]
transcript:CADAFUAT00001760	1495.04	2474.95	515.142	0.208143	-2.26435	2.35107e-26	3.87189e-25	AFU6G08940	Putative uncharacterized protein [Source:UniProtKB/TrEMBL;Acc:Q4WMR9]
transcript:CADAFUAT00004228	1179.22	374.615	1983.82	5.29561	2.4048	2.53148e-26	4.16193e-25	AFU2G16830	Endonuclease/exonuclease/phosphatase family protein [Source:UniProtKB/TrEMBL;Acc:Q4WZI3]
transcript:CADAFUAT00001369	81.6693	5.82525	157.513	27.0397	4.75701	2.63094e-26	4.31812e-25	AFU4G04160	Glutamyl-tRNA(Gln) amidotransferase subunit A, putative [Source:UniProtKB/TrEMBL;Acc:Q4W9P9]
transcript:CADAFUAT00007272	144.984	269.74	20.2274	0.0749884	-3.73719	2.65109e-26	4.34384e-25	AFU1G12840	Nitrite reductase NiiA [Source:UniProtKB/TrEMBL;Acc:E9R4B8]
transcript:CADAFUAT00008201	3267.8	5325.12	1210.49	0.227318	-2.13722	2.66576e-26	4.36051e-25	AFU4G11250	Carbonic anhydrase [Source:UniProtKB/TrEMBL;Acc:Q4WQ18]
transcript:CADAFUAT00006060	1113.12	1880.05	346.196	0.184142	-2.44111	2.9893e-26	4.88151e-25	AFU5G14660	GABA permease, putative [Source:UniProtKB/TrEMBL;Acc:Q4WW73]
transcript:CADAFUAT00000119	453.312	797.632	108.991	0.136644	-2.87151	3.35364e-26	5.46729e-25	AFU3G03445	Short-chain alcohol dehydrogenase, putative [Source:UniProtKB/TrEMBL;Acc:A4D9X9]
transcript:CADAFUAT00009063	2906.11	1082.14	4730.09	4.37106	2.12798	3.5251e-26	5.73715e-25	AFU
transcript:CADAFUAT00003893	1174.68	1974.71	374.654	0.189727	-2.39801	4.1551e-26	6.75117e-25	AFU2G00210	Putative uncharacterized protein [Source:UniProtKB/TrEMBL;Acc:Q4WIY6]
transcript:CADAFUAT00003236	1792.89	641.415	2944.36	4.5904	2.19862	4.81895e-26	7.81669e-25	AFU8G04290	C2H2 finger domain protein, putative [Source:UniProtKB/TrEMBL;Acc:Q4WCI6]
transcript:CADAFUAT00004058	2121.4	3460.72	782.084	0.225988	-2.14568	5.03035e-26	8.14597e-25	AFU2G10020	Putative uncharacterized protein [Source:UniProtKB/TrEMBL;Acc:Q4X1G8]
transcript:CADAFUAT00008588	6204.73	10051.1	2358.34	0.234634	-2.09152	5.11897e-26	8.27566e-25	AFU1G07480	Coproporphyrinogen III oxidase, putative [Source:UniProtKB/TrEMBL;Acc:Q4WJ26]
transcript:CADAFUAT00003536	53.0339	1.37346	104.694	76.2267	6.25222	5.74726e-26	9.27594e-25	AFU2G00840	MFS transporter, putative [Source:UniProtKB/TrEMBL;Acc:Q4WIS2]
transcript:CADAFUAT00006854	610.577	1061.54	159.617	0.150363	-2.73347	6.45003e-26	1.03929e-24	AFU1G13800	MFS multidrug transporter, putative [Source:UniProtKB/TrEMBL;Acc:Q4WS70]
transcript:CADAFUAT00002610	396.323	91.0713	701.574	7.70357	2.94553	6.65454e-26	1.07046e-24	AFU5G01240	General amidase, putative [Source:UniProtKB/TrEMBL;Acc:Q4WDZ7]
transcript:CADAFUAT00008125	59.6708	2.05034	117.291	57.2059	5.83809	7.51107e-26	1.20625e-24	AFU4G09490	Putative uncharacterized protein [Source:UniProtKB/TrEMBL;Acc:Q4WPJ6]
transcript:CADAFUAT00008585	189.419	31.8339	347.003	10.9004	3.44631	7.55512e-26	1.21132e-24	AFU1G01630	Oxidoreductase CipA-like, putative [Source:UniProtKB/TrEMBL;Acc:Q4WKQ7]
transcript:CADAFUAT00001514	547.246	954.369	140.123	0.146823	-2.76785	8.42997e-26	1.34935e-24	AFU6G00140	Putative uncharacterized protein [Source:UniProtKB/TrEMBL;Acc:Q4W8W6]
transcript:CADAFUAT00006280	1003.49	313.408	1693.57	5.40373	2.43396	9.27827e-26	1.48269e-24	AFU5G08820	Putative uncharacterized protein [Source:UniProtKB/TrEMBL;Acc:Q4WUK9]
transcript:CADAFUAT00003680	2684.92	1001.11	4368.74	4.3639	2.12562	9.79598e-26	1.56285e-24	AFU2G03850	Putative uncharacterized protein [Source:UniProtKB/TrEMBL;Acc:Q4WHX6]
transcript:CADAFUAT00007667	1531.55	546.997	2516.11	4.59987	2.20159	1.06755e-25	1.70036e-24	AFU1G14560	Probable mannosyl-oligosaccharide alpha-1,2-mannosidase 1B [Source:UniProtKB/Swiss-Prot;Acc:Q4WRZ5]
transcript:CADAFUAT00002586	108.334	205.036	11.6321	0.0567319	-4.1397	1.0926e-25	1.73741e-24	AFU5G00900	G-protein signalling regulator, putative [Source:UniProtKB/TrEMBL;Acc:Q4WDW4]
transcript:CADAFUAT00000152	1450.19	2401.14	499.248	0.207922	-2.26589	1.19283e-25	1.89369e-24	AFU3G02240	Aromatic-L-amino-acid decarboxylase, putative [Source:UniProtKB/TrEMBL;Acc:Q4WFG8]
transcript:CADAFUAT00005332	358.341	82.1116	634.57	7.72814	2.95012	1.22184e-25	1.93657e-24	AFU3G07720	Putative uncharacterized protein [Source:UniProtKB/TrEMBL;Acc:Q4WX02]
transcript:CADAFUAT00004286	7069.77	11499.8	2639.71	0.229544	-2.12316	1.41581e-25	2.24035e-24	AFU2G13000	Putative uncharacterized protein [Source:UniProtKB/TrEMBL;Acc:Q4X0M2]
transcript:CADAFUAT00009651	128.461	16.3427	240.579	14.7208	3.87979	1.42221e-25	2.24681e-24	AFU7G04720	Alpha-1,2-mannosidase, putative [Source:UniProtKB/TrEMBL;Acc:Q4WGE1]
transcript:CADAFUAT00004108	600.855	162.255	1039.45	6.40629	2.67949	1.51393e-25	2.38782e-24	AFU2G09540	Cytochrome P450 family protein, putative [Source:UniProtKB/TrEMBL;Acc:Q4X1L5]
transcript:CADAFUAT00006091	456.097	111.726	800.468	7.16457	2.84088	1.64868e-25	2.59614e-24	AFU5G06680	4-aminobutyrate transaminase GatA [Source:UniProtKB/TrEMBL;Acc:Q4WTZ9]
transcript:CADAFUAT00001833	260.371	50.1967	470.546	9.37403	3.22867	1.67154e-25	2.62787e-24	AFU6G09090	Putative uncharacterized protein [Source:UniProtKB/TrEMBL;Acc:Q4WMQ5]
transcript:CADAFUAT00005142	297.878	63.6451	532.111	8.36059	3.06361	1.72416e-25	2.70621e-24	AFU3G06940	C2H2 zinc finger domain protein, putative [Source:UniProtKB/TrEMBL;Acc:Q4WWS9]
transcript:CADAFUAT00000719	271.241	56.4009	486.082	8.61833	3.10741	1.79782e-25	2.81727e-24	AFU6G01970	GATA transcriptional activator AreA [Source:UniProtKB/TrEMBL;Acc:Q4WCP6]
transcript:CADAFUAT00009617	50.9174	1.03313	100.802	97.5688	6.60835	1.86253e-25	2.91396e-24	AFU7G08440	Putative uncharacterized protein [Source:UniProtKB/TrEMBL;Acc:Q4WH58]
transcript:CADAFUAT00008057	1853.33	3033.2	673.465	0.222031	-2.17117	1.87671e-25	2.93142e-24	AFU4G13380	Putative uncharacterized protein [Source:UniProtKB/TrEMBL;Acc:Q4WQM9]
transcript:CADAFUAT00007091	211.091	382.996	39.1862	0.102315	-3.28891	1.97462e-25	3.0794e-24	AFU1G17320	Arabinan endo-1,5-alpha-L-arabinosidase [Source:UniProtKB/TrEMBL;Acc:Q4WR70]
transcript:CADAFUAT00006086	7179.25	11629.6	2728.88	0.234649	-2.09143	1.98675e-25	3.09334e-24	AFU5G05710	Centromere/microtubule-binding protein cbf5 [Source:UniProtKB/Swiss-Prot;Acc:O43102]
transcript:CADAFUAT00009551	2515.93	961.088	4070.78	4.2356	2.08257	2.00601e-25	3.11832e-24	AFU7G04580	TBC domain protein, putative [Source:UniProtKB/TrEMBL;Acc:Q4WGC7]
transcript:CADAFUAT00001535	914.242	278.855	1549.63	5.55712	2.47434	2.05629e-25	3.19137e-24	AFU6G00770	Probable arabinan endo-1,5-alpha-L-arabinosidase C [Source:UniProtKB/Swiss-Prot;Acc:Q4W930]
transcript:CADAFUAT00000833	281.373	503.893	58.8531	0.116797	-3.09793	2.0919e-25	3.24145e-24	AFU8G01760	Putative uncharacterized protein [Source:UniProtKB/TrEMBL;Acc:Q4WBC0]
transcript:CADAFUAT00002772	3313.11	5369.16	1257.06	0.234127	-2.09464	2.09771e-25	3.24526e-24	AFU5G02480	Glycogen synthase Gsy1, putative [Source:UniProtKB/TrEMBL;Acc:Q4WEC1]
transcript:CADAFUAT00009312	99.7907	189.247	10.3346	0.0546092	-4.19471	2.106e-25	3.2529e-24	AFU7G06130	Plasma membrane protein Pth11-like, putative [Source:UniProtKB/TrEMBL;Acc:Q4WGT2]
transcript:CADAFUAT00008846	3949.14	6370.49	1527.79	0.239823	-2.05996	2.11421e-25	3.26039e-24	AFU1G02080	Putative uncharacterized protein [Source:UniProtKB/TrEMBL;Acc:Q4WKL2]
transcript:CADAFUAT00006466	463.732	114.807	812.657	7.07847	2.82344	2.15942e-25	3.32482e-24	AFU5G07460	Putative uncharacterized protein [Source:UniProtKB/TrEMBL;Acc:Q4WU76]
transcript:CADAFUAT00007603	756.945	220.696	1293.19	5.85963	2.55081	2.19575e-25	3.37541e-24	AFU1G14810	Serine/threonine protein kinase (Kin4), putative [Source:UniProtKB/TrEMBL;Acc:Q4WRX0]
transcript:CADAFUAT00002228	1389.77	2292.86	486.677	0.212258	-2.23611	2.43099e-25	3.7311e-24	AFU6G10080	Putative uncharacterized protein [Source:UniProtKB/TrEMBL;Acc:Q4WMF5]
transcript:CADAFUAT00004465	6755.38	10883.6	2627.15	0.241386	-2.05059	2.82685e-25	4.33183e-24	AFU2G15290	DUF636 domain protein [Source:UniProtKB/TrEMBL;Acc:Q4WZY9]
transcript:CADAFUAT00009545	263.726	477.502	49.9499	0.104607	-3.25695	3.01205e-25	4.60834e-24	AFU7G06350	Sodium/phosphate symporter, putative [Source:UniProtKB/TrEMBL;Acc:Q4WGV4]
transcript:CADAFUAT00002747	12831.9	21019.5	4644.38	0.220956	-2.17817	3.16762e-25	4.83872e-24	AFU5G04250	Homocysteine synthase CysD [Source:UniProtKB/TrEMBL;Acc:Q4WEU7]
transcript:CADAFUAT00006032	517.001	898.826	135.176	0.150392	-2.7332	3.34225e-25	5.09746e-24	AFU5G13715	Integral membrane protein PTH11-like, putative [Source:UniProtKB/TrEMBL;Acc:A4D9G6]
transcript:CADAFUAT00004575	204.545	372.165	36.925	0.0992168	-3.33327	3.52181e-25	5.36288e-24	AFU2G14520	Hydrolase, putative [Source:UniProtKB/TrEMBL;Acc:Q4X068]
transcript:CADAFUAT00000873	8410.29	3256.41	13564.2	4.16537	2.05845	3.66465e-25	5.57165e-24	AFU8G00510	Cytochrome P450 oxidoreductase OrdA-like, putative [Source:UniProtKB/TrEMBL;Acc:Q4WAZ6]
transcript:CADAFUAT00002889	9024.63	14687.1	3362.19	0.228922	-2.12707	3.80632e-25	5.77798e-24	AFU5G02180	Cysteine synthase [Source:UniProtKB/TrEMBL;Acc:Q4WE91]
transcript:CADAFUAT00003316	739.495	215.943	1263.05	5.849	2.54819	3.89855e-25	5.90875e-24	AFU2G05080	Putative uncharacterized protein [Source:UniProtKB/TrEMBL;Acc:Q4WHK4]
transcript:CADAFUAT00000640	925.923	289.572	1562.27	5.39512	2.43165	3.93178e-25	5.9498e-24	AFU6G02330	C6 transcription factor, putative [Source:UniProtKB/TrEMBL;Acc:A4DA26]
transcript:CADAFUAT00009156	23962.8	40151.7	7773.94	0.193614	-2.36874	4.06018e-25	6.13454e-24	AFU1G03390	60S ribosomal protein L12 [Source:UniProtKB/TrEMBL;Acc:Q4WK81]
transcript:CADAFUAT00001234	334.35	76.9999	591.7	7.68442	2.94194	4.80662e-25	7.25105e-24	AFU7G02120	Putative uncharacterized protein [Source:UniProtKB/TrEMBL;Acc:Q4WAQ4]
transcript:CADAFUAT00008223	878.6	262.798	1494.4	5.6865	2.50754	5.58366e-25	8.41017e-24	AFU4G07960	Putative uncharacterized protein [Source:UniProtKB/TrEMBL;Acc:Q4WP43]
transcript:CADAFUAT00001547	104.035	11.1414	196.928	17.6753	4.14367	6.32275e-25	9.4948e-24	AFU
transcript:CADAFUAT00005850	589.842	162.853	1016.83	6.24384	2.64243	6.32334e-25	9.4948e-24	AFU3G12470	TBC domain protein, putative [Source:UniProtKB/TrEMBL;Acc:Q4WYB7]
transcript:CADAFUAT00003395	5930.01	2299.49	9560.52	4.15767	2.05578	6.40298e-25	9.59952e-24	AFU2G02220	Sterol 3-beta-glucosyltransferase [Source:UniProtKB/Swiss-Prot;Acc:Q4WID6]
transcript:CADAFUAT00007553	9044.81	14644.6	3445.02	0.235241	-2.08779	6.41531e-25	9.60316e-24	AFU1G10380	Nonribosomal peptide synthetase 1 [Source:UniProtKB/Swiss-Prot;Acc:Q4WT66]
transcript:CADAFUAT00005595	14263.4	23310.5	5216.28	0.223774	-2.15989	7.07922e-25	1.05807e-23	AFU3G14440	Cytochrome c oxidase subunit 7A [Source:UniProtKB/TrEMBL;Acc:Q4WYV9]
transcript:CADAFUAT00001065	1157.51	391.955	1923.07	4.90635	2.29465	7.37901e-25	1.10118e-23	AFU7G01310	C6 transcription factor, putative [Source:UniProtKB/TrEMBL;Acc:Q4WAH3]
transcript:CADAFUAT00004450	6013.72	9753.65	2273.79	0.233122	-2.10084	7.65307e-25	1.14032e-23	AFU2G10580	Putative uncharacterized protein [Source:UniProtKB/TrEMBL;Acc:A4D9A5]
transcript:CADAFUAT00003062	75.1729	5.44038	144.905	26.6351	4.73526	9.00111e-25	1.33912e-23	AFU8G05860	Aromatic amino acid and leucine permease [Source:UniProtKB/TrEMBL;Acc:Q4WC34]
transcript:CADAFUAT00007906	20549	34123.3	6974.62	0.204395	-2.29057	9.71516e-25	1.44314e-23	AFU4G07435	60S ribosomal protein L36 [Source:UniProtKB/TrEMBL;Acc:Q4WNZ0]
transcript:CADAFUAT00006663	3777.22	6080.67	1473.77	0.24237	-2.04472	1.00768e-24	1.49457e-23	AFU5G09450	Isoflavone reductase family protein [Source:UniProtKB/TrEMBL;Acc:Q4WUS0]
transcript:CADAFUAT00005984	412.204	721.399	103.009	0.142791	-2.80802	1.01001e-24	1.49574e-23	AFU5G06670	Integral membrane protein [Source:UniProtKB/TrEMBL;Acc:Q4WTZ8]
transcript:CADAFUAT00002678	10669.7	4029.44	17309.9	4.29587	2.10295	1.11275e-24	1.64537e-23	AFU5G02010	A-pheromone processing metallopeptidase Ste23 [Source:UniProtKB/TrEMBL;Acc:Q4WE74]
transcript:CADAFUAT00006281	166.117	27.689	304.545	10.9988	3.45927	1.12113e-24	1.65525e-23	AFU5G07190	Probable beta-glucosidase I [Source:UniProtKB/Swiss-Prot;Acc:Q4WU49]
transcript:CADAFUAT00002044	1096.65	1829.13	364.166	0.199092	-2.32849	1.20333e-24	1.77391e-23	AFU6G13346	Putative uncharacterized protein [Source:UniProtKB/TrEMBL;Acc:A4D9R0]
transcript:CADAFUAT00000792	40.7383	81.1302	0.346523	0.0042712	-7.87114	1.36406e-24	2.0078e-23	AFU8G02340	Putative uncharacterized protein [Source:UniProtKB/TrEMBL;Acc:A4DA42]
transcript:CADAFUAT00004539	411.741	722.084	101.397	0.140423	-2.83214	1.56419e-24	2.29889e-23	AFU2G17840	MFS transporter, putative [Source:UniProtKB/TrEMBL;Acc:Q4WZ83]
transcript:CADAFUAT00008597	1413.19	2325.18	501.21	0.215557	-2.21386	1.70969e-24	2.50893e-23	AFU1G05550	Putative uncharacterized protein [Source:UniProtKB/TrEMBL;Acc:Q4WJL6]
transcript:CADAFUAT00007696	505.492	133.801	877.183	6.55589	2.71279	1.78535e-24	2.616e-23	AFU1G16350	Putative uncharacterized protein [Source:UniProtKB/TrEMBL;Acc:Q4WRG9]
transcript:CADAFUAT00002982	4679.31	7510.67	1847.96	0.246045	-2.02301	1.94333e-24	2.84319e-23	AFU8G05010	C2H2 finger domain protein, putative [Source:UniProtKB/TrEMBL;Acc:Q4WCB6]
transcript:CADAFUAT00007162	590.834	163.68	1017.99	6.21939	2.63677	1.97848e-24	2.89025e-23	AFU1G17020	UDP-glucose dehydrogenase [Source:UniProtKB/TrEMBL;Acc:Q4WRA0]
transcript:CADAFUAT00006419	3632.19	1437.84	5826.54	4.05229	2.01874	2.08118e-24	3.0357e-23	AFU5G11690	Protein tyrosine phosphatase Pps1, putative [Source:UniProtKB/TrEMBL;Acc:Q4WVD3]
transcript:CADAFUAT00000519	899.012	277.272	1520.75	5.48471	2.45541	2.16276e-24	3.14996e-23	AFU6G03680	Putative uncharacterized protein [Source:UniProtKB/TrEMBL;Acc:Q4WD67]
transcript:CADAFUAT00001734	573.57	159.125	988.015	6.20906	2.63437	2.20337e-24	3.20431e-23	AFU6G11110	C6 transcription factor, putative [Source:UniProtKB/TrEMBL;Acc:E9QYB5]
transcript:CADAFUAT00000281	219.372	395.925	42.8182	0.108147	-3.20893	2.38245e-24	3.45955e-23	AFU3G01480	Putative uncharacterized protein [Source:UniProtKB/TrEMBL;Acc:Q4WFP6]
transcript:CADAFUAT00000223	281.168	62.2146	500.121	8.03864	3.00695	2.48417e-24	3.60186e-23	AFU3G01980	Chromatin structure remodeling complex protein RSC3, putative [Source:UniProtKB/TrEMBL;Acc:Q4WFJ7]
transcript:CADAFUAT00008820	6154.13	2434.54	9873.72	4.05568	2.01994	2.63884e-24	3.8204e-23	AFU1G07380	Glutamate synthase Glt1, putative [Source:UniProtKB/TrEMBL;Acc:Q4WJ35]
transcript:CADAFUAT00000324	404.579	102.218	706.94	6.91603	2.78994	2.85158e-24	4.12225e-23	AFU3G01050	Putative uncharacterized protein [Source:UniProtKB/TrEMBL;Acc:Q4WFT9]
transcript:CADAFUAT00005474	105.282	12.5003	198.063	15.8446	3.98592	3.18313e-24	4.59469e-23	AFU3G13560	Toxin biosynthesis protein, putative [Source:UniProtKB/TrEMBL;Acc:Q4WYM3]
transcript:CADAFUAT00001382	1176.42	1945.31	407.527	0.209493	-2.25503	3.28743e-24	4.7382e-23	AFU4G03730	Dienelactone hydrolase [Source:UniProtKB/TrEMBL;Acc:Q4W9U1]
transcript:CADAFUAT00003126	10575.7	17250.3	3901.08	0.226146	-2.14468	3.33265e-24	4.79625e-23	AFU8G05440	Mitochondrial ATPase subunit ATP4, putative [Source:UniProtKB/TrEMBL;Acc:Q4WC76]
transcript:CADAFUAT00009645	116.454	15.6775	217.231	13.8562	3.79246	3.96664e-24	5.70021e-23	AFU7G04560	Putative uncharacterized protein [Source:UniProtKB/TrEMBL;Acc:Q4WGC5]
transcript:CADAFUAT00007833	803.033	1359.12	246.949	0.181698	-2.46038	4.08028e-24	5.85484e-23	AFU4G10310	Putative uncharacterized protein [Source:UniProtKB/TrEMBL;Acc:Q4WPS7]
transcript:CADAFUAT00005519	216.521	43.4528	389.589	8.96579	3.16443	4.25865e-24	6.10177e-23	AFU3G12150	Flavin containing amine oxidase, putative [Source:UniProtKB/TrEMBL;Acc:Q4WY85]
transcript:CADAFUAT00007459	2076.83	3351.02	802.641	0.239521	-2.06178	4.47373e-24	6.40047e-23	AFU1G10640	GPN-loop GTPase 3 homolog AFUA_1G10640 [Source:UniProtKB/Swiss-Prot;Acc:Q4WT40]
transcript:CADAFUAT00009497	230.371	46.7862	413.955	8.84781	3.14532	5.31847e-24	7.59781e-23	AFU7G04880	Sterol glucosyltransferase, putative [Source:UniProtKB/TrEMBL;Acc:Q4WGF7]
transcript:CADAFUAT00007028	348.79	86.2312	611.349	7.08965	2.82571	5.96154e-24	8.50396e-23	AFU1G10525	Mediator of RNA polymerase II transcription subunit 16 [Source:UniProtKB/Swiss-Prot;Acc:A4D9J5]
transcript:CADAFUAT00008153	3376.93	5408.43	1345.43	0.248764	-2.00715	6.6005e-24	9.40159e-23	AFU4G09750	50S ribosomal protein L12 [Source:UniProtKB/TrEMBL;Acc:Q4WPM1]
transcript:CADAFUAT00005636	1732.51	656.028	2808.99	4.28181	2.09822	7.74086e-24	1.10097e-22	AFU3G14990	Alpha/beta hydrolase, putative [Source:UniProtKB/TrEMBL;Acc:Q4WZ16]
transcript:CADAFUAT00008868	193.884	37.1687	350.599	9.43265	3.23766	7.7853e-24	1.10567e-22	AFU1G05380	Putative uncharacterized protein [Source:UniProtKB/TrEMBL;Acc:Q4WJN3]
transcript:CADAFUAT00003855	258.401	460.965	55.8364	0.12113	-3.04538	7.81603e-24	1.10841e-22	AFU2G00890	Putative uncharacterized protein [Source:UniProtKB/TrEMBL;Acc:Q4WIR7]
transcript:CADAFUAT00007972	1557.5	579.18	2535.82	4.37829	2.13037	7.84897e-24	1.11146e-22	AFU4G06890	14-alpha sterol demethylase Cyp51A [Source:UniProtKB/TrEMBL;Acc:Q4WNT5]
transcript:CADAFUAT00008826	181.004	33.166	328.842	9.91501	3.30961	8.20202e-24	1.15976e-22	AFU1G01250	Glucuronyl hydrolase, putative [Source:UniProtKB/TrEMBL;Acc:Q4WKU5]
transcript:CADAFUAT00007911	1695.91	2752.92	638.911	0.232085	-2.10728	8.32382e-24	1.17527e-22	AFU4G08400	Putative uncharacterized protein [Source:UniProtKB/TrEMBL;Acc:Q4WP87]
transcript:CADAFUAT00000131	109.314	13.9075	204.721	14.7202	3.87972	8.81268e-24	1.24249e-22	AFU3G01140	Putative uncharacterized protein [Source:UniProtKB/TrEMBL;Acc:Q4WFT0]
transcript:CADAFUAT00005746	2126.5	3432.29	820.707	0.239113	-2.06423	9.50198e-24	1.33772e-22	AFU3G08880	Putative uncharacterized protein [Source:UniProtKB/TrEMBL;Acc:Q4WXB3]
transcript:CADAFUAT00009278	261.23	56.0145	466.446	8.32724	3.05784	1.12695e-23	1.58427e-22	AFU1G03570	Acid phosphatase [Source:UniProtKB/Swiss-Prot;Acc:Q8X176]
transcript:CADAFUAT00000826	60899.7	16555.6	105244	6.35699	2.66834	1.14537e-23	1.60783e-22	AFU8G00580	Glutathione S-transferase, putative [Source:UniProtKB/TrEMBL;Acc:Q4WB03]
transcript:CADAFUAT00008721	582.109	998.877	165.341	0.165527	-2.59486	1.33057e-23	1.86511e-22	AFU1G07560	MYB DNA-binding domain protein [Source:UniProtKB/TrEMBL;Acc:Q4WJ18]
transcript:CADAFUAT00002052	613.46	176.679	1050.24	5.94433	2.57151	1.36085e-23	1.90479e-22	AFU6G06670	Putative uncharacterized protein [Source:UniProtKB/TrEMBL;Acc:Q4WNE3]
transcript:CADAFUAT00008148	420.84	108.045	733.635	6.79007	2.76343	1.42902e-23	1.99734e-22	AFU4G08715	Putative uncharacterized protein [Source:UniProtKB/TrEMBL;Acc:Q4WPB9]
transcript:CADAFUAT00003246	419.196	107.297	731.095	6.81374	2.76845	1.45454e-23	2.02716e-22	AFU8G06030	Alpha-1,3-glucanase, putative [Source:UniProtKB/TrEMBL;Acc:Q4WC17]
transcript:CADAFUAT00004088	1058.72	364.913	1752.53	4.8026	2.26382	1.45444e-23	2.02716e-22	AFU2G17170	Na+/H+ antiporter Nha1 [Source:UniProtKB/TrEMBL;Acc:Q4WZF2]
transcript:CADAFUAT00005703	1707.53	646.48	2768.57	4.28253	2.09846	1.46789e-23	2.04283e-22	AFU3G13090	Putative uncharacterized protein [Source:UniProtKB/TrEMBL;Acc:Q4WYH8]
transcript:CADAFUAT00005429	14691.4	5452.74	23930	4.38862	2.13377	1.47119e-23	2.04449e-22	AFU3G12270	Glutathione peroxidase [Source:UniProtKB/TrEMBL;Acc:Q4WY97]
transcript:CADAFUAT00001546	1033.63	1713.84	353.414	0.206212	-2.2778	1.57245e-23	2.18208e-22	AFU6G00280	NmrA-like family protein [Source:UniProtKB/TrEMBL;Acc:Q4W8Y2]
transcript:CADAFUAT00005044	658.29	196.599	1119.98	5.69679	2.51015	1.58274e-23	2.19323e-22	AFU3G07740	Putative uncharacterized protein [Source:UniProtKB/TrEMBL;Acc:Q4WX04]
transcript:CADAFUAT00000888	133.093	245.212	20.9748	0.0855376	-3.5473	1.63582e-23	2.26355e-22	AFU8G00240	Cytochrome P450 monooxygenase, putative [Source:UniProtKB/TrEMBL;Acc:Q4WAX0]
transcript:CADAFUAT00005710	2312.58	919.353	3705.81	4.03089	2.0111	1.92501e-23	2.65991e-22	AFU3G15090	Adenosine deaminase family protein [Source:UniProtKB/TrEMBL;Acc:Q4WZ26]
transcript:CADAFUAT00005161	397.678	104.137	691.219	6.6376	2.73066	1.9797e-23	2.73159e-22	AFU3G10670	Putative uncharacterized protein [Source:UniProtKB/TrEMBL;Acc:Q4WXT9]
transcript:CADAFUAT00003560	348.594	86.9391	610.249	7.01927	2.81132	1.99465e-23	2.74831e-22	AFU2G01540	Putative uncharacterized protein [Source:UniProtKB/TrEMBL;Acc:Q4WIK3]
transcript:CADAFUAT00001318	128.537	20.2574	236.816	11.6904	3.54725	2.28689e-23	3.1465e-22	AFU4G02650	MFS alpha-glucoside transporter, putative [Source:UniProtKB/TrEMBL;Acc:Q4WA50]
transcript:CADAFUAT00009107	465.957	807.344	124.569	0.154295	-2.69624	2.494e-23	3.4266e-22	AFU1G01175	Putative uncharacterized protein [Source:UniProtKB/TrEMBL;Acc:A4D9R4]
transcript:CADAFUAT00008653	640.585	1092.22	188.947	0.172993	-2.53122	3.1394e-23	4.30724e-22	AFU1G06480	Putative uncharacterized protein [Source:UniProtKB/TrEMBL;Acc:Q4WJC3]
transcript:CADAFUAT00000767	26372.5	9099.65	43645.4	4.79638	2.26195	3.21155e-23	4.40001e-22	AFU8G00440	Steroid monooxygenase, putative [Source:UniProtKB/TrEMBL;Acc:Q4WAZ0]
transcript:CADAFUAT00002557	196.479	38.9419	354.016	9.09088	3.18442	3.39109e-23	4.63943e-22	AFU5G01710	Cytochrome P450 phenylacetate 2-hydroxylase, putative [Source:UniProtKB/TrEMBL;Acc:Q4WE44]
transcript:CADAFUAT00006909	4217.79	6711.42	1724.17	0.2569	-1.96072	3.6734e-23	5.01859e-22	AFU1G13570	Small nuclear ribonucleoprotein complex protein Nhp2, putative [Source:UniProtKB/TrEMBL;Acc:E9RBN4]
transcript:CADAFUAT00008716	11954.9	4663.08	19246.8	4.12749	2.04526	4.06527e-23	5.54615e-22	AFU1G06350	Pathogenesis associated protein Cap20, putative [Source:UniProtKB/TrEMBL;Acc:Q4WJD6]
transcript:CADAFUAT00001276	4479.55	1863.56	7095.54	3.80751	1.92885	4.3435e-23	5.91741e-22	AFU4G04650	Putative uncharacterized protein [Source:UniProtKB/TrEMBL;Acc:Q4W9K0]
transcript:CADAFUAT00000322	302.858	72.9908	532.725	7.29852	2.8676	4.61212e-23	6.27455e-22	AFU3G00680	Amine oxidase [Source:UniProtKB/TrEMBL;Acc:Q4WFX6]
transcript:CADAFUAT00009205	7517.14	12048.9	2985.41	0.247775	-2.0129	5.35686e-23	7.27752e-22	AFU1G06620	Acyl carrier protein [Source:UniProtKB/TrEMBL;Acc:Q4WJA9]
transcript:CADAFUAT00001468	3113.9	1293.72	4934.07	3.81385	1.93125	5.58309e-23	7.57426e-22	AFU4G04070	Mucin family signaling protein Msb2, putative [Source:UniProtKB/TrEMBL;Acc:Q4W9Q8]
transcript:CADAFUAT00008161	45.5319	1.35375	89.7101	66.2677	6.05023	5.72146e-23	7.75113e-22	AFU4G09270	Ankyrin repeat protein [Source:UniProtKB/TrEMBL;Acc:Q4WPH4]
transcript:CADAFUAT00007217	2467.18	1010.05	3924.31	3.88527	1.95802	6.49451e-23	8.78615e-22	AFU1G15260	Putative uncharacterized protein [Source:UniProtKB/TrEMBL;Acc:Q4WRS5]
transcript:CADAFUAT00002375	188.338	37.6675	339.008	9	3.16993	7.07794e-23	9.56213e-22	AFU4G00980	Putative uncharacterized protein [Source:UniProtKB/TrEMBL;Acc:Q4W9C0]
transcript:CADAFUAT00004986	207.739	44.0716	371.407	8.42734	3.07508	7.56177e-23	1.02015e-21	AFU3G13760	Putative uncharacterized protein [Source:UniProtKB/TrEMBL;Acc:Q4WYP3]
transcript:CADAFUAT00000875	524.474	902.03	146.918	0.162874	-2.61817	8.03629e-23	1.08267e-21	AFU8G01890	Na+/H+ exchanger family protein, putative [Source:UniProtKB/TrEMBL;Acc:Q4WBD3]
transcript:CADAFUAT00008652	3724.94	1513.46	5936.41	3.9224	1.97174	8.50167e-23	1.14378e-21	AFU1G00560	Pfs domain protein [Source:UniProtKB/TrEMBL;Acc:Q4WL12]
transcript:CADAFUAT00004897	114.133	211.487	16.7779	0.079333	-3.65594	9.75142e-23	1.31009e-21	AFU2G17240	C2H2 finger domain protein, putative [Source:UniProtKB/TrEMBL;Acc:Q4WZE5]
transcript:CADAFUAT00004581	655.251	201.798	1108.7	5.49412	2.45789	1.04682e-22	1.40445e-21	AFU2G11210	PHD finger and SET domain protein, putative [Source:UniProtKB/TrEMBL;Acc:Q4X149]
transcript:CADAFUAT00008528	3101.34	1284.95	4917.74	3.82719	1.93628	1.19256e-22	1.59777e-21	AFU4G13320	Putative uncharacterized protein [Source:UniProtKB/TrEMBL;Acc:Q4WQM3]
transcript:CADAFUAT00005123	13122.6	21114.3	5130.79	0.243	-2.04097	1.25155e-22	1.67449e-21	AFU3G13900	Glutamate-cysteine ligase Gcs1, putative [Source:UniProtKB/TrEMBL;Acc:Q4WYQ7]
transcript:CADAFUAT00002487	97.5982	12.2224	182.974	14.9704	3.90404	1.37804e-22	1.84118e-21	AFU4G00910	Short chain oxidoreductase (CsgA), putative [Source:UniProtKB/TrEMBL;Acc:Q4W9B4]
transcript:CADAFUAT00005227	1776.63	2859.82	693.449	0.24248	-2.04406	1.38748e-22	1.85125e-21	AFU3G06310	RNA binding protein [Source:UniProtKB/TrEMBL;Acc:Q4WWL6]
transcript:CADAFUAT00003850	2308.07	3688.98	927.164	0.251334	-1.99233	1.49473e-22	1.9916e-21	AFU2G04190	Putative uncharacterized protein [Source:UniProtKB/TrEMBL;Acc:Q4WHU2]
transcript:CADAFUAT00004112	1480.57	2401.11	560.039	0.233242	-2.1001	1.60905e-22	2.14099e-21	AFU2G15900	Putative uncharacterized protein [Source:UniProtKB/TrEMBL;Acc:Q4WZS8]
transcript:CADAFUAT00005394	1361.96	2207.34	516.578	0.234028	-2.09525	1.62094e-22	2.15385e-21	AFU3G06120	Hexaprenyl pyrophosphate synthetase Coq1, putative [Source:UniProtKB/TrEMBL;Acc:Q4WWJ7]
transcript:CADAFUAT00005534	295.101	71.2507	518.952	7.28347	2.86463	1.74897e-22	2.32038e-21	AFU3G09730	Putative uncharacterized protein [Source:UniProtKB/TrEMBL;Acc:Q4WXJ5]
transcript:CADAFUAT00001322	1254.53	474.27	2034.78	4.29035	2.10109	1.75105e-22	2.32038e-21	AFU4G03170	Putative uncharacterized protein [Source:UniProtKB/TrEMBL;Acc:Q4W9Z8]
transcript:CADAFUAT00006603	7598.39	12089.6	3107.17	0.257011	-1.9601	1.79266e-22	2.37228e-21	AFU5G08600	Homoserine O-acetyltransferase [Source:UniProtKB/TrEMBL;Acc:Q4WUI7]
transcript:CADAFUAT00002146	222.895	49.0807	396.709	8.0828	3.01485	1.85505e-22	2.4515e-21	AFU6G14490	Probable beta-glucosidase H [Source:UniProtKB/Swiss-Prot;Acc:Q4WL79]
transcript:CADAFUAT00007727	1735.17	680.996	2789.34	4.09596	2.0342	1.86901e-22	2.46658e-21	AFU4G10190	NAD binding Rossmann fold oxidoreductase, putative [Source:UniProtKB/TrEMBL;Acc:Q4WPR5]
transcript:CADAFUAT00005544	602.738	181.173	1024.3	5.65374	2.49921	1.87453e-22	2.4705e-21	AFU3G14400	Putative uncharacterized protein [Source:UniProtKB/TrEMBL;Acc:Q4WYV5]
transcript:CADAFUAT00004057	2957.95	1223.17	4692.73	3.83652	1.9398	1.91279e-22	2.51751e-21	AFU2G11270	Alpha-1,3-glucan synthase Ags2 [Source:UniProtKB/TrEMBL;Acc:Q4X143]
transcript:CADAFUAT00006852	1615.15	2597.17	633.131	0.243777	-2.03637	2.0001e-22	2.62886e-21	AFU1G11160	Sas10/Utp3 family protein [Source:UniProtKB/TrEMBL;Acc:Q4WSY9]
transcript:CADAFUAT00005000	1053.5	1731.39	375.623	0.216949	-2.20457	2.03564e-22	2.67195e-21	AFU3G05840	RNA binding protein Rnp24, putative [Source:UniProtKB/TrEMBL;Acc:Q4WWH1]
transcript:CADAFUAT00003808	603.809	183.067	1024.55	5.59661	2.48455	2.0645e-22	2.70617e-21	AFU2G04350	Putative uncharacterized protein [Source:UniProtKB/TrEMBL;Acc:Q4WHS6]
transcript:CADAFUAT00005728	6035.15	9574.86	2495.43	0.260624	-1.93996	2.22214e-22	2.90887e-21	AFU3G12700	DUF250 domain membrane protein [Source:UniProtKB/TrEMBL;Acc:Q4WYE0]
transcript:CADAFUAT00008460	5854.09	2505.36	9202.83	3.67326	1.87706	2.33565e-22	3.05334e-21	AFU4G09580	Major allergen Asp f 2 [Source:UniProtKB/Swiss-Prot;Acc:P79017]
transcript:CADAFUAT00005306	315.198	553.541	76.8544	0.138841	-2.84849	2.68378e-22	3.50372e-21	AFU3G06850	Putative uncharacterized protein [Source:UniProtKB/TrEMBL;Acc:Q4WWS0]
transcript:CADAFUAT00004727	728.257	1222.48	234.03	0.191438	-2.38505	3.34843e-22	4.36557e-21	AFU2G15690	Putative uncharacterized protein [Source:UniProtKB/TrEMBL;Acc:Q4WZU9]
transcript:CADAFUAT00000688	4189.18	6625.56	1752.8	0.264552	-1.91838	3.39305e-22	4.41779e-21	AFU6G03210	Conidiation-specific protein (Con-10), putative [Source:UniProtKB/TrEMBL;Acc:Q4WD20]
transcript:CADAFUAT00005564	401.446	109.579	693.313	6.32706	2.66154	3.40677e-22	4.42972e-21	AFU3G10840	Branchpoint-bridging protein [Source:UniProtKB/Swiss-Prot;Acc:Q4WXV6]
transcript:CADAFUAT00004995	686.979	218.686	1155.27	5.2828	2.4013	3.47333e-22	4.51021e-21	AFU3G05580	Chitin synthase activator (Chs3), putative [Source:UniProtKB/TrEMBL;Acc:Q4WWE8]
transcript:CADAFUAT00002163	2840.6	1196.11	4485.09	3.74973	1.90679	3.4838e-22	4.51776e-21	AFU6G08540	C6 finger domain protein, putative [Source:UniProtKB/TrEMBL;Acc:Q4WMV9]
transcript:CADAFUAT00003538	699.424	1173.31	225.536	0.192222	-2.37916	3.91862e-22	5.07485e-21	AFU2G00440	Putative uncharacterized protein [Source:UniProtKB/TrEMBL;Acc:Q4WIW3]
transcript:CADAFUAT00002322	872.586	294.345	1450.83	4.92901	2.3013	4.01302e-22	5.19017e-21	AFU6G09430	Putative uncharacterized protein [Source:UniProtKB/TrEMBL;Acc:Q4WML9]
transcript:CADAFUAT00000537	4394.6	1874.97	6914.24	3.68766	1.8827	4.43457e-22	5.72774e-21	AFU6G04920	NAD-dependent formate dehydrogenase AciA/Fdh [Source:UniProtKB/TrEMBL;Acc:Q4WDJ0]
transcript:CADAFUAT00007537	1407.46	542.279	2272.63	4.19089	2.06726	4.62652e-22	5.96772e-21	AFU1G09610	Putative uncharacterized protein [Source:UniProtKB/TrEMBL;Acc:Q4WTE2]
transcript:CADAFUAT00008181	37.5955	74.5693	0.621566	0.00833541	-6.90653	4.76972e-22	6.14426e-21	AFU4G14170	Putative uncharacterized protein [Source:UniProtKB/TrEMBL;Acc:Q4WQV7]
transcript:CADAFUAT00002465	49011.9	15033	82990.9	5.52059	2.46482	4.89857e-22	6.30187e-21	AFU4G01290
transcript:CADAFUAT00005602	14723.6	23664.7	5782.42	0.244347	-2.03299	5.22439e-22	6.71213e-21	AFU3G06460	Putative uncharacterized protein [Source:UniProtKB/TrEMBL;Acc:Q4WWN1]
transcript:CADAFUAT00006903	192.966	41.447	344.485	8.31146	3.0551	5.42414e-22	6.95954e-21	AFU1G17310	MFS lactose permease, putative [Source:UniProtKB/TrEMBL;Acc:Q4WR71]
transcript:CADAFUAT00003138	2079.29	845.53	3313.04	3.9183	1.97023	5.79235e-22	7.42217e-21	AFU8G06180	DOC family protein [Source:UniProtKB/TrEMBL;Acc:Q4WC03]
transcript:CADAFUAT00006471	83.1151	9.14213	157.088	17.1829	4.1029	5.99498e-22	7.67167e-21	AFU5G14260	Cytochrome b5, putative [Source:UniProtKB/TrEMBL;Acc:Q4WW33]
transcript:CADAFUAT00004439	350.946	94.0628	607.829	6.46195	2.69197	6.01393e-22	7.68579e-21	AFU2G14630	Cell wall glycosyl hydrolase YteR, putative [Source:UniProtKB/TrEMBL;Acc:Q4X058]
transcript:CADAFUAT00008365	236.321	416.22	56.4226	0.13556	-2.883	6.05167e-22	7.72384e-21	AFU4G09250	Putative uncharacterized protein [Source:UniProtKB/TrEMBL;Acc:A4D9M8]
transcript:CADAFUAT00004297	938.319	329.284	1547.35	4.69915	2.2324	6.1287e-22	7.81187e-21	AFU2G07690	Protein kinase, putative [Source:UniProtKB/TrEMBL;Acc:Q4X249]
transcript:CADAFUAT00004743	1196.85	441.882	1951.82	4.41706	2.14309	6.19699e-22	7.88855e-21	AFU2G13990	Putative uncharacterized protein [Source:UniProtKB/TrEMBL;Acc:Q4X0C1]
transcript:CADAFUAT00004941	2572.72	4091	1054.44	0.257747	-1.95597	7.58437e-22	9.64199e-21	AFU3G10660	Hydroxymethylglutaryl-CoA synthase Erg13, putative [Source:UniProtKB/TrEMBL;Acc:Q4WXT8]
transcript:CADAFUAT00001147	2402.45	1006.02	3798.88	3.77614	1.91691	8.16708e-22	1.03692e-20	AFU7G01340	RPEL repeat protein [Source:UniProtKB/TrEMBL;Acc:Q4WAH6]
transcript:CADAFUAT00005278	276.107	68.7751	483.438	7.02926	2.81337	8.53712e-22	1.08248e-20	AFU3G14730	LysR family regulatory protein, putative [Source:UniProtKB/TrEMBL;Acc:Q4WYY9]
transcript:CADAFUAT00000786	1611.36	633.069	2589.66	4.09064	2.03233	8.60777e-22	1.09002e-20	AFU8G01090	Thioredoxin [Source:UniProtKB/TrEMBL;Acc:Q4WB53]
transcript:CADAFUAT00007740	177.533	37.2999	317.766	8.51921	3.09072	9.42126e-22	1.18992e-20	AFU4G07410	Epoxide hydrolase, putative [Source:UniProtKB/TrEMBL;Acc:Q4WNY7]
transcript:CADAFUAT00009083	1164.08	432.936	1895.22	4.3776	2.13014	9.41639e-22	1.18992e-20	AFU1G06500	Putative uncharacterized protein [Source:UniProtKB/TrEMBL;Acc:Q4WJC1]
transcript:CADAFUAT00005170	53.3048	3.35305	103.257	30.7949	4.94462	9.73911e-22	1.22847e-20	AFU3G15150	Putative uncharacterized protein [Source:UniProtKB/TrEMBL;Acc:Q4WZ32]
transcript:CADAFUAT00000956	26045.4	9508.62	42582.3	4.47828	2.16295	9.76683e-22	1.23037e-20	AFU8G00560	Cytochrome P450 oxidoreductase, putative [Source:UniProtKB/TrEMBL;Acc:Q4WB01]
transcript:CADAFUAT00002741	4821	2034.16	7607.84	3.74004	1.90305	9.9926e-22	1.25718e-20	AFU5G03230	Stress response RCI peptide, putative [Source:UniProtKB/TrEMBL;Acc:Q4WEJ5]
transcript:CADAFUAT00000865	799.571	269.451	1329.69	4.93482	2.303	1.02678e-21	1.29013e-20	AFU8G00920	UDP-glucose dehydrogenase Ugd1, putative [Source:UniProtKB/TrEMBL;Acc:Q4WB36]
transcript:CADAFUAT00004627	305.432	79.1441	531.72	6.71838	2.74811	1.02885e-21	1.29105e-20	AFU2G15240	Small oligopeptide transporter, OPT family [Source:UniProtKB/TrEMBL;Acc:Q4WZZ4]
transcript:CADAFUAT00009171	415.12	117.699	712.541	6.05391	2.59787	1.03784e-21	1.30066e-20	AFU1G07230	DSBA-like thioredoxin domain protein [Source:UniProtKB/TrEMBL;Acc:Q4WJ49]
transcript:CADAFUAT00009452	4457.45	1889.79	7025.11	3.71739	1.89429	1.05927e-21	1.3258e-20	AFU7G04870	Glutamine-serine-proline rich protein, putative [Source:UniProtKB/TrEMBL;Acc:Q4WGF6]
transcript:CADAFUAT00002538	1724.58	2779.07	670.085	0.241119	-2.05219	1.2261e-21	1.53263e-20	AFU5G03010	Putative uncharacterized protein [Source:UniProtKB/TrEMBL;Acc:Q4WEH3]
transcript:CADAFUAT00005824	16894.1	27152.4	6635.81	0.244391	-2.03274	1.23724e-21	1.54456e-20	AFU3G06190	Cytochrome c oxidase subunit VIa, putative [Source:UniProtKB/TrEMBL;Acc:Q4WWK4]
transcript:CADAFUAT00008674	557.314	166.751	947.876	5.68437	2.507	1.27221e-21	1.58617e-20	AFU1G04140	C6 finger domain protein, putative [Source:UniProtKB/TrEMBL;Acc:Q4WK07]
transcript:CADAFUAT00007053	380.868	106.961	654.775	6.12162	2.61391	1.32872e-21	1.65451e-20	AFU1G12910	ABC fatty acid transporter, putative [Source:UniProtKB/TrEMBL;Acc:E9R8S7]
transcript:CADAFUAT00009328	7909.06	12571.8	3246.28	0.258219	-1.95333	1.39141e-21	1.73034e-20	AFU7G05290	40S ribosomal protein S13 [Source:UniProtKB/TrEMBL;Acc:Q4WGJ9]
transcript:CADAFUAT00008741	2479.01	3916.92	1041.11	0.265797	-1.9116	1.47449e-21	1.83131e-20	AFU1G06950	Lipoyltransferase and lipoate-protein ligase, putative [Source:UniProtKB/TrEMBL;Acc:Q4WJ76]
transcript:CADAFUAT00002814	290.297	506.637	73.9579	0.145978	-2.77618	1.47868e-21	1.83417e-20	AFU5G00710	GABA permease, putative [Source:UniProtKB/TrEMBL;Acc:Q4WDU7]
transcript:CADAFUAT00004818	976.034	1605.05	347.014	0.216201	-2.20956	1.66914e-21	2.06778e-20	AFU2G12080	Mitochondrial phosphate transporter Pic2, putative [Source:UniProtKB/TrEMBL;Acc:Q4X0W3]
transcript:CADAFUAT00007064	88.9348	11.2689	166.601	14.7841	3.88598	1.67164e-21	2.06823e-20	AFU1G11030	Xylitol dehydrogenase [Source:UniProtKB/TrEMBL;Acc:Q4WT02]
transcript:CADAFUAT00000673	371.845	103.027	640.662	6.21838	2.63654	1.68473e-21	2.08177e-20	AFU6G03510	Flavin containing polyamine oxidase, putative [Source:UniProtKB/TrEMBL;Acc:Q4WD50]
transcript:CADAFUAT00003369	669.379	216.021	1122.74	5.19734	2.37777	1.76962e-21	2.18388e-20	AFU2G00960	NACHT domain protein [Source:UniProtKB/TrEMBL;Acc:A4D9V6]
transcript:CADAFUAT00006853	3543.72	5571.87	1515.56	0.272003	-1.87831	1.94139e-21	2.39281e-20	AFU1G15160	Putative uncharacterized protein [Source:UniProtKB/TrEMBL;Acc:Q4WRT5]
transcript:CADAFUAT00002675	1990.42	3145.45	835.382	0.265584	-1.91276	1.96114e-21	2.4141e-20	AFU5G00720	GNAT family acetyltransferase, putative [Source:UniProtKB/TrEMBL;Acc:Q4WDU8]
transcript:CADAFUAT00007104	254.234	447.601	60.8672	0.135985	-2.87848	2.00902e-21	2.4699e-20	AFU1G10120	UPF0261 domain protein [Source:UniProtKB/TrEMBL;Acc:Q4WT92]
transcript:CADAFUAT00007838	430.278	123.195	737.361	5.98532	2.58143	2.16135e-21	2.65381e-20	AFU4G13250	Calponin homology domain protein [Source:UniProtKB/TrEMBL;Acc:Q4WQL6]
transcript:CADAFUAT00000091	128.27	233.798	22.7421	0.0972724	-3.36183	2.3037e-21	2.82502e-20	AFU3G03420	Nonribosomal peptide synthetase 4 [Source:UniProtKB/Swiss-Prot;Acc:Q4WF53]
transcript:CADAFUAT00006956	224.979	52.6006	397.358	7.55424	2.91729	2.37742e-21	2.91174e-20	AFU1G15510	JmjC domain protein, putative [Source:UniProtKB/TrEMBL;Acc:Q4WRQ2]
transcript:CADAFUAT00000756	878.972	1474.33	283.61	0.192365	-2.37808	2.61306e-21	3.19631e-20	AFU8G02550	MFS peptide transporter, putative [Source:UniProtKB/TrEMBL;Acc:Q4WBJ9]
transcript:CADAFUAT00004808	172.393	35.7962	308.99	8.63193	3.10968	2.87299e-21	3.50982e-20	AFU2G13420	Putative uncharacterized protein [Source:UniProtKB/TrEMBL;Acc:Q4X0H8]
transcript:CADAFUAT00008177	680.697	221.706	1139.69	5.14055	2.36192	2.93299e-21	3.57861e-20	AFU4G10570	Cell cycle regulatory protein, putative [Source:UniProtKB/TrEMBL;Acc:Q4WPV3]
transcript:CADAFUAT00004973	738.658	1228.44	248.873	0.202593	-2.30335	2.93816e-21	3.58042e-20	AFU3G09260	Putative uncharacterized protein [Source:UniProtKB/TrEMBL;Acc:Q4WXE7]
transcript:CADAFUAT00008592	205.874	366.038	45.7093	0.124876	-3.00144	3.01309e-21	3.66712e-20	AFU
transcript:CADAFUAT00000001	411.461	115.52	707.401	6.12363	2.61439	3.04615e-21	3.70272e-20	AFU3G01196	Putative uncharacterized protein [Source:UniProtKB/TrEMBL;Acc:A4D9Z1]
transcript:CADAFUAT00005066	282.267	73.3736	491.16	6.69396	2.74286	3.30322e-21	4.01016e-20	AFU3G10910	Glutaminase, putative [Source:UniProtKB/TrEMBL;Acc:Q4WXW3]
transcript:CADAFUAT00004865	255.26	62.4698	448.051	7.17227	2.84243	3.42793e-21	4.15636e-20	AFU2G14290	Translation initiation factor eIF-2B subunit family protein [Source:UniProtKB/TrEMBL;Acc:Q4X091]
transcript:CADAFUAT00006225	4623.58	1980.53	7266.62	3.66902	1.87539	3.44087e-21	4.16684e-20	AFU5G14930	Putative uncharacterized protein [Source:UniProtKB/TrEMBL;Acc:Q4WWA0]
transcript:CADAFUAT00000013	126.154	21.9795	230.328	10.4792	3.38946	3.6286e-21	4.38871e-20	AFU3G01300	Putative uncharacterized protein [Source:UniProtKB/TrEMBL;Acc:Q4WFR4]
transcript:CADAFUAT00002288	6394.9	10038	2751.79	0.274137	-1.86703	3.752e-21	4.5323e-20	AFU6G10700	Chaperonin, putative [Source:UniProtKB/TrEMBL;Acc:Q4WM94]
transcript:CADAFUAT00006958	65.627	6.08539	125.169	20.5687	4.36238	3.95065e-21	4.76633e-20	AFU1G11020	L-arabinitol 4-dehydrogenase [Source:UniProtKB/TrEMBL;Acc:Q4WT03]
transcript:CADAFUAT00001548	2761.98	1191.93	4332.02	3.63444	1.86173	3.97182e-21	4.78592e-20	AFU6G00300	Serine palmitoyltransferase 1, putative [Source:UniProtKB/TrEMBL;Acc:Q4W8Y4]
transcript:CADAFUAT00007189	602.366	194.746	1009.99	5.18617	2.37467	4.31049e-21	5.18756e-20	AFU1G14710	Beta-glucosidase, putative [Source:UniProtKB/TrEMBL;Acc:Q4WRY0]
transcript:CADAFUAT00006141	2519.75	3979.16	1060.33	0.266471	-1.90795	5.06196e-21	6.08438e-20	AFU5G05820	Homoserine kinase [Source:UniProtKB/TrEMBL;Acc:Q4WTR4]
transcript:CADAFUAT00005268	3500.87	5491.04	1510.7	0.275121	-1.86186	5.17755e-21	6.21563e-20	AFU3G09830	Putative uncharacterized protein [Source:UniProtKB/TrEMBL;Acc:Q4WXK5]
transcript:CADAFUAT00008557	554.838	177.01	932.666	5.269	2.39753	5.41656e-21	6.49452e-20	AFU4G14820	Transferase family protein [Source:UniProtKB/TrEMBL;Acc:Q4WR21]
transcript:CADAFUAT00008310	1649.3	668.292	2630.31	3.93587	1.97668	6.19558e-21	7.4194e-20	AFU4G08080	Restriction of telomere capping protein 5 [Source:UniProtKB/Swiss-Prot;Acc:Q4WP54]
transcript:CADAFUAT00007718	6888.59	10813.8	2963.36	0.274034	-1.86757	6.68207e-21	7.99212e-20	AFU4G06160	Branched-chain-amino-acid aminotransferase [Source:UniProtKB/TrEMBL;Acc:Q4WNL4]
transcript:CADAFUAT00001343	152.25	31.5708	272.929	8.645	3.11187	6.81364e-21	8.13945e-20	AFU4G03340	DUF1212 domain membrane protein [Source:UniProtKB/TrEMBL;Acc:Q4W9Y0]
transcript:CADAFUAT00003594	1870.26	787.163	2953.36	3.7519	1.90762	7.1936e-21	8.58277e-20	AFU2G04770	Autophagy-related protein 13 [Source:UniProtKB/Swiss-Prot;Acc:Q4WHN5]
transcript:CADAFUAT00005068	1888.55	3001.56	775.533	0.258377	-1.95245	7.30298e-21	8.70257e-20	AFU3G10760	Phosphoketolase, putative [Source:UniProtKB/TrEMBL;Acc:Q4WXU8]
transcript:CADAFUAT00007463	6331.86	2773.21	9890.52	3.56646	1.83449	7.53975e-21	8.97369e-20	AFU1G10080	C2H2 transcription factor, putative [Source:UniProtKB/TrEMBL;Acc:Q4WT96]
transcript:CADAFUAT00001418	247.026	62.8574	431.195	6.85989	2.77819	7.60173e-21	9.03637e-20	AFU
transcript:CADAFUAT00004600	363.513	623.798	103.228	0.165483	-2.59524	8.05938e-21	9.56866e-20	AFU2G09450	Carboxylic acid transport protein [Source:UniProtKB/TrEMBL;Acc:Q4X1M4]
transcript:CADAFUAT00006876	87.995	164.304	11.6862	0.0711258	-3.81348	8.98777e-21	1.06579e-19	AFU1G13820	Putative uncharacterized protein [Source:UniProtKB/TrEMBL;Acc:Q4WS68]
transcript:CADAFUAT00007232	522.791	880.058	165.524	0.188083	-2.41056	9.12558e-21	1.08081e-19	AFU1G17580	Xenobiotic compound monooxygenase, DszA family, putative [Source:UniProtKB/TrEMBL;Acc:Q4WR46]
transcript:CADAFUAT00008778	52.9433	101.897	3.98918	0.039149	-4.67488	9.16585e-21	1.08425e-19	AFU1G00170	DUF614 domain protein [Source:UniProtKB/TrEMBL;Acc:Q4WL51]
transcript:CADAFUAT00003787	1590.98	649.145	2532.81	3.90177	1.96413	9.99229e-21	1.18058e-19	AFU2G03070	Putative uncharacterized protein [Source:UniProtKB/TrEMBL;Acc:Q4WI51]
transcript:CADAFUAT00004371	264.613	68.2346	460.992	6.75598	2.75617	1.00092e-20	1.18113e-19	AFU2G08590	4'-phosphopantetheinyl transferase NpgA/CfwA [Source:UniProtKB/TrEMBL;Acc:Q4X1W0]
transcript:CADAFUAT00009254	901.198	322.566	1479.83	4.58769	2.19777	1.06822e-20	1.25901e-19	AFU1G01812	MFS transporter, putative [Source:UniProtKB/TrEMBL;Acc:Q4WKP0]
transcript:CADAFUAT00004588	1940.19	822.006	3058.37	3.72062	1.89554	1.08571e-20	1.27808e-19	AFU2G08290	Putative uncharacterized protein [Source:UniProtKB/TrEMBL;Acc:Q4X1Z0]
transcript:CADAFUAT00007693	738.313	1231.73	244.899	0.198826	-2.33042	1.0881e-20	1.27935e-19	AFU1G13560	Putative uncharacterized protein [Source:UniProtKB/TrEMBL;Acc:Q4WS94]
transcript:CADAFUAT00008614	964.117	1573.35	354.884	0.225559	-2.14842	1.11629e-20	1.3109e-19	AFU1G07570	Putative uncharacterized protein [Source:UniProtKB/TrEMBL;Acc:Q4WJ17]
transcript:CADAFUAT00007015	286.535	77.2984	495.772	6.41374	2.68117	1.11889e-20	1.31236e-19	AFU1G14340	Metalloreductase, putative [Source:UniProtKB/TrEMBL;Acc:Q4WS16]
transcript:CADAFUAT00008964	6971.94	10932.2	3011.72	0.275491	-1.85992	1.14581e-20	1.34231e-19	AFU1G06530	Mitochondrial carrier protein (Ymc1), putative [Source:UniProtKB/TrEMBL;Acc:Q4WJB8]
transcript:CADAFUAT00003194	569.056	179.737	958.375	5.33211	2.41471	1.15426e-20	1.35058e-19	AFU8G05220	Acetamidase, putative [Source:UniProtKB/TrEMBL;Acc:Q4WC97]
transcript:CADAFUAT00003640	450.81	137.351	764.268	5.56434	2.47621	1.18479e-20	1.38463e-19	AFU2G04400	Putative uncharacterized protein [Source:UniProtKB/TrEMBL;Acc:Q4WHS1]
transcript:CADAFUAT00000398	308.65	532.002	85.2983	0.160335	-2.64084	1.28098e-20	1.49524e-19	AFU3G00780	cAMP receptor (Car4), putative [Source:UniProtKB/TrEMBL;Acc:Q4WFW6]
transcript:CADAFUAT00006069	185.629	39.7781	331.48	8.33323	3.05888	1.47232e-20	1.71653e-19	AFU5G14650	RING finger protein [Source:UniProtKB/TrEMBL;Acc:Q4WW72]
transcript:CADAFUAT00004068	1163.38	455.866	1870.88	4.10402	2.03704	1.48388e-20	1.72793e-19	AFU2G14010	Putative uncharacterized protein [Source:UniProtKB/TrEMBL;Acc:Q4X0B9]
transcript:CADAFUAT00002787	52.3105	100.554	4.06714	0.0404473	-4.62781	1.55069e-20	1.80356e-19	AFU5G00810	Putative uncharacterized protein [Source:UniProtKB/TrEMBL;Acc:Q4WDV6]
transcript:CADAFUAT00004059	1359.93	536.581	2183.28	4.06887	2.02463	1.60487e-20	1.86434e-19	AFU2G10720	Putative uncharacterized protein [Source:UniProtKB/TrEMBL;Acc:Q4X198]
transcript:CADAFUAT00003627	103.208	16.954	189.463	11.1751	3.48222	1.65972e-20	1.92575e-19	AFU2G04560	Oxidoreductase, short-chain dehydrogenase/reductase family [Source:UniProtKB/TrEMBL;Acc:Q4WHQ5]
transcript:CADAFUAT00006552	179.611	40.3647	318.857	7.89939	2.98174	1.77575e-20	2.05791e-19	AFU5G06930	Putative uncharacterized protein [Source:UniProtKB/TrEMBL;Acc:Q4WU24]
transcript:CADAFUAT00006855	1524.33	623.567	2425.09	3.88906	1.95942	1.97031e-20	2.28067e-19	AFU1G09080	Hydrolase, alpha/beta fold family protein [Source:UniProtKB/TrEMBL;Acc:Q4WTJ5]
transcript:CADAFUAT00004072	711.498	240.521	1182.48	4.9163	2.29757	1.99027e-20	2.30102e-19	AFU2G13660	Putative uncharacterized protein [Source:UniProtKB/TrEMBL;Acc:Q4X0F4]
transcript:CADAFUAT00001316	158.88	33.4055	284.355	8.51221	3.08953	2.0721e-20	2.39279e-19	AFU4G03810	Putative uncharacterized protein [Source:UniProtKB/TrEMBL;Acc:Q4W9T3]
transcript:CADAFUAT00002582	4210.42	1890.29	6530.55	3.45479	1.7886	2.17208e-20	2.50525e-19	AFU5G03710	Putative uncharacterized protein [Source:UniProtKB/TrEMBL;Acc:Q4WEP2]
transcript:CADAFUAT00000285	5440.89	8479.48	2402.31	0.283308	-1.81956	2.3264e-20	2.68005e-19	AFU3G00900	Alpha-amylase, putative [Source:UniProtKB/TrEMBL;Acc:Q4WFV4]
transcript:CADAFUAT00000821	151.346	270.88	31.8121	0.11744	-3.09001	2.34307e-20	2.69606e-19	AFU8G01030	Putative uncharacterized protein [Source:UniProtKB/TrEMBL;Acc:Q4WB47]
transcript:CADAFUAT00004320	307.919	531.779	84.0598	0.158073	-2.66134	2.46347e-20	2.83124e-19	AFU2G12650	DUF636 domain protein [Source:UniProtKB/TrEMBL;Acc:Q4X0Q6]
transcript:CADAFUAT00001845	22296.8	35842.9	8750.76	0.244142	-2.03421	2.53399e-20	2.90884e-19	AFU6G09740	Thioredoxin reductase GliT [Source:UniProtKB/TrEMBL;Acc:E9RAH5]
transcript:CADAFUAT00000254	274.29	73.4819	475.097	6.4655	2.69276	2.63903e-20	3.02584e-19	AFU3G03520	Integral membrane protein [Source:UniProtKB/TrEMBL;Acc:Q4WF43]
transcript:CADAFUAT00001768	9942.84	4281.84	15603.8	3.64419	1.8656	2.88962e-20	3.30924e-19	AFU6G12580	Anthranilate synthase component I, putative [Source:UniProtKB/TrEMBL;Acc:Q4WLR6]
transcript:CADAFUAT00001876	512.334	159.988	864.679	5.40466	2.4342	2.94551e-20	3.36927e-19	AFU6G13920	Adenylate-forming enzyme, putative [Source:UniProtKB/TrEMBL;Acc:Q4WLD5]
transcript:CADAFUAT00009429	102.13	16.5983	187.662	11.3061	3.49903	3.08523e-20	3.52493e-19	AFU7G06820	Galactose oxidase, putative [Source:UniProtKB/TrEMBL;Acc:Q4WH00]
transcript:CADAFUAT00007429	314.838	542.258	87.4186	0.161212	-2.63297	3.25263e-20	3.71182e-19	AFU1G14230	Conserved fungal protein [Source:UniProtKB/TrEMBL;Acc:Q4WS27]
transcript:CADAFUAT00005477	172.117	305.994	38.2396	0.124969	-3.00036	3.46568e-20	3.9503e-19	AFU3G07860	Glycosyl transferase, putative [Source:UniProtKB/TrEMBL;Acc:Q4WX14]
transcript:CADAFUAT00005626	1031	389.444	1672.56	4.29475	2.10258	3.5424e-20	4.03302e-19	AFU3G08440	Putative uncharacterized protein [Source:UniProtKB/TrEMBL;Acc:Q4WX71]
transcript:CADAFUAT00000357	138.284	28.0086	248.56	8.87439	3.14965	3.56879e-20	4.0583e-19	AFU3G00670	DUF1275 domain protein [Source:UniProtKB/TrEMBL;Acc:Q4WFX7]
transcript:CADAFUAT00006218	1087.64	1765.08	410.196	0.232395	-2.10535	3.76427e-20	4.27558e-19	AFU5G12810	Mitochondrial large ribosomal subunit YmL35, putative [Source:UniProtKB/TrEMBL;Acc:Q4WVP2]
transcript:CADAFUAT00008110	1862.6	781.727	2943.48	3.76535	1.91278	3.7718e-20	4.27911e-19	AFU4G08750	Putative uncharacterized protein [Source:UniProtKB/TrEMBL;Acc:Q4WPC3]
transcript:CADAFUAT00003273	127.569	231.323	23.8141	0.102947	-3.28002	3.78053e-20	4.28401e-19	AFU8G05770	Putative uncharacterized protein [Source:UniProtKB/TrEMBL;Acc:Q4WC44]
transcript:CADAFUAT00009283	18986.8	30551	7422.54	0.242955	-2.04124	3.8826e-20	4.39454e-19	AFU1G04530	60S ribosomal protein L20 [Source:UniProtKB/TrEMBL;Acc:Q4WJW9]
transcript:CADAFUAT00000629	569.611	957.08	182.142	0.19031	-2.39357	4.44883e-20	5.02956e-19	AFU6G03070	Extracellular dioxygenase, putative [Source:UniProtKB/TrEMBL;Acc:Q4WD07]
transcript:CADAFUAT00002795	461.993	782.535	141.451	0.18076	-2.46785	4.57546e-20	5.1667e-19	AFU5G01160	MFS monosaccharide transporter, putative [Source:UniProtKB/TrEMBL;Acc:Q4WDY9]
transcript:CADAFUAT00003512	1907.72	3011.48	803.966	0.266967	-1.90526	4.66443e-20	5.26105e-19	AFU2G04270	Mitochondrial inner membrane translocase subunit (TIM17), putative [Source:UniProtKB/TrEMBL;Acc:Q4WHT4]
transcript:CADAFUAT00005898	137.408	28.1718	246.643	8.75496	3.1301	4.90317e-20	5.5239e-19	AFU5G12720	ABC multidrug transporter, putative [Source:UniProtKB/TrEMBL;Acc:Q4WVN3]
transcript:CADAFUAT00008907	100.209	16.7041	183.715	10.9982	3.45919	5.32582e-20	5.99309e-19	AFU1G02960	Putative uncharacterized protein [Source:UniProtKB/TrEMBL;Acc:Q4WKC4]
transcript:CADAFUAT00006823	1048.65	399.33	1697.97	4.25205	2.08816	5.48509e-20	6.16517e-19	AFU1G12480	Nuclear RNA binding protein, putative [Source:UniProtKB/TrEMBL;Acc:E9R3E8]
transcript:CADAFUAT00005760	78.0141	9.77122	146.257	14.9681	3.90382	6.42517e-20	7.21344e-19	AFU3G13580	Dynamin GTPase, putative [Source:UniProtKB/TrEMBL;Acc:Q4WYM5]
transcript:CADAFUAT00002067	223.959	56.66	391.258	6.90536	2.78772	6.63721e-20	7.43453e-19	AFU6G07300	mRNA splicing factor (Prp17), putative [Source:UniProtKB/TrEMBL;Acc:Q4WN79]
transcript:CADAFUAT00004976	890.512	324.64	1456.38	4.48615	2.16548	6.63742e-20	7.43453e-19	AFU3G12210	Carboxypeptidase Y, putative [Source:UniProtKB/TrEMBL;Acc:Q4WY91]
transcript:CADAFUAT00001296	113.531	19.6553	207.406	10.5521	3.39946	6.7795e-20	7.58491e-19	AFU4G03280	Short-chain dehydrogenase/reductase family protein, putative [Source:UniProtKB/TrEMBL;Acc:Q4W9Y7]
transcript:CADAFUAT00006288	450.526	142.323	758.729	5.33104	2.41442	6.88724e-20	7.69656e-19	AFU5G12750	Putative uncharacterized protein [Source:UniProtKB/TrEMBL;Acc:Q4WVN6]
transcript:CADAFUAT00005951	554.089	925.849	182.33	0.196933	-2.34422	7.16669e-20	7.99964e-19	AFU5G13710	Carboxylesterase, putative [Source:UniProtKB/TrEMBL;Acc:Q4WVY1]
transcript:CADAFUAT00004886	2743.87	4269.99	1217.74	0.285185	-1.81003	7.58969e-20	8.46207e-19	AFU2G16040	rRNA biogenesis protein RRP5, putative [Source:UniProtKB/TrEMBL;Acc:Q4WZR4]
transcript:CADAFUAT00009037	1051.1	402.526	1699.67	4.2225	2.0781	7.60814e-20	8.47289e-19	AFU1G00210	Putative uncharacterized protein [Source:UniProtKB/TrEMBL;Acc:Q4WL47]
transcript:CADAFUAT00000054	16552.6	26245.4	6859.76	0.26137	-1.93584	7.69693e-20	8.56195e-19	AFU3G04220	Fatty acid synthase beta subunit, putative [Source:UniProtKB/TrEMBL;Acc:Q4WEX6]
transcript:CADAFUAT00003711	371.503	632.964	110.042	0.173851	-2.52408	8.64446e-20	9.60495e-19	AFU2G04890	TAM domain methyltransferase, putative [Source:UniProtKB/TrEMBL;Acc:Q4WHM3]
transcript:CADAFUAT00006292	716.669	1180.37	252.964	0.214308	-2.22224	8.72028e-20	9.67811e-19	AFU5G13750	Calcium binding protein Caleosin, putative [Source:UniProtKB/TrEMBL;Acc:Q4WVY5]
transcript:CADAFUAT00002484	102.31	16.9535	187.666	11.0695	3.46852	8.75045e-20	9.7005e-19	AFU4G01105	C6 and C2H2 transcription factor, putative [Source:UniProtKB/TrEMBL;Acc:Q4W9D2]
transcript:CADAFUAT00000836	3071.36	1396.95	4745.77	3.39724	1.76436	9.01454e-20	9.98186e-19	AFU8G00570	Alpha/beta hydrolase, putative [Source:UniProtKB/TrEMBL;Acc:Q4WB02]
transcript:CADAFUAT00003693	233.74	60.6097	406.869	6.71294	2.74694	9.10935e-20	1.00753e-18	AFU2G03130	Putative uncharacterized protein [Source:UniProtKB/TrEMBL;Acc:Q4WI45]
transcript:CADAFUAT00002920	65.5317	7.08341	123.98	17.5029	4.12952	9.34911e-20	1.03287e-18	AFU5G00630	Choline dehydrogenase, putative [Source:UniProtKB/TrEMBL;Acc:Q4WDT9]
transcript:CADAFUAT00008257	109.758	199.88	19.6364	0.0982406	-3.34754	9.42311e-20	1.03986e-18	AFU4G09920	Putative uncharacterized protein [Source:UniProtKB/TrEMBL;Acc:Q4WPN8]
transcript:CADAFUAT00008504	94.0393	15.3382	172.74	11.2621	3.4934	1.01824e-19	1.12238e-18	AFU4G09540	Acetyltransferase, GNAT family family [Source:UniProtKB/TrEMBL;Acc:Q4WPK1]
transcript:CADAFUAT00007831	546.11	180.452	911.768	5.05269	2.33705	1.16696e-19	1.28484e-18	AFU4G08500	Transcription elongation factor spt5 [Source:UniProtKB/Swiss-Prot;Acc:Q4WP96]
transcript:CADAFUAT00008284	40.7909	2.01847	79.5633	39.4176	5.30077	1.21047e-19	1.33124e-18	AFU4G08700	Putative uncharacterized protein [Source:UniProtKB/TrEMBL;Acc:Q4WPB7]
transcript:CADAFUAT00009616	1541.9	641.048	2442.76	3.81057	1.93001	1.23705e-19	1.35893e-18	AFU7G03920	Putative uncharacterized protein [Source:UniProtKB/TrEMBL;Acc:Q4WG63]
transcript:CADAFUAT00008648	1738.08	2738.09	738.076	0.269559	-1.89133	1.30446e-19	1.43137e-18	AFU1G04370	Ribosome assembly and transport protein Srp40, putative [Source:UniProtKB/TrEMBL;Acc:Q4WJY5]
transcript:CADAFUAT00000950	1679.54	693.254	2665.82	3.84538	1.94313	1.36108e-19	1.4918e-18	AFU8G00940	MFS multidrug transporter, putative [Source:UniProtKB/TrEMBL;Acc:Q4WB38]
transcript:CADAFUAT00001482	290.153	80.7157	499.59	6.1895	2.62982	1.3791e-19	1.50815e-18	AFU4G03722	Putative uncharacterized protein [Source:UniProtKB/TrEMBL;Acc:A4DA75]
transcript:CADAFUAT00000814	3185.48	1428.13	4942.84	3.46107	1.79122	1.37898e-19	1.50815e-18	AFU8G00470	Putative uncharacterized protein [Source:UniProtKB/TrEMBL;Acc:Q4WAZ2]
transcript:CADAFUAT00003636	412.573	130.096	695.05	5.34261	2.41754	1.44606e-19	1.57959e-18	AFU2G01450	Alpha-1,6 mannosyltransferase subunit (Mnn9), putative [Source:UniProtKB/TrEMBL;Acc:Q4WIL2]
transcript:CADAFUAT00009325	3604.8	1623.52	5586.08	3.44073	1.78272	1.50322e-19	1.64018e-18	AFU7G08590	Putative uncharacterized protein [Source:UniProtKB/TrEMBL;Acc:Q4WH73]
transcript:CADAFUAT00009372	5373.58	2423.15	8324	3.43519	1.78039	1.54836e-19	1.68754e-18	AFU7G03800	C2 domain protein [Source:UniProtKB/TrEMBL;Acc:Q4WG51]
transcript:CADAFUAT00004468	135.687	243.079	28.295	0.116403	-3.1028	1.56461e-19	1.70333e-18	AFU2G14530	Probable feruloyl esterase C [Source:UniProtKB/Swiss-Prot;Acc:A4D9B6]
transcript:CADAFUAT00005995	10683.9	16697.8	4670.03	0.279679	-1.83816	1.63292e-19	1.77571e-18	AFU5G06610	Glutathione synthetase, putative [Source:UniProtKB/TrEMBL;Acc:Q4WTZ2]
transcript:CADAFUAT00003304	48.6858	3.37789	93.9938	27.8262	4.79837	1.91021e-19	2.07492e-18	AFU2G01770	GMC oxidoreductase [Source:UniProtKB/TrEMBL;Acc:Q4WII1]
transcript:CADAFUAT00002595	4352.31	6740.54	1964.08	0.291382	-1.77901	2.1363e-19	2.3179e-18	AFU5G02230	Actin interacting protein 2 [Source:UniProtKB/TrEMBL;Acc:Q4WE96]
transcript:CADAFUAT00004625	361.733	613.893	109.574	0.17849	-2.48608	2.1623e-19	2.3435e-18	AFU2G17810	RTA1 domain protein, putative [Source:UniProtKB/TrEMBL;Acc:Q4WZ87]
transcript:CADAFUAT00005133	302.123	84.9073	519.34	6.11655	2.61272	2.16536e-19	2.3442e-18	AFU3G12220	ABC transporter, putative [Source:UniProtKB/TrEMBL;Acc:Q4WY92]
transcript:CADAFUAT00008450	2503.66	1123.18	3884.14	3.45817	1.79001	2.24881e-19	2.43182e-18	AFU4G10100	FAD binding domain protein [Source:UniProtKB/TrEMBL;Acc:Q4WPQ6]
transcript:CADAFUAT00007921	815.299	294.718	1335.88	4.53274	2.18038	2.2739e-19	2.45622e-18	AFU4G09830	Indoleamine 2,3-dioxygenase pyrrole 2,3-dioxygenase [Source:UniProtKB/TrEMBL;Acc:Q4WPM9]
transcript:CADAFUAT00000262	83.4799	154.154	12.8058	0.0830718	-3.5895	2.30427e-19	2.48625e-18	AFU3G02550	Putative uncharacterized protein [Source:UniProtKB/TrEMBL;Acc:Q4WFD9]
transcript:CADAFUAT00005033	1690.76	2676.44	705.087	0.263442	-1.92444	2.42346e-19	2.61195e-18	AFU3G07910	UDP-glucose 4-epimerase, putative [Source:UniProtKB/TrEMBL;Acc:Q4WX18]
transcript:CADAFUAT00000973	91428	26601.2	156255	5.87398	2.55434	2.86336e-19	3.08264e-18	AFU8G00550	Methyltransferase SirN-like, putative [Source:UniProtKB/TrEMBL;Acc:Q4WB00]
transcript:CADAFUAT00007164	383.239	114.859	651.62	5.67323	2.50417	2.93486e-19	3.15612e-18	AFU1G17260	Putative uncharacterized protein [Source:UniProtKB/TrEMBL;Acc:Q4WR76]
transcript:CADAFUAT00000630	202.029	51.087	352.971	6.90921	2.78852	2.95879e-19	3.17832e-18	AFU6G03890	Catalase A [Source:UniProtKB/Swiss-Prot;Acc:P78574]
transcript:CADAFUAT00007529	2152.71	3356.01	949.405	0.282897	-1.82165	3.0165e-19	3.23673e-18	AFU1G09540	Vacuolar transporter chaperon Vtc1, putative [Source:UniProtKB/TrEMBL;Acc:Q4WTE9]
transcript:CADAFUAT00001495	21588.8	8761.89	34415.8	3.92789	1.97376	3.24252e-19	3.47541e-18	AFU6G00690	Putative uncharacterized protein [Source:UniProtKB/TrEMBL;Acc:Q4W922]
transcript:CADAFUAT00003859	1649.61	703.758	2595.45	3.68799	1.88283	3.27611e-19	3.50753e-18	AFU2G03650	Golgi to endosome transport protein (Ent3), putative [Source:UniProtKB/TrEMBL;Acc:Q4WHZ5]
transcript:CADAFUAT00005661	62.145	117.252	7.03848	0.0600289	-4.0582	3.32258e-19	3.55336e-18	AFU3G15240	Putative uncharacterized protein [Source:UniProtKB/TrEMBL;Acc:Q4WZ41]
transcript:CADAFUAT00008797	38.5865	1.69408	75.4788	44.5545	5.4775	3.46239e-19	3.69881e-18	AFU1G00310	Class V chitinase, putative [Source:UniProtKB/TrEMBL;Acc:Q4WL37]
transcript:CADAFUAT00003032	192.875	337.921	47.8294	0.14154	-2.82072	3.60007e-19	3.84166e-18	AFU8G05780	NACHT and Ankyrin domain protein [Source:UniProtKB/TrEMBL;Acc:Q4WC43]
transcript:CADAFUAT00008744	639.598	222.579	1056.62	4.74715	2.24706	3.91588e-19	4.17406e-18	AFU1G06470	Neutral/alkaline nonlysosomal ceramidase, putative [Source:UniProtKB/TrEMBL;Acc:Q4WJC4]
transcript:CADAFUAT00003045	1850.62	2895.93	805.317	0.278086	-1.8464	4.13358e-19	4.40129e-18	AFU8G04790	Ribosome biogenesis protein, putative [Source:UniProtKB/TrEMBL;Acc:Q4WCD7]
transcript:CADAFUAT00007795	53.0365	4.73164	101.341	21.4178	4.42074	4.32341e-19	4.59831e-18	AFU4G14751	Putative uncharacterized protein [Source:UniProtKB/TrEMBL;Acc:Q4WR14]
transcript:CADAFUAT00000306	14465	22809.8	6120.21	0.268315	-1.898	4.3281e-19	4.59831e-18	AFU3G04170	Pyruvate dehydrogenase E1 beta subunit PdbA, putative [Source:UniProtKB/TrEMBL;Acc:Q4WEY1]
transcript:CADAFUAT00005360	293.404	85.7354	501.073	5.84441	2.54706	4.33541e-19	4.5984e-18	AFU3G12920	Nonribosomal peptide synthetase 5 [Source:UniProtKB/Swiss-Prot;Acc:Q4WYG2]
transcript:CADAFUAT00004687	786.769	293.977	1279.56	4.35258	2.12187	4.33766e-19	4.5984e-18	AFU2G12070	C6 transcription factor, putative [Source:UniProtKB/TrEMBL;Acc:Q4X0W4]
transcript:CADAFUAT00000207	1128.01	1804.48	451.538	0.250232	-1.99866	4.38374e-19	4.64217e-18	AFU3G01430	Benzodiazepine receptor family protein [Source:UniProtKB/TrEMBL;Acc:Q4WFQ1]
transcript:CADAFUAT00006581	795.149	300.546	1289.75	4.29137	2.10144	4.53117e-19	4.78828e-18	AFU5G13650	Putative uncharacterized protein [Source:UniProtKB/TrEMBL;Acc:Q4WVX5]
transcript:CADAFUAT00001827	1189.78	484.732	1894.83	3.90904	1.96681	4.53159e-19	4.78828e-18	AFU6G07950	Fungal specific transcription factor, putative [Source:UniProtKB/TrEMBL;Acc:Q4WN16]
transcript:CADAFUAT00009040	366.027	114.884	617.17	5.37211	2.42549	5.03066e-19	5.30984e-18	AFU1G05240	PHD finger and BAH domain protein (Snt2), putative [Source:UniProtKB/TrEMBL;Acc:Q4WJP7]
transcript:CADAFUAT00002704	955.25	362.342	1548.16	4.27265	2.09513	5.10276e-19	5.38008e-18	AFU5G00730	H /K ATPase alpha subunit, putative [Source:UniProtKB/TrEMBL;Acc:Q4WDU9]
transcript:CADAFUAT00004383	1536.37	2414.68	658.061	0.272525	-1.87554	5.11825e-19	5.39055e-18	AFU2G15915	Glycosyltransferase family protein [Source:UniProtKB/TrEMBL;Acc:A4D9C1]
transcript:CADAFUAT00009571	65.8695	7.76354	123.975	15.9689	3.9972	5.24332e-19	5.51629e-18	AFU7G04550	Serine/threonine protein kinase, putative [Source:UniProtKB/TrEMBL;Acc:Q4WGC4]
transcript:CADAFUAT00005321	3723.96	1725.96	5721.96	3.31524	1.72912	5.77134e-19	6.06522e-18	AFU3G05820	ZZ type zinc finger domain protein [Source:UniProtKB/TrEMBL;Acc:Q4WWG9]
transcript:CADAFUAT00003549	467.219	155.678	778.759	5.00236	2.32261	6.19742e-19	6.50595e-18	AFU2G05070	Putative uncharacterized protein [Source:UniProtKB/TrEMBL;Acc:Q4WHK5]
transcript:CADAFUAT00001259	37.9807	1.71892	74.2424	43.1913	5.43267	6.29755e-19	6.60392e-18	AFU7G01200	Aspergillopepsin, putaitve [Source:UniProtKB/TrEMBL;Acc:Q4WAG2]
transcript:CADAFUAT00007664	264.77	72.6089	456.932	6.29305	2.65376	6.30701e-19	6.60669e-18	AFU1G16140	Putative uncharacterized protein [Source:UniProtKB/TrEMBL;Acc:Q4WRI9]
transcript:CADAFUAT00004001	396.311	124.279	668.343	5.37778	2.42701	6.4406e-19	6.73936e-18	AFU2G10230	Inositol oxygenase, putative [Source:UniProtKB/TrEMBL;Acc:Q4X1E7]
transcript:CADAFUAT00008103	115.787	208.083	23.4914	0.112894	-3.14695	6.75279e-19	7.05841e-18	AFU4G14670	MFS quinate transporter, putative [Source:UniProtKB/TrEMBL;Acc:Q4WR06]
transcript:CADAFUAT00006428	820.285	306.521	1334.05	4.35222	2.12175	6.95978e-19	7.26694e-18	AFU5G13940	FAD dependent oxidoreductase superfamily [Source:UniProtKB/TrEMBL;Acc:Q4WW02]
transcript:CADAFUAT00000145	150.73	34.3583	267.101	7.77399	2.95866	7.53035e-19	7.85423e-18	AFU3G01970	Putative uncharacterized protein [Source:UniProtKB/TrEMBL;Acc:Q4WFJ8]
transcript:CADAFUAT00006875	161.696	37.8264	285.565	7.54936	2.91635	7.73814e-19	8.06229e-18	AFU1G16360	Putative uncharacterized protein [Source:UniProtKB/TrEMBL;Acc:Q4WRG8]
transcript:CADAFUAT00004685	1413.48	2226.52	600.448	0.26968	-1.89068	7.76697e-19	8.08365e-18	AFU2G17050	Nuclear export protein Noc3 [Source:UniProtKB/TrEMBL;Acc:Q4WZG4]
transcript:CADAFUAT00001389	58.6141	6.86352	110.365	16.0799	4.00719	7.91637e-19	8.2303e-18	AFU
transcript:CADAFUAT00007747	1339.33	562.007	2116.65	3.76622	1.91312	7.99538e-19	8.30355e-18	AFU4G13000	Lysine-specific histone demethylase Aof2, putative [Source:UniProtKB/TrEMBL;Acc:Q4WQJ1]
transcript:CADAFUAT00004609	20812	32996.8	8627.26	0.261457	-1.93535	8.12385e-19	8.42796e-18	AFU2G10660	Mannitol-1-phosphate 5-dehydrogenase [Source:UniProtKB/Swiss-Prot;Acc:Q4X1A4]
transcript:CADAFUAT00001125	130.883	27.4415	234.325	8.53907	3.09408	8.40105e-19	8.70622e-18	AFU7G00730	High affinity methionine permease [Source:UniProtKB/TrEMBL;Acc:Q4WAB7]
transcript:CADAFUAT00009410	1164.95	1858.38	471.523	0.253728	-1.97865	8.92556e-19	9.2399e-18	AFU7G06620	Integral membrane protein Pth11-like, putative [Source:UniProtKB/TrEMBL;Acc:Q4WGY0]
transcript:CADAFUAT00001127	70.555	9.49514	131.615	13.8613	3.79299	8.99668e-19	9.3036e-18	AFU7G00530	NACHT and Ankyrin domain protein [Source:UniProtKB/TrEMBL;Acc:Q4WA97]
transcript:CADAFUAT00005698	3512.03	1650.88	5373.19	3.25475	1.70255	9.08212e-19	9.38196e-18	AFU3G11250	C2H2 transcription factor (Swi5), putative [Source:UniProtKB/TrEMBL;Acc:Q4WXZ7]
transcript:CADAFUAT00002036	191.163	48.4457	333.88	6.89185	2.78489	9.23016e-19	9.52474e-18	AFU6G14050	FAD binding domain protein [Source:UniProtKB/TrEMBL;Acc:Q4WLC3]
transcript:CADAFUAT00007817	641.891	227.687	1056.1	4.63837	2.21362	9.39333e-19	9.68282e-18	AFU4G10940	DlpA domain protein [Source:UniProtKB/TrEMBL;Acc:Q4WPY8]
transcript:CADAFUAT00002855	138.508	30.7581	246.259	8.00631	3.00114	9.43765e-19	9.71818e-18	AFU5G01050	Putative uncharacterized protein [Source:UniProtKB/TrEMBL;Acc:Q4WDX9]
transcript:CADAFUAT00009178	306.667	521.701	91.6331	0.175643	-2.50928	1.06122e-18	1.09161e-17	AFU1G06810	Aconitate hydratase, mitochondrial [Source:UniProtKB/TrEMBL;Acc:Q4WJ90]
transcript:CADAFUAT00008840	11223.9	17482.5	4965.17	0.284007	-1.816	1.08098e-18	1.11075e-17	AFU1G03100	ATP synthase delta chain, mitochondrial, putative [Source:UniProtKB/TrEMBL;Acc:Q4WKB0]
transcript:CADAFUAT00003463	1780.77	2766.18	795.368	0.287533	-1.7982	1.08889e-18	1.1177e-17	AFU2G05720	Putative uncharacterized protein [Source:UniProtKB/TrEMBL;Acc:Q4WHE2]
transcript:CADAFUAT00007797	25.9202	0	51.8403	Inf	Inf	1.11117e-18	1.13894e-17	AFU4G14540	C6 transcription factor (AflR), putative [Source:UniProtKB/TrEMBL;Acc:Q4WQZ3]
transcript:CADAFUAT00005064	4044.15	6241.03	1847.27	0.295988	-1.75639	1.11194e-18	1.13894e-17	AFU3G07900	Cell surface spherulin 4-like protein, putative [Source:UniProtKB/TrEMBL;Acc:Q4WX17]
transcript:CADAFUAT00005861	1028.2	1655.94	400.452	0.241828	-2.04795	1.18104e-18	1.20845e-17	AFU3G11430	Arginase, putative [Source:UniProtKB/TrEMBL;Acc:Q4WY15]
transcript:CADAFUAT00005487	1078.86	439.578	1718.14	3.90862	1.96666	1.19233e-18	1.21872e-17	AFU3G07350	Putative uncharacterized protein [Source:UniProtKB/TrEMBL;Acc:Q4WWW7]
transcript:CADAFUAT00007926	1497.07	2358.78	635.359	0.269359	-1.8924	1.19533e-18	1.22049e-17	AFU4G11130	Putative uncharacterized protein [Source:UniProtKB/TrEMBL;Acc:Q4WQ06]
transcript:CADAFUAT00008141	383.18	644.735	121.626	0.188645	-2.40626	1.22235e-18	1.24677e-17	AFU4G06040	Putative uncharacterized protein [Source:UniProtKB/TrEMBL;Acc:Q4WNK2]
transcript:CADAFUAT00001439	559.061	193.287	924.835	4.78478	2.25845	1.2244e-18	1.24755e-17	AFU4G04700	F-box domain protein [Source:UniProtKB/TrEMBL;Acc:Q4W9J5]
transcript:CADAFUAT00008479	1916.08	2979.74	852.413	0.286069	-1.80556	1.44691e-18	1.47272e-17	AFU4G07040	Aspartic-type endopeptidase ctsD [Source:UniProtKB/Swiss-Prot;Acc:Q4WNV0]
transcript:CADAFUAT00005942	4039.71	6197.99	1881.43	0.303555	-1.71997	1.4754e-18	1.50015e-17	AFU5G13130	Chorismate mutase [Source:UniProtKB/TrEMBL;Acc:Q4WVS3]
transcript:CADAFUAT00004703	784.72	298.028	1271.41	4.26609	2.09291	1.50372e-18	1.52733e-17	AFU2G15890	RING finger protein, putative [Source:UniProtKB/TrEMBL;Acc:Q4WZS9]
transcript:CADAFUAT00005961	67.6124	8.42637	126.799	15.0478	3.91148	1.51118e-18	1.53294e-17	AFU5G14640	Haloacid dehalogenase, type II [Source:UniProtKB/TrEMBL;Acc:Q4WW71]
transcript:CADAFUAT00000530	653.476	1074.82	232.135	0.215976	-2.21105	1.5124e-18	1.53294e-17	AFU6G02490	Aspartate aminotransferase [Source:UniProtKB/TrEMBL;Acc:Q4WCU8]
transcript:CADAFUAT00004732	1411.71	2217.63	605.78	0.273165	-1.87215	1.78745e-18	1.80984e-17	AFU2G08460	tRNA pseudouridine synthase, putative [Source:UniProtKB/TrEMBL;Acc:Q4X1X3]
transcript:CADAFUAT00008293	247.996	424.53	71.4631	0.168335	-2.5706	1.81427e-18	1.83508e-17	AFU4G14620	RING finger protein [Source:UniProtKB/TrEMBL;Acc:Q4WR01]
transcript:CADAFUAT00005169	1022.76	403.986	1641.53	4.06332	2.02266	1.82537e-18	1.84438e-17	AFU3G07030	Glutaminase GtaA [Source:UniProtKB/TrEMBL;Acc:Q4WWT9]
transcript:CADAFUAT00004951	1758.31	2729.29	787.328	0.288474	-1.79349	1.84129e-18	1.85853e-17	AFU3G08760	tRNA (guanine(9)-N1)-methyltransferase [Source:UniProtKB/Swiss-Prot;Acc:Q4WXA1]
transcript:CADAFUAT00003959	13905	21860.7	5949.33	0.272148	-1.87754	1.98101e-18	1.99748e-17	AFU2G09210	60S ribosomal protein L10 [Source:UniProtKB/TrEMBL;Acc:Q4X1P8]
transcript:CADAFUAT00009236	449.298	150.597	748	4.96691	2.31235	1.99981e-18	2.01434e-17	AFU1G05810	Protein transport protein Sec39, putative [Source:UniProtKB/TrEMBL;Acc:Q4WJI9]
transcript:CADAFUAT00008447	11051.8	17082.8	5020.89	0.293916	-1.76653	2.01959e-18	2.03216e-17	AFU4G07150	Cytochrome c subunit, putative [Source:UniProtKB/TrEMBL;Acc:Q4WNW1]
transcript:CADAFUAT00007229	11572.6	17911.4	5233.89	0.29221	-1.77492	2.04048e-18	2.05105e-17	AFU1G12070	Glycine cleavage system H protein [Source:UniProtKB/TrEMBL;Acc:Q4WSP5]
transcript:CADAFUAT00000435	31.9897	1.03313	62.9464	60.9276	5.92902	2.04442e-18	2.05289e-17	AFU6G03090	Cytochrome P450 alkane hydroxylase, putative [Source:UniProtKB/TrEMBL;Acc:Q4WD09]
transcript:CADAFUAT00002418	1031.8	417.948	1645.65	3.93745	1.97726	2.09092e-18	2.0974e-17	AFU4G00320	Sensor histidine kinase/response regulator, putative [Source:UniProtKB/TrEMBL;Acc:Q4W955]
transcript:CADAFUAT00004098	714.5	267.245	1161.76	4.34716	2.12007	2.25579e-18	2.26045e-17	AFU2G14760	BCS1-like ATPase, putative [Source:UniProtKB/TrEMBL;Acc:Q4X045]
transcript:CADAFUAT00004218	1216.04	511.269	1920.81	3.75694	1.90956	2.34839e-18	2.35081e-17	AFU2G12540	Putative uncharacterized protein [Source:UniProtKB/TrEMBL;Acc:Q4X0R7]
transcript:CADAFUAT00008621	29314.1	47133.2	11495.1	0.243886	-2.03572	2.38658e-18	2.38658e-17	AFU1G05390	Mitochondrial ADP,ATP carrier protein (Ant), putative [Source:UniProtKB/TrEMBL;Acc:Q4WJN2]
transcript:CADAFUAT00005618	4354.14	6678.16	2030.12	0.303993	-1.71789	2.40464e-18	2.40216e-17	AFU3G05760	C6 transcription factor (Fcr1), putative [Source:UniProtKB/TrEMBL;Acc:Q4WWG3]
transcript:CADAFUAT00005560	698.931	1136.7	261.164	0.229757	-2.12182	2.41411e-18	2.40914e-17	AFU3G07110	Class III chitinase, putative [Source:UniProtKB/TrEMBL;Acc:Q4WWU6]
transcript:CADAFUAT00002626	157.711	278.211	37.2112	0.133752	-2.90237	2.43733e-18	2.42982e-17	AFU5G01340	Lysophospholipase 2 [Source:UniProtKB/Swiss-Prot;Acc:Q9P8P4]
transcript:CADAFUAT00003393	108.576	20.9699	196.182	9.35544	3.22581	2.45819e-18	2.44809e-17	AFU2G01370	GABA permease, putative [Source:UniProtKB/TrEMBL;Acc:Q4WIM0]
transcript:CADAFUAT00005599	285.535	84.9248	486.146	5.72443	2.51713	2.53101e-18	2.51803e-17	AFU3G07630	Metallo-beta-lactamase superfamily protein [Source:UniProtKB/TrEMBL;Acc:Q4WWZ3]
transcript:CADAFUAT00008860	31.3735	0.669854	62.0771	92.6726	6.53407	2.90678e-18	2.88891e-17	AFU1G02255	Putative uncharacterized protein [Source:UniProtKB/TrEMBL;Acc:A4D9R8]
transcript:CADAFUAT00006527	42997.5	69797.9	16197.1	0.232057	-2.10745	3.03265e-18	3.01092e-17	AFU5G14210	Glucose repressible protein Grg1, putative [Source:UniProtKB/TrEMBL;Acc:Q4WW28]
transcript:CADAFUAT00002951	503.745	174.35	833.14	4.77854	2.25657	3.24654e-18	3.21999e-17	AFU8G04520	Cytoskeleton assembly control protein Sla1, putative [Source:UniProtKB/TrEMBL;Acc:Q4WCG3]
transcript:CADAFUAT00005070	390.421	129.912	650.93	5.01055	2.32497	3.30361e-18	3.27324e-17	AFU3G09220	P450 family fatty acid hydroxylase, putative [Source:UniProtKB/TrEMBL;Acc:Q4WXE3]
transcript:CADAFUAT00000225	176.645	45.5288	307.761	6.75968	2.75696	3.85429e-18	3.81496e-17	AFU3G02750	C6 transcription factor, putative [Source:UniProtKB/TrEMBL;Acc:Q4WFB8]
transcript:CADAFUAT00001584	2467.77	3807.66	1127.88	0.296213	-1.75529	4.01204e-18	3.96706e-17	AFU6G09660	Nonribosomal peptide synthetase 10 [Source:UniProtKB/Swiss-Prot;Acc:Q4WMJ7]
transcript:CADAFUAT00005143	36.371	1.70488	71.0372	41.6671	5.38084	4.02602e-18	3.97682e-17	AFU3G14750	Fungal specific transcription factor, putative [Source:UniProtKB/TrEMBL;Acc:Q4WYZ1]
transcript:CADAFUAT00008893	1000.55	1598.54	402.567	0.251835	-1.98945	4.13197e-18	4.07733e-17	AFU1G04460	Lysine--tRNA ligase [Source:UniProtKB/TrEMBL;Acc:Q4WJX6]
transcript:CADAFUAT00008794	363.545	119.052	608.038	5.10732	2.35257	4.25561e-18	4.19506e-17	AFU1G02840	Putative uncharacterized protein [Source:UniProtKB/TrEMBL;Acc:Q4WKD6]
transcript:CADAFUAT00006102	83.744	13.9361	153.552	11.0183	3.46182	4.27897e-18	4.21381e-17	AFU5G10430	MFS multidrug transporter, putative [Source:UniProtKB/TrEMBL;Acc:Q4WV14]
transcript:CADAFUAT00000911	1251.01	1969.78	532.248	0.270207	-1.88786	4.44656e-18	4.37441e-17	AFU8G02660	Chromate ion transporter, putative [Source:UniProtKB/TrEMBL;Acc:Q4WBK9]
transcript:CADAFUAT00006890	6485.57	3021.02	9950.12	3.29362	1.71968	4.48609e-18	4.40883e-17	AFU1G16030	Putative uncharacterized protein [Source:UniProtKB/TrEMBL;Acc:Q4WRK1]
transcript:CADAFUAT00002834	125.124	28.1456	222.102	7.89119	2.98024	4.59902e-18	4.51524e-17	AFU5G01060	Putative uncharacterized protein [Source:UniProtKB/TrEMBL;Acc:Q4WDY0]
transcript:CADAFUAT00005962	972.95	394.046	1551.85	3.93826	1.97756	4.74361e-18	4.65248e-17	AFU5G06980	Putative uncharacterized protein [Source:UniProtKB/TrEMBL;Acc:Q4WU28]
transcript:CADAFUAT00002404	103.541	20.5156	186.567	9.09388	3.1849	4.8005e-18	4.70352e-17	AFU4G00990	MFS quinate transporter, putative [Source:UniProtKB/TrEMBL;Acc:Q4W9C1]
transcript:CADAFUAT00005727	1544.07	2407.06	681.078	0.28295	-1.82138	4.95999e-18	4.85488e-17	AFU3G06950	Mitochondrial carrier protein (Rim2), putative [Source:UniProtKB/TrEMBL;Acc:Q4WWT0]
transcript:CADAFUAT00004840	441.085	151.38	730.79	4.82751	2.27128	5.08889e-18	4.97604e-17	AFU2G17040	Putative uncharacterized protein [Source:UniProtKB/TrEMBL;Acc:Q4WZG5]
transcript:CADAFUAT00008434	1736.67	768.705	2704.64	3.51844	1.81493	5.21597e-18	5.09515e-17	AFU4G08790	Dienelactone hydrolase family protein [Source:UniProtKB/TrEMBL;Acc:Q4WPC7]
transcript:CADAFUAT00004531	205.867	355.976	55.7582	0.156635	-2.67452	5.33132e-18	5.20259e-17	AFU2G13810	Malate/L-lactate dehydrogenase, putative [Source:UniProtKB/TrEMBL;Acc:Q4X0D9]
transcript:CADAFUAT00007615	2787.46	4267.16	1307.75	0.306468	-1.70619	5.43478e-18	5.29823e-17	AFU1G13900	DNA-directed RNA polymerase [Source:UniProtKB/TrEMBL;Acc:Q4WS60]
transcript:CADAFUAT00007853	364.272	120.74	607.803	5.03398	2.3317	5.69728e-18	5.54856e-17	AFU4G14840	Transferase family protein [Source:UniProtKB/TrEMBL;Acc:Q4WR23]
transcript:CADAFUAT00006523	2794.73	4258.79	1330.67	0.312452	-1.6783	5.92284e-18	5.76244e-17	AFU5G12270	rRNA processing protein (Ebp2), putative [Source:UniProtKB/TrEMBL;Acc:Q4WVJ0]
transcript:CADAFUAT00008424	1260.37	545.641	1975.1	3.61978	1.8559	6.09832e-18	5.92723e-17	AFU4G12620	Copper-transporting ATPase, putative [Source:UniProtKB/TrEMBL;Acc:Q4WQF3]
transcript:CADAFUAT00009270	5133.03	7837.79	2428.28	0.309818	-1.69051	6.22995e-18	6.0491e-17	AFU1G00220	Putative uncharacterized protein [Source:UniProtKB/TrEMBL;Acc:Q4WL46]
transcript:CADAFUAT00006405	1893.08	863.195	2922.97	3.38622	1.75968	6.23665e-18	6.04955e-17	AFU5G12560	Putative uncharacterized protein [Source:UniProtKB/TrEMBL;Acc:Q4WVL7]
transcript:CADAFUAT00002748	1379.15	604.499	2153.8	3.56295	1.83307	6.49708e-18	6.29587e-17	AFU5G01750	MATH and UCH domain protein, putaitve [Source:UniProtKB/TrEMBL;Acc:Q4WE48]
transcript:CADAFUAT00007675	2045.03	946.178	3143.88	3.32272	1.73236	6.58135e-18	6.37116e-17	AFU1G12550	Membrane-tethered transcription factor (SPT23), putative [Source:UniProtKB/TrEMBL;Acc:E9R554]
transcript:CADAFUAT00002442	93.2562	16.5645	169.948	10.2598	3.35892	6.83571e-18	6.61081e-17	AFU4G01470	C6 finger domain protein, putative [Source:UniProtKB/TrEMBL;Acc:Q4W9G8]
transcript:CADAFUAT00002409	402.372	135.565	669.178	4.9362	2.3034	7.392e-18	7.14168e-17	AFU4G01392	C6 transcription factor, putative [Source:UniProtKB/TrEMBL;Acc:A4DA91]
transcript:CADAFUAT00002469	2284.78	3513.82	1055.75	0.300457	-1.73477	8.34162e-18	8.05112e-17	AFU4G01270	Integral membrane protein [Source:UniProtKB/TrEMBL;Acc:Q4W9E8]
transcript:CADAFUAT00004923	430.381	146.144	714.618	4.88983	2.28979	9.10634e-18	8.78046e-17	AFU3G12740	Copper resistance-associated P-type ATPase, putative [Source:UniProtKB/TrEMBL;Acc:Q4WYE4]
transcript:CADAFUAT00006503	223.333	383.782	62.8835	0.163852	-2.60953	9.49246e-18	9.14368e-17	AFU5G13740	Protein phosphatase, putative [Source:UniProtKB/TrEMBL;Acc:Q4WVY4]
transcript:CADAFUAT00000031	643.977	238.544	1049.41	4.39922	2.13725	1.07461e-17	1.0341e-16	AFU3G00870	GNAT family N-acetyltransferase, putative [Source:UniProtKB/TrEMBL;Acc:A4D9Z0]
transcript:CADAFUAT00009484	745.622	283.925	1207.32	4.25224	2.08822	1.18448e-17	1.1387e-16	AFU7G06460	Cell wall organization protein/glutathione transferase (Gto3), putative [Source:UniProtKB/TrEMBL;Acc:Q4WGW5]
transcript:CADAFUAT00001227	48.4537	4.78268	92.1246	19.2621	4.26769	1.22567e-17	1.17713e-16	AFU7G01700	Putative uncharacterized protein [Source:UniProtKB/TrEMBL;Acc:Q4WAL2]
transcript:CADAFUAT00008470	1153.26	492.271	1814.24	3.68546	1.88184	1.26565e-17	1.21432e-16	AFU4G11602	Putative uncharacterized protein [Source:UniProtKB/TrEMBL;Acc:A4D9M3]
transcript:CADAFUAT00001575	1955.12	896.957	3013.28	3.35944	1.74822	1.26788e-17	1.21526e-16	AFU6G13945	Cytochrome P450 monooxygenase, putative [Source:UniProtKB/TrEMBL;Acc:A4D9R3]
transcript:CADAFUAT00009296	1438.9	642.365	2235.45	3.48002	1.7991	1.32382e-17	1.26747e-16	AFU1G03030	Putative uncharacterized protein [Source:UniProtKB/TrEMBL;Acc:Q4WKB7]
transcript:CADAFUAT00007314	1537.16	2383.95	690.366	0.289589	-1.78792	1.32496e-17	1.26747e-16	AFU1G14990	ATP-dependent RNA helicase drs1 [Source:UniProtKB/Swiss-Prot;Acc:Q4WRV2]
transcript:CADAFUAT00008129	3862.49	1835.37	5889.62	3.20895	1.6821	1.37454e-17	1.3136e-16	AFU4G12680	DNA repair protein Rad50 [Source:UniProtKB/TrEMBL;Acc:Q4WQF8]
transcript:CADAFUAT00000508	23.2194	46.4388	0	0	#NAME?	1.39789e-17	1.3346e-16	AFU6G03190	Putative uncharacterized protein [Source:UniProtKB/TrEMBL;Acc:Q4WD18]
transcript:CADAFUAT00007039	4788.06	7325.18	2250.94	0.307288	-1.70233	1.42495e-17	1.3591e-16	AFU1G14120	Nuclear segregation protein (Bfr1), putative [Source:UniProtKB/TrEMBL;Acc:E9QRL5]
transcript:CADAFUAT00006861	2613.66	3997.17	1230.14	0.307753	-1.70016	1.42767e-17	1.36035e-16	AFU1G17370	Heat shock protein Awh11, putative [Source:UniProtKB/TrEMBL;Acc:Q4WR66]
transcript:CADAFUAT00004303	29.7821	58.5246	1.03957	0.017763	-5.81498	1.53594e-17	1.46208e-16	AFU2G10680	Putative uncharacterized protein [Source:UniProtKB/TrEMBL;Acc:Q4X1A2]
transcript:CADAFUAT00006007	2416.81	3695.55	1138.07	0.307958	-1.6992	1.63092e-17	1.55097e-16	AFU5G11540	37S ribosomal protein S5 [Source:UniProtKB/TrEMBL;Acc:Q4WVB8]
transcript:CADAFUAT00000510	4444.25	2124.31	6764.2	3.18418	1.67092	1.67991e-17	1.596e-16	AFU6G03940	GTPase activating protein (Gyp7), putative [Source:UniProtKB/TrEMBL;Acc:Q4WD93]
transcript:CADAFUAT00005261	473.358	168.643	778.074	4.61374	2.20594	1.69302e-17	1.60688e-16	AFU3G11620	Putative uncharacterized protein [Source:UniProtKB/TrEMBL;Acc:Q4WY34]
transcript:CADAFUAT00009220	2575.55	3955.69	1195.41	0.302202	-1.72642	1.89044e-17	1.7925e-16	AFU1G06610	NADH-quinone oxidoreductase, 23 kDa subunit, putative [Source:UniProtKB/TrEMBL;Acc:Q4WJB0]
transcript:CADAFUAT00008437	40.6439	3.04972	78.2381	25.6542	4.68112	1.90326e-17	1.80289e-16	AFU4G08860	Putative uncharacterized protein [Source:UniProtKB/TrEMBL;Acc:Q4WPD4]
transcript:CADAFUAT00008016	112.49	24.2286	200.751	8.2857	3.05062	1.92536e-17	1.82027e-16	AFU4G13872	Putative uncharacterized protein [Source:UniProtKB/TrEMBL;Acc:A4D9L4]
transcript:CADAFUAT00006999	1029.75	1627.78	431.722	0.265222	-1.91473	1.92466e-17	1.82027e-16	AFU1G10180	Putative uncharacterized protein [Source:UniProtKB/TrEMBL;Acc:Q4WT86]
transcript:CADAFUAT00005679	746.638	285.64	1207.64	4.22783	2.07992	1.94116e-17	1.83342e-16	AFU3G09110	Putative uncharacterized protein [Source:UniProtKB/TrEMBL;Acc:Q4WXD4]
transcript:CADAFUAT00007042	300.57	94.4039	506.736	5.36774	2.42432	2.00659e-17	1.89338e-16	AFU1G16240	TIM barrel metal-dependent hydrolase, putative [Source:UniProtKB/TrEMBL;Acc:Q4WRI0]
transcript:CADAFUAT00008472	161.038	41.0055	281.071	6.85447	2.77705	2.0703e-17	1.9516e-16	AFU4G11500	3-ketosteroid reductase [Source:UniProtKB/TrEMBL;Acc:Q4WQ42]
transcript:CADAFUAT00000892	39.9097	3.01461	76.8047	25.4775	4.67115	2.14664e-17	2.02159e-16	AFU8G02040	Glycosyl transferase, putative [Source:UniProtKB/TrEMBL;Acc:Q4WBE8]
transcript:CADAFUAT00007410	4390.73	6686.53	2094.93	0.313306	-1.67436	2.16108e-17	2.03322e-16	AFU1G10770	Neutral amino acid permease, putative [Source:UniProtKB/TrEMBL;Acc:Q4WT28]
transcript:CADAFUAT00007837	5552.45	8461.33	2643.57	0.312429	-1.6784	2.18671e-17	2.05534e-16	AFU4G09390	DUF563 domain protein [Source:UniProtKB/TrEMBL;Acc:Q4WPI6]
transcript:CADAFUAT00000166	831.48	1332.62	330.336	0.247884	-2.01226	2.26878e-17	2.13041e-16	AFU3G03320	MFS monocarboxylate transporter, putative [Source:UniProtKB/TrEMBL;Acc:Q4WF63]
transcript:CADAFUAT00008013	19178.1	29827.7	8528.54	0.285927	-1.80628	2.2839e-17	2.14254e-16	AFU4G07845	60S ribosomal protein L38, putative [Source:UniProtKB/TrEMBL;Acc:Q4WP31]
transcript:CADAFUAT00002422	233.33	399.732	66.9288	0.167434	-2.57833	2.30779e-17	2.16286e-16	AFU4G01570	Amino acid transporter, putative [Source:UniProtKB/TrEMBL;Acc:Q4W9H8]
transcript:CADAFUAT00004900	175.166	45.2083	305.124	6.74929	2.75474	2.36377e-17	2.21318e-16	AFU2G17850	3-beta hydroxysteroid dehydrogenase/isomerase, putative [Source:UniProtKB/TrEMBL;Acc:Q4WZ82]
transcript:CADAFUAT00002928	33.7915	1.67815	65.9048	39.2724	5.29544	2.41963e-17	2.2633e-16	AFU5G03960	Class V chitinase Chi100 [Source:UniProtKB/TrEMBL;Acc:A4GYY9]
transcript:CADAFUAT00004053	1640.35	741.619	2539.09	3.42371	1.77556	2.54534e-17	2.37859e-16	AFU2G15390	FluG family protein [Source:UniProtKB/TrEMBL;Acc:Q4WZX9]
transcript:CADAFUAT00005113	1865.76	2872.06	859.447	0.299243	-1.74061	2.96649e-17	2.76949e-16	AFU3G10800	Clustered mitochondria protein homolog [Source:UniProtKB/Swiss-Prot;Acc:Q4WXV2]
transcript:CADAFUAT00002944	76.5092	13.2152	139.803	10.5789	3.40312	3.13782e-17	2.92662e-16	AFU5G01070	C6 transcription factor, putative [Source:UniProtKB/TrEMBL;Acc:Q4WDY1]
transcript:CADAFUAT00008406	756.036	306.875	1205.2	3.92733	1.97355	3.30905e-17	3.08336e-16	AFU4G12450	Conserved lysine-rich protein, putative [Source:UniProtKB/TrEMBL;Acc:Q4WQD6]
transcript:CADAFUAT00003894	659.212	254.301	1064.12	4.18449	2.06505	3.50985e-17	3.26732e-16	AFU2G04430	DUF21 and CBS domain protein (Mam3), putative [Source:UniProtKB/TrEMBL;Acc:Q4WHR9]
transcript:CADAFUAT00008690	100.472	20.3581	180.585	8.87044	3.14901	3.57747e-17	3.32708e-16	AFU1G06140	Extracellular exo-polygalacturonase, putative [Source:UniProtKB/TrEMBL;Acc:Q4WJF7]
transcript:CADAFUAT00007730	1707.56	2635.86	779.251	0.295634	-1.75811	3.59277e-17	3.33811e-16	AFU4G07540	Small nucleolar ribonucleoprotein complex subunit, putative [Source:UniProtKB/TrEMBL;Acc:Q4WP01]
transcript:CADAFUAT00004358	296.723	97.0542	496.392	5.11458	2.35462	3.64916e-17	3.38726e-16	AFU2G08775	SET domain protein [Source:UniProtKB/TrEMBL;Acc:A4D9A2]
transcript:CADAFUAT00003882	1382.67	618.748	2146.59	3.46924	1.79462	3.68225e-17	3.4147e-16	AFU2G02520	Cell polarity protein (Tea1), putative [Source:UniProtKB/TrEMBL;Acc:Q4WIA6]
transcript:CADAFUAT00007591	1904.94	905.988	2903.88	3.20521	1.68042	3.77137e-17	3.49401e-16	AFU1G13340	DUF6 domain protein, putative [Source:UniProtKB/TrEMBL;Acc:Q4WSB6]
transcript:CADAFUAT00007205	300.3	95.1635	505.437	5.31125	2.40905	3.82831e-17	3.54338e-16	AFU1G10170	Putative uncharacterized protein [Source:UniProtKB/TrEMBL;Acc:Q4WT87]
transcript:CADAFUAT00006165	138.273	242.078	34.4672	0.14238	-2.81218	3.99387e-17	3.69309e-16	AFU5G14030	Endo-1,3(4)-beta-glucanase, putative [Source:UniProtKB/TrEMBL;Acc:Q4WW10]
transcript:CADAFUAT00006813	225.216	67.3998	383.032	5.68299	2.50665	4.30588e-17	3.97781e-16	AFU1G14490	Aminotransferase, putative [Source:UniProtKB/TrEMBL;Acc:E9QWH8]
transcript:CADAFUAT00008083	347.853	579.281	116.424	0.20098	-2.31488	4.40888e-17	4.06909e-16	AFU4G08390	Putative uncharacterized protein [Source:UniProtKB/TrEMBL;Acc:Q4WP86]
transcript:CADAFUAT00003717	906.617	379.095	1434.14	3.78306	1.91955	4.45609e-17	4.10875e-16	AFU2G05410	Putative uncharacterized protein [Source:UniProtKB/TrEMBL;Acc:Q4WHH2]
transcript:CADAFUAT00007023	79.3427	144.615	14.0705	0.0972962	-3.36147	4.60404e-17	4.24114e-16	AFU1G13830	Threonine-rich protein [Source:UniProtKB/TrEMBL;Acc:Q4WS67]
transcript:CADAFUAT00005504	1031.18	1613.65	448.698	0.278063	-1.84652	4.6619e-17	4.29036e-16	AFU3G14660	Putative uncharacterized protein [Source:UniProtKB/TrEMBL;Acc:Q4WYY1]
transcript:CADAFUAT00007396	138.474	241.946	35.0021	0.144669	-2.78917	4.94068e-17	4.54262e-16	AFU1G16556	ADP-ribose 1''-phosphate phosphatase [Source:UniProtKB/Swiss-Prot;Acc:Q4WRE8]
transcript:CADAFUAT00005074	634.702	1028.01	241.39	0.234813	-2.09042	5.18717e-17	4.76473e-16	AFU3G15330	Putative uncharacterized protein [Source:UniProtKB/TrEMBL;Acc:Q4WZ49]
transcript:CADAFUAT00005808	1314.88	2040.58	589.177	0.28873	-1.79221	5.45316e-17	5.00432e-16	AFU3G11310	Putative uncharacterized protein [Source:UniProtKB/TrEMBL;Acc:Q4WY03]
transcript:CADAFUAT00001441	1209.53	528.615	1890.44	3.57622	1.83843	5.50045e-17	5.04295e-16	AFU4G02920	Putative uncharacterized protein [Source:UniProtKB/TrEMBL;Acc:Q4WA23]
transcript:CADAFUAT00006701	156.265	41.6197	270.91	6.50918	2.70248	5.52806e-17	5.06347e-16	AFU5G06570	Putative uncharacterized protein [Source:UniProtKB/TrEMBL;Acc:Q4WTY8]
transcript:CADAFUAT00009544	3990.17	6067.13	1913.22	0.315342	-1.66501	5.99667e-17	5.48752e-16	AFU7G05450	SUN domain protein (Uth1), putative [Source:UniProtKB/TrEMBL;Acc:Q4WGL5]
transcript:CADAFUAT00007998	8135.64	12382.6	3888.7	0.314046	-1.67095	6.00285e-17	5.488e-16	AFU4G09140	L-ornithine aminotransferase Car2, putative [Source:UniProtKB/TrEMBL;Acc:Q4WPG1]
transcript:CADAFUAT00003742	7308.31	11122.3	3494.38	0.314179	-1.67034	6.08379e-17	5.55676e-16	AFU2G05510	Mitochondrial F1F0 ATP synthase subunit F (Atp17), putative [Source:UniProtKB/TrEMBL;Acc:Q4WHG3]
transcript:CADAFUAT00005185	2544.13	1222.68	3865.57	3.16155	1.66063	6.16013e-17	5.62119e-16	AFU3G12960	Cytochrome P450 monooxigenase GliC-like, putative [Source:UniProtKB/TrEMBL;Acc:Q4WYG6]
transcript:CADAFUAT00002514	272.615	86.6965	458.533	5.28894	2.40298	6.46328e-17	5.89227e-16	AFU4G00440	Short chain dehydrogenase, putative [Source:UniProtKB/TrEMBL;Acc:Q4W967]
transcript:CADAFUAT00007273	911.134	1446.03	376.237	0.260186	-1.94238	6.76737e-17	6.16371e-16	AFU1G13250	1-phosphatidylinositol-4,5-bisphosphate phosphodiesterase Plc1, putative [Source:UniProtKB/TrEMBL;Acc:E9R5U7]
transcript:CADAFUAT00006651	1497.52	2327.13	667.919	0.287015	-1.8008	6.9199e-17	6.29672e-16	AFU5G06430	50S ribosomal subunit L7, putative [Source:UniProtKB/TrEMBL;Acc:Q4WTX4]
transcript:CADAFUAT00001844	1181.93	515.853	1848	3.58243	1.84094	7.07201e-17	6.4291e-16	AFU6G08840	Probable beta-mannosidase A [Source:UniProtKB/Swiss-Prot;Acc:Q4WMS9]
transcript:CADAFUAT00004485	245.901	75.5622	416.24	5.50857	2.46168	7.2591e-17	6.593e-16	AFU2G08280	Malic enzyme [Source:UniProtKB/TrEMBL;Acc:Q4X1Z2]
transcript:CADAFUAT00003592	3302.62	4988.56	1616.69	0.324079	-1.62558	7.29342e-17	6.61798e-16	AFU2G05430	Uridine kinase [Source:UniProtKB/TrEMBL;Acc:Q4WHH0]
transcript:CADAFUAT00002247	673.767	256.504	1091.03	4.25346	2.08864	7.44395e-17	6.74825e-16	AFU6G07250	Putative uncharacterized protein [Source:UniProtKB/TrEMBL;Acc:Q4WN84]
transcript:CADAFUAT00006878	68.373	10.8737	125.872	11.5758	3.53304	7.58684e-17	6.87137e-16	AFU1G12860	DUF718 domain protein [Source:UniProtKB/TrEMBL;Acc:E9QYL7]
transcript:CADAFUAT00008231	950.884	403.365	1498.4	3.71476	1.89327	7.66073e-17	6.93182e-16	AFU4G09240	Putative uncharacterized protein [Source:UniProtKB/TrEMBL;Acc:Q4WPH1]
transcript:CADAFUAT00001161	1014.74	1598.86	430.62	0.269329	-1.89256	7.77328e-17	7.0271e-16	AFU7G02510	Putative uncharacterized protein [Source:UniProtKB/TrEMBL;Acc:Q4WAU3]
transcript:CADAFUAT00009065	123.659	28.5173	218.801	7.67259	2.93971	7.8742e-17	7.11171e-16	AFU1G03520	DnaJ domain protein [Source:UniProtKB/TrEMBL;Acc:Q4WK68]
transcript:CADAFUAT00008258	1556.64	719.501	2393.78	3.327	1.73422	8.3711e-17	7.55346e-16	AFU4G10320	Putative uncharacterized protein [Source:UniProtKB/TrEMBL;Acc:Q4WPS8]
transcript:CADAFUAT00003552	9040.8	13782.1	4299.51	0.311963	-1.68055	8.59491e-17	7.7482e-16	AFU2G03610	Inosine-5'-monophosphate dehydrogenase [Source:UniProtKB/Swiss-Prot;Acc:Q4WHZ9]
transcript:CADAFUAT00001015	135.042	33.7276	236.357	7.00781	2.80896	8.86911e-17	7.98796e-16	AFU8G01100	Melibiase subfamily, putative [Source:UniProtKB/TrEMBL;Acc:Q4WB54]
transcript:CADAFUAT00006973	2067.37	3156.4	978.335	0.309953	-1.68988	9.11832e-17	8.2048e-16	AFU1G15030	SDA1 domain protein [Source:UniProtKB/TrEMBL;Acc:Q4WRU8]
transcript:CADAFUAT00000165	97.9686	175.261	20.6759	0.117972	-3.08348	9.19607e-17	8.26709e-16	AFU3G00440	F-box domain protein [Source:UniProtKB/TrEMBL;Acc:Q4WG01]
transcript:CADAFUAT00006239	920.41	1463.49	377.331	0.25783	-1.95551	9.23624e-17	8.29551e-16	AFU5G14800	Lactate dehydrogenase [Source:UniProtKB/TrEMBL;Acc:Q4WW87]
transcript:CADAFUAT00008397	3755.16	5655.54	1854.78	0.327959	-1.60841	9.34821e-17	8.38831e-16	AFU4G08930	Nucleolar GTPase, putative [Source:UniProtKB/TrEMBL;Acc:Q4WPE1]
transcript:CADAFUAT00001267	7798.11	3852.81	11743.4	3.04801	1.60787	9.39277e-17	8.4205e-16	AFU4G03010	Putative uncharacterized protein [Source:UniProtKB/TrEMBL;Acc:Q4WA14]
transcript:CADAFUAT00004418	1125.12	493.313	1756.92	3.56147	1.83247	9.43116e-17	8.44711e-16	AFU2G10190	Putative uncharacterized protein [Source:UniProtKB/TrEMBL;Acc:Q4X1F1]
transcript:CADAFUAT00008776	639.281	246.322	1032.24	4.19061	2.06716	9.55263e-17	8.54801e-16	AFU1G01610	Putative uncharacterized protein [Source:UniProtKB/TrEMBL;Acc:Q4WKQ9]
transcript:CADAFUAT00000818	94.4118	19.0732	169.75	8.89995	3.1538	9.85979e-17	8.81474e-16	AFU8G01410	Class V chitinase ChiB1 [Source:UniProtKB/TrEMBL;Acc:E9QRF2]
transcript:CADAFUAT00005896	40.2727	76.8507	3.6947	0.0480764	-4.37853	1.05205e-16	9.39677e-16	AFU5G14190	Beta-glucanase, putative [Source:UniProtKB/TrEMBL;Acc:Q4WW26]
transcript:CADAFUAT00001978	5851.5	8824.89	2878.1	0.326134	-1.61646	1.08379e-16	9.67138e-16	AFU6G06470	Heat shock protein Hsp30-like, putative [Source:UniProtKB/TrEMBL;Acc:Q4WNG3]
transcript:CADAFUAT00006599	250.053	77.6429	422.463	5.4411	2.4439	1.13359e-16	1.01065e-15	AFU5G09130	Polysaccharide deacetylase family protein [Source:UniProtKB/TrEMBL;Acc:Q4WUN9]
transcript:CADAFUAT00003626	1365.9	2107.5	624.312	0.296234	-1.75519	1.13822e-16	1.01384e-15	AFU2G02480	Putative uncharacterized protein [Source:UniProtKB/TrEMBL;Acc:Q4WIB0]
transcript:CADAFUAT00005187	30.6888	1.35753	60.0202	44.2129	5.46639	1.16441e-16	1.03622e-15	AFU3G08070	GMC oxidoreductase, putative [Source:UniProtKB/TrEMBL;Acc:Q4WX34]
transcript:CADAFUAT00007487	104.665	23.4351	185.896	7.93238	2.98775	1.25798e-16	1.11846e-15	AFU1G16860	Putative uncharacterized protein [Source:UniProtKB/TrEMBL;Acc:Q4WRB6]
transcript:CADAFUAT00003147	636.448	1031.11	241.788	0.234493	-2.09238	1.2864e-16	1.14268e-15	AFU8G04550	Sulfonate biosynthesis enzyme, putative [Source:UniProtKB/TrEMBL;Acc:Q4WCG0]
transcript:CADAFUAT00004950	1340.02	613.509	2066.54	3.36839	1.75206	1.31833e-16	1.16997e-15	AFU3G12060	Methionine synthase, vitamin-B12 independent, putative [Source:UniProtKB/TrEMBL;Acc:Q4WY76]
transcript:CADAFUAT00000758	9498.25	4622.86	14373.6	3.10925	1.63657	1.34175e-16	1.18967e-15	AFU8G00410	Methionine aminopeptidase 2-1 [Source:UniProtKB/Swiss-Prot;Acc:Q4WAY7]
transcript:CADAFUAT00004873	5691.85	2785.08	8598.61	3.08738	1.62638	1.40329e-16	1.2431e-15	AFU2G15430	Sorbitol/xylulose reductase Sou1-like, putative [Source:UniProtKB/TrEMBL;Acc:Q4WZX5]
transcript:CADAFUAT00004324	465.664	764.713	166.614	0.217878	-2.19841	1.42972e-16	1.26535e-15	AFU2G15100	Putative uncharacterized protein [Source:UniProtKB/TrEMBL;Acc:Q4X009]
transcript:CADAFUAT00006380	3288.26	4984.83	1591.69	0.319307	-1.64698	1.49927e-16	1.3257e-15	AFU5G08980	NADH-ubiquinone oxidoreductase 9.5 kDa subunit, putative [Source:UniProtKB/TrEMBL;Acc:Q4WUM5]
transcript:CADAFUAT00008178	3001.31	4513.81	1488.8	0.329832	-1.6002	1.5085e-16	1.33265e-15	AFU4G13330	ATP-dependent RNA helicase has1 [Source:UniProtKB/Swiss-Prot;Acc:Q4WQM4]
transcript:CADAFUAT00009167	2027.65	3080.26	975.046	0.316547	-1.65951	1.52277e-16	1.34403e-15	AFU1G05410	Ribosome biogenesis protein Kri1 [Source:UniProtKB/TrEMBL;Acc:Q4WJN0]
transcript:CADAFUAT00002279	117.656	28.379	206.933	7.29179	2.86627	1.57925e-16	1.39261e-15	AFU6G08680	Serine/threonine-protein phosphatase 2A activator 1 [Source:UniProtKB/Swiss-Prot;Acc:Q4WMU5]
transcript:CADAFUAT00008701	1175.94	509.129	1842.74	3.61941	1.85575	1.60097e-16	1.41048e-15	AFU1G07730	Extracellular metalloprotease AFUA_1G07730 [Source:UniProtKB/Swiss-Prot;Acc:Q4WJ01]
transcript:CADAFUAT00007114	5803.14	2830.71	8775.57	3.10013	1.63233	1.85302e-16	1.63107e-15	AFU1G12660	Putative uncharacterized protein [Source:UniProtKB/TrEMBL;Acc:Q4WSI4]
transcript:CADAFUAT00002064	6763.21	10333.9	3192.49	0.308933	-1.69464	1.8824e-16	1.65542e-15	AFU6G11390	1,3-beta-glucanosyltransferase gel2 [Source:UniProtKB/Swiss-Prot;Acc:P0C954]
transcript:CADAFUAT00004337	1627.44	2501.17	753.72	0.301347	-1.7305	1.91403e-16	1.68171e-15	AFU2G13830	Putative uncharacterized protein [Source:UniProtKB/TrEMBL;Acc:Q4X0D7]
transcript:CADAFUAT00000862	250.726	419.048	82.4045	0.196647	-2.34632	1.92739e-16	1.69192e-15	AFU8G00190	Cytochrome P450, putative [Source:UniProtKB/TrEMBL;Acc:Q4WAW5]
transcript:CADAFUAT00000253	28.069	1.04204	55.096	52.873	5.72446	1.93207e-16	1.69449e-15	AFU3G01910	Probable 1,4-beta-D-glucan cellobiohydrolase C [Source:UniProtKB/Swiss-Prot;Acc:Q4WFK4]
transcript:CADAFUAT00002431	1018.43	439.907	1596.95	3.6302	1.86005	1.94709e-16	1.70612e-15	AFU4G01220	Putative uncharacterized protein [Source:UniProtKB/TrEMBL;Acc:Q4W9E3]
transcript:CADAFUAT00009584	1422.38	651.772	2192.99	3.36465	1.75046	1.96253e-16	1.7181e-15	AFU7G08620	Putative uncharacterized protein [Source:UniProtKB/TrEMBL;Acc:Q4WH76]
transcript:CADAFUAT00006434	333.258	111.806	554.71	4.96138	2.31074	1.97002e-16	1.7231e-15	AFU5G09150	Oxidoreductase, short-chain dehydrogenase/reductase family [Source:UniProtKB/TrEMBL;Acc:Q4WUP1]
transcript:CADAFUAT00007043	1616.25	2489.01	743.485	0.298707	-1.7432	1.98121e-16	1.73133e-15	AFU1G16710	Fatty acid elongase (Gig30), putative [Source:UniProtKB/TrEMBL;Acc:Q4WRD2]
transcript:CADAFUAT00009237	474.402	174.44	774.364	4.43916	2.15029	2.01596e-16	1.76011e-15	AFU1G04340	SH3 and Ded_cyto domain protein, putative [Source:UniProtKB/TrEMBL;Acc:Q4WJY8]
transcript:CADAFUAT00002129	715.773	287.478	1144.07	3.97966	1.99265	2.05485e-16	1.79245e-15	AFU6G09610	Nonribosomal peptide syntethase 9 [Source:UniProtKB/Swiss-Prot;Acc:Q4WMK2]
transcript:CADAFUAT00003349	4419.13	6668.32	2169.93	0.325409	-1.61967	2.18402e-16	1.90341e-15	AFU2G03010	Cytochrome c subunit Vb, putative [Source:UniProtKB/TrEMBL;Acc:Q4WI57]
transcript:CADAFUAT00004569	2027	3078.42	975.576	0.316908	-1.65786	2.20521e-16	1.92016e-15	AFU2G13720	DNA-directed RNA polymerase I and III subunit Rpc40, putative [Source:UniProtKB/TrEMBL;Acc:Q4X0E8]
transcript:CADAFUAT00000794	93.203	166.451	19.9549	0.119884	-3.06028	2.22409e-16	1.93486e-15	AFU8G02315	Putative uncharacterized protein [Source:UniProtKB/TrEMBL;Acc:A4DA45]
transcript:CADAFUAT00007514	35849.3	56729.7	14968.8	0.263861	-1.92215	2.24033e-16	1.94724e-15	AFU1G16523	40S ribosomal protein S25, putative [Source:UniProtKB/TrEMBL;Acc:Q4WRF2]
transcript:CADAFUAT00008027	1229.49	1911.63	547.338	0.286319	-1.8043	2.29316e-16	1.99137e-15	AFU4G06610	Putative uncharacterized protein [Source:UniProtKB/TrEMBL;Acc:Q4WNQ7]
transcript:CADAFUAT00000104	239.477	402.719	76.2348	0.1893	-2.40125	2.5341e-16	2.19864e-15	AFU3G03350	Nonribosomal peptide synthetase 3 [Source:UniProtKB/Swiss-Prot;Acc:Q4WF61]
transcript:CADAFUAT00004153	46.9858	88.3212	5.65031	0.0639746	-3.96636	2.56908e-16	2.227e-15	AFU2G12680	Putative uncharacterized protein [Source:UniProtKB/TrEMBL;Acc:Q4X0Q4]
transcript:CADAFUAT00007474	987.126	434.709	1539.54	3.54155	1.82438	2.67813e-16	2.31945e-15	AFU1G11250	Amidohydrolase, putative [Source:UniProtKB/TrEMBL;Acc:E9R345]
transcript:CADAFUAT00001390	118.541	28.6199	208.463	7.28384	2.8647	2.94809e-16	2.55098e-15	AFU4G03585	Probable alpha-galactosidase D [Source:UniProtKB/Swiss-Prot;Acc:A4DA70]
transcript:CADAFUAT00004517	318.902	107.04	530.764	4.95856	2.30992	2.98122e-16	2.57735e-15	AFU2G16940	Putative uncharacterized protein [Source:UniProtKB/TrEMBL;Acc:Q4WZH2]
transcript:CADAFUAT00000348	148.503	257.677	39.3292	0.15263	-2.71189	2.99421e-16	2.58628e-15	AFU3G00750	Short-chain dehydrogenase/reductase, putative [Source:UniProtKB/TrEMBL;Acc:Q4WFW9]
transcript:CADAFUAT00002473	920.689	1456.16	385.218	0.264544	-1.91842	3.03464e-16	2.61886e-15	AFU4G00860	Cell surface protein, putative [Source:UniProtKB/TrEMBL;Acc:Q4W9A9]
transcript:CADAFUAT00004701	66.6315	121.817	11.4457	0.0939576	-3.41185	3.11435e-16	2.68526e-15	AFU2G12790	MFS monocarboxylate transporter, putative [Source:UniProtKB/TrEMBL;Acc:Q4X0P3]
transcript:CADAFUAT00001750	440.08	160.846	719.314	4.47206	2.16094	3.11773e-16	2.68579e-15	AFU6G11440	Pyridoxamine phosphate oxidase family protein [Source:UniProtKB/TrEMBL;Acc:Q4WM25]
transcript:CADAFUAT00002664	76.806	139.013	14.5991	0.10502	-3.25127	3.28631e-16	2.8285e-15	AFU5G00940	Putative uncharacterized protein [Source:UniProtKB/TrEMBL;Acc:Q4WDW8]
transcript:CADAFUAT00000523	1045.26	1631.18	459.338	0.281599	-1.82829	3.35644e-16	2.8863e-15	AFU6G04260	Ribosomal large subunit biogenesis protein MAK16, putative [Source:UniProtKB/TrEMBL;Acc:Q4WDC4]
transcript:CADAFUAT00004801	1560.42	2394.59	726.248	0.303286	-1.72125	3.45107e-16	2.96505e-15	AFU2G17200	Putative uncharacterized protein [Source:UniProtKB/TrEMBL;Acc:Q4WZE9]
transcript:CADAFUAT00008046	264.147	85.1814	443.113	5.20199	2.37906	3.49593e-16	3.00093e-15	AFU4G14205	Putative uncharacterized protein [Source:UniProtKB/TrEMBL;Acc:A4D9L5]
transcript:CADAFUAT00006525	570.83	919.359	222.3	0.241799	-2.04812	3.61908e-16	3.1039e-15	AFU5G14830	Glyoxalase family protein [Source:UniProtKB/TrEMBL;Acc:Q4WW90]
transcript:CADAFUAT00000860	38.8273	3.34927	74.3053	22.1855	4.47155	3.69731e-16	3.16819e-15	AFU8G00810	Putative uncharacterized protein [Source:UniProtKB/TrEMBL;Acc:Q4WB26]
transcript:CADAFUAT00003420	751.092	1200.99	301.19	0.250784	-1.99548	3.70669e-16	3.17342e-15	AFU2G03020	MYB DNA-binding domain protein [Source:UniProtKB/TrEMBL;Acc:Q4WI56]
transcript:CADAFUAT00005977	704.959	284.466	1125.45	3.95637	1.98418	3.85852e-16	3.3005e-15	AFU5G07360	Amine oxidase [Source:UniProtKB/TrEMBL;Acc:Q4WU66]
transcript:CADAFUAT00002669	2124.73	3205.38	1044.09	0.32573	-1.61825	3.90628e-16	3.3384e-15	AFU5G03310	Putative uncharacterized protein [Source:UniProtKB/TrEMBL;Acc:Q4WEK3]
transcript:CADAFUAT00001800	2507.97	1221.36	3794.58	3.10684	1.63545	4.00075e-16	3.41613e-15	AFU6G13160	Serine/threonine protein kinase, putative [Source:UniProtKB/TrEMBL;Acc:Q4WLK9]
transcript:CADAFUAT00008537	515.481	198.059	832.903	4.20532	2.07222	4.08323e-16	3.48349e-15	AFU4G06630	MFS monosaccharide transporter, putative [Source:UniProtKB/TrEMBL;Acc:Q4WNQ9]
transcript:CADAFUAT00008981	346.868	123.114	570.622	4.6349	2.21254	4.138e-16	3.52712e-15	AFU1G05770	Probable beta-glucosidase A [Source:UniProtKB/Swiss-Prot;Acc:Q4WJJ3]
transcript:CADAFUAT00009397	1102.34	487.393	1717.3	3.52343	1.81698	4.19878e-16	3.57578e-15	AFU7G04370	Putative uncharacterized protein [Source:UniProtKB/TrEMBL;Acc:Q4WGA7]
transcript:CADAFUAT00001486	439.002	715.241	162.763	0.227564	-2.13566	4.23874e-16	3.60664e-15	AFU4G02960	UDP-sugar hydrolase, putative [Source:UniProtKB/TrEMBL;Acc:Q4WA19]
transcript:CADAFUAT00005982	871.9	368.285	1375.52	3.73492	1.90108	4.29424e-16	3.65067e-15	AFU5G13570	Putative uncharacterized protein [Source:UniProtKB/TrEMBL;Acc:Q4WVW7]
transcript:CADAFUAT00005926	22329.8	34815.1	9844.55	0.282767	-1.82231	4.38439e-16	3.72405e-15	AFU5G06390	Adenosine kinase, putative [Source:UniProtKB/TrEMBL;Acc:Q4WTX0]
transcript:CADAFUAT00000240	157.133	269.872	44.3945	0.164502	-2.60382	4.47836e-16	3.80053e-15	AFU3G00590	Asp-hemolysin [Source:UniProtKB/Swiss-Prot;Acc:Q00050]
transcript:CADAFUAT00008157	1025.57	1600.66	450.473	0.28143	-1.82915	4.67381e-16	3.96293e-15	AFU4G12500	Putative uncharacterized protein [Source:UniProtKB/TrEMBL;Acc:Q4WQE1]
transcript:CADAFUAT00005580	7409.55	11116.8	3702.25	0.33303	-1.58627	4.70811e-16	3.98853e-15	AFU3G09600	Pre-rRNA processing nucleolar protein Sik1, putative [Source:UniProtKB/TrEMBL;Acc:Q4WXI2]
transcript:CADAFUAT00003319	577.199	225.97	928.427	4.10862	2.03865	4.75819e-16	4.02744e-15	AFU2G04290	Cytochrome P450 monooxygenase, putative [Source:UniProtKB/TrEMBL;Acc:Q4WHT2]
transcript:CADAFUAT00002456	56.2578	104.624	7.89183	0.0754306	-3.72871	4.77435e-16	4.03759e-15	AFU4G01150	N,N-dimethylglycine oxidase [Source:UniProtKB/TrEMBL;Acc:Q4W9D7]
transcript:CADAFUAT00002108	1619.58	2461.58	777.577	0.315886	-1.66253	5.18587e-16	4.38179e-15	AFU6G07360	40S ribosomal protein S8 [Source:UniProtKB/TrEMBL;Acc:Q4WN73]
transcript:CADAFUAT00005838	412.612	148.703	676.521	4.54949	2.1857	5.2794e-16	4.45693e-15	AFU3G09970	Vacuolar iron transporter Ccc1, putative [Source:UniProtKB/TrEMBL;Acc:Q4WXL9]
transcript:CADAFUAT00009129	365.194	129.698	600.69	4.63144	2.21146	5.51521e-16	4.65196e-15	AFU1G02000	DNA mismatch repair protein Msh4, putative [Source:UniProtKB/TrEMBL;Acc:Q4WKM0]
transcript:CADAFUAT00007930	4515.08	2261.28	6768.88	2.99339	1.58178	5.66218e-16	4.77178e-15	AFU4G10110	Homeobox transcription factor, putative [Source:UniProtKB/TrEMBL;Acc:Q4WPQ7]
transcript:CADAFUAT00005288	576.214	930.921	221.506	0.237943	-2.07131	5.69232e-16	4.79301e-15	AFU3G10410	Conserved serine-rich protein [Source:UniProtKB/TrEMBL;Acc:Q4WXR3]
transcript:CADAFUAT00000267	604.211	979.638	228.783	0.233539	-2.09827	5.73166e-16	4.82195e-15	AFU3G03700	MFS sugar transporter, putative [Source:UniProtKB/TrEMBL;Acc:Q4WF25]
transcript:CADAFUAT00008137	222.597	70.1718	375.022	5.34433	2.41801	5.9013e-16	4.96036e-15	AFU4G13860	Extracellular salicylate hydroxylase/monooxygenase, putative [Source:UniProtKB/TrEMBL;Acc:Q4WQS6]
transcript:CADAFUAT00009680	130.901	228.125	33.6768	0.147624	-2.76	5.96004e-16	5.00541e-15	AFU7G08560	Putative uncharacterized protein [Source:UniProtKB/TrEMBL;Acc:Q4WH70]
transcript:CADAFUAT00007950	3561.9	5344.11	1779.69	0.333019	-1.58632	6.09057e-16	5.1106e-15	AFU4G08110	Elongation factor G, mitochondrial [Source:UniProtKB/Swiss-Prot;Acc:Q4WP57]
transcript:CADAFUAT00000212	1261.22	1944.06	578.373	0.297507	-1.749	6.1613e-16	5.16548e-15	AFU3G00840	FAD-dependent oxygenase, putative [Source:UniProtKB/TrEMBL;Acc:Q4WFW0]
transcript:CADAFUAT00009108	48656.4	19350.6	77962.2	4.02894	2.0104	6.75959e-16	5.66218e-15	AFU1G06580	High expression lethality protein Hel10, putative [Source:UniProtKB/TrEMBL;Acc:Q4WJB3]
transcript:CADAFUAT00007674	2557.84	3843.55	1272.13	0.330978	-1.59519	6.98042e-16	5.84211e-15	AFU1G09200	Ribosome biogenesis protein erb1 [Source:UniProtKB/Swiss-Prot;Acc:Q4WTI3]
transcript:CADAFUAT00003054	630.117	252.403	1007.83	3.99294	1.99745	7.14443e-16	5.97422e-15	AFU8G04120	Carboxypeptidase S1, putative [Source:UniProtKB/TrEMBL;Acc:Q4WCK3]
transcript:CADAFUAT00008881	725.957	298.813	1153.1	3.85894	1.94821	7.2195e-16	6.03179e-15	AFU1G06090	Putative uncharacterized protein [Source:UniProtKB/TrEMBL;Acc:Q4WJG2]
transcript:CADAFUAT00003836	45.472	5.10896	85.835	16.8009	4.07046	7.32271e-16	6.11001e-15	AFU2G05870	Putative uncharacterized protein [Source:UniProtKB/TrEMBL;Acc:Q4WHC7]
transcript:CADAFUAT00004693	1142.6	1768.62	516.587	0.292086	-1.77554	7.33202e-16	6.11001e-15	AFU2G10790	Pentatricopeptide repeat protein [Source:UniProtKB/TrEMBL;Acc:Q4X191]
transcript:CADAFUAT00000355	142.288	246.528	38.0469	0.154331	-2.6959	7.32741e-16	6.11001e-15	AFU3G03950	Endoglucanase, putative [Source:UniProtKB/TrEMBL;Acc:Q4WF00]
transcript:CADAFUAT00002378	403.327	147.195	659.459	4.48018	2.16356	7.34424e-16	6.11495e-15	AFU4G00670	Nucleoside-diphosphate-sugar epimerases, putative [Source:UniProtKB/TrEMBL;Acc:Q4W990]
transcript:CADAFUAT00008858	52.9195	7.48369	98.3553	13.1426	3.71618	7.68737e-16	6.39515e-15	AFU1G00420	Carboxypeptidase S1, putative [Source:UniProtKB/TrEMBL;Acc:Q4WL26]
transcript:CADAFUAT00007874	4245.51	2160.62	6330.4	2.92991	1.55085	7.78207e-16	6.46839e-15	AFU4G12470	BZIP transcription factor CpcA [Source:UniProtKB/TrEMBL;Acc:E9QUZ5]
transcript:CADAFUAT00005863	1869.52	2827.88	911.158	0.322205	-1.63395	8.06687e-16	6.69937e-15	AFU3G06270	Putative uncharacterized protein [Source:UniProtKB/TrEMBL;Acc:Q4WWL2]
transcript:CADAFUAT00000898	314.49	110.115	518.865	4.71202	2.23635	8.16161e-16	6.77225e-15	AFU8G01780	Nitrilase, putative [Source:UniProtKB/TrEMBL;Acc:Q4WBC2]
transcript:CADAFUAT00005437	23796.3	36891.6	10700.9	0.290064	-1.78556	8.19452e-16	6.79374e-15	AFU3G06640	40S ribosomal protein S27 [Source:UniProtKB/TrEMBL;Acc:Q4WWP9]
transcript:CADAFUAT00004700	1047.64	1628.35	466.927	0.286748	-1.80214	8.24591e-16	6.83052e-15	AFU2G13580	Putative uncharacterized protein [Source:UniProtKB/TrEMBL;Acc:Q4X0G2]
transcript:CADAFUAT00001160	20.4528	0	40.9056	Inf	Inf	8.31549e-16	6.88227e-15	AFU7G01100	Putative uncharacterized protein [Source:UniProtKB/TrEMBL;Acc:Q4WAF2]
transcript:CADAFUAT00006916	1490.16	2275.89	704.429	0.309518	-1.6919	8.53274e-16	7.05606e-15	AFU1G10440	Putative uncharacterized protein [Source:UniProtKB/TrEMBL;Acc:Q4WT60]
transcript:CADAFUAT00007830	385.2	627.419	142.982	0.227889	-2.1336	8.74888e-16	7.22863e-15	AFU4G14250	Putative uncharacterized protein [Source:UniProtKB/TrEMBL;Acc:Q4WQW5]
transcript:CADAFUAT00008853	8446.54	12693.1	4199.95	0.330884	-1.5956	8.77162e-16	7.24125e-15	AFU1G07530	Adenylate kinase [Source:UniProtKB/Swiss-Prot;Acc:Q4WJ21]
transcript:CADAFUAT00001691	3375.47	5049.91	1701.03	0.336844	-1.56985	9.56488e-16	7.8894e-15	AFU6G10470	Zinc finger protein ZPR1 [Source:UniProtKB/TrEMBL;Acc:Q4WMB7]
transcript:CADAFUAT00007197	2415.78	3639.39	1192.16	0.32757	-1.61012	9.86621e-16	8.13103e-15	AFU1G12690	ABC multidrug transporter Mdr4 [Source:UniProtKB/TrEMBL;Acc:Q4WSI1]
transcript:CADAFUAT00005248	6010.15	8969.57	3050.73	0.34012	-1.55588	9.8879e-16	8.14199e-15	AFU3G08630	Multiprotein-bridging factor 1 [Source:UniProtKB/Swiss-Prot;Acc:Q4WX89]
transcript:CADAFUAT00001749	126.277	219.991	32.5634	0.148021	-2.75612	9.96007e-16	8.19446e-15	AFU6G12410	1,3-beta-glucanosyltransferase, putative [Source:UniProtKB/TrEMBL;Acc:Q4WLT3]
transcript:CADAFUAT00003765	691.509	1104	279.016	0.252732	-1.98432	1.01397e-15	8.33514e-15	AFU2G02970	Putative uncharacterized protein [Source:UniProtKB/TrEMBL;Acc:Q4WI61]
transcript:CADAFUAT00009103	1503.73	2296.78	710.683	0.309426	-1.69233	1.04606e-15	8.59165e-15	AFU1G06220	ATP-dependent rRNA helicase rrp3 [Source:UniProtKB/Swiss-Prot;Acc:Q4WJE9]
transcript:CADAFUAT00001379	211.011	355.99	66.032	0.185488	-2.4306	1.07685e-15	8.83713e-15	AFU4G03230	Extracellular guanyl-specific ribonuclease RntA [Source:UniProtKB/TrEMBL;Acc:Q4W9Z2]
transcript:CADAFUAT00005125	2313.99	1167.74	3460.25	2.96322	1.56716	1.08053e-15	8.85978e-15	AFU3G09990	Putative uncharacterized protein [Source:UniProtKB/TrEMBL;Acc:Q4WXM1]
transcript:CADAFUAT00007816	2742.62	1371.34	4113.89	2.9999	1.58492	1.10269e-15	9.03389e-15	AFU4G12570	C6 transcription factor, putative [Source:UniProtKB/TrEMBL;Acc:Q4WQE9]
transcript:CADAFUAT00006033	1859.88	2823.85	895.915	0.317267	-1.65623	1.11358e-15	9.1154e-15	AFU5G08650	Putative uncharacterized protein [Source:UniProtKB/TrEMBL;Acc:Q4WUJ2]
transcript:CADAFUAT00004599	96.8987	22.6001	171.197	7.57506	2.92126	1.14862e-15	9.39427e-15	AFU2G07910	Myo-inositol transporter [Source:UniProtKB/TrEMBL;Acc:Q4X227]
transcript:CADAFUAT00004157	1749.8	2654.35	845.25	0.31844	-1.65091	1.23925e-15	1.0127e-14	AFU2G11520	MFS monosaccharide transporter, putative [Source:UniProtKB/TrEMBL;Acc:Q4X119]
transcript:CADAFUAT00000265	54.0907	8.072	100.109	12.4021	3.63251	1.26683e-15	1.03437e-14	AFU3G01180	Sarcosine oxidase, putative [Source:UniProtKB/TrEMBL;Acc:Q4WFS6]
transcript:CADAFUAT00003148	86.8077	18.2829	155.332	8.49605	3.08679	1.28333e-15	1.04695e-14	AFU8G05850	FAD dependent oxidoreductase superfamily [Source:UniProtKB/TrEMBL;Acc:Q4WC35]
transcript:CADAFUAT00004005	3482.33	1769.61	5195.05	2.9357	1.5537	1.32342e-15	1.07876e-14	AFU2G14130	Ubiquitin carboxyl-terminal hydrolase [Source:UniProtKB/TrEMBL;Acc:Q4X0A7]
transcript:CADAFUAT00002368	682.653	1085.3	280.003	0.257995	-1.95458	1.33656e-15	1.08855e-14	AFU6G12000	Putative uncharacterized protein [Source:UniProtKB/TrEMBL;Acc:Q4WLX3]
transcript:CADAFUAT00000817	1081.39	487.403	1675.38	3.43737	1.7813	1.36007e-15	1.10677e-14	AFU8G00490	PKS-like enzyme, putative [Source:UniProtKB/TrEMBL;Acc:Q4WAZ4]
transcript:CADAFUAT00002875	347.835	126.991	568.678	4.47809	2.16288	1.3896e-15	1.12985e-14	AFU5G02350	Hydrolase, carbon-nitrogen family, putative [Source:UniProtKB/TrEMBL;Acc:Q4WEA8]
transcript:CADAFUAT00003725	1329.85	626.006	2033.69	3.24868	1.69985	1.45954e-15	1.18573e-14	AFU2G02490	Putative uncharacterized protein [Source:UniProtKB/TrEMBL;Acc:A4D9U4]
transcript:CADAFUAT00003027	1839.65	914.07	2765.24	3.02519	1.59703	1.55729e-15	1.26408e-14	AFU8G05530	Fumarate reductase Osm1, putative [Source:UniProtKB/TrEMBL;Acc:Q4WC67]
transcript:CADAFUAT00006130	2492.98	3737.92	1248.04	0.333886	-1.58257	1.59483e-15	1.29347e-14	AFU5G11040	Pantoate--beta-alanine ligase [Source:UniProtKB/TrEMBL;Acc:Q4WV70]
transcript:CADAFUAT00002616	331.195	118.297	544.094	4.59941	2.20145	1.5994e-15	1.29609e-14	AFU5G01930	Putative uncharacterized protein [Source:UniProtKB/TrEMBL;Acc:Q4WE66]
transcript:CADAFUAT00002823	84.0562	18.0139	150.098	8.33239	3.05873	1.61375e-15	1.30662e-14	AFU5G01090	UPF0075 domain protein [Source:UniProtKB/TrEMBL;Acc:Q4WDY3]
transcript:CADAFUAT00004754	4259.58	6337.24	2181.92	0.344301	-1.53826	1.64599e-15	1.33162e-14	AFU2G14490	Endoglucanase, putative [Source:UniProtKB/TrEMBL;Acc:Q4X071]
transcript:CADAFUAT00004116	19.7609	0	39.5219	Inf	Inf	1.71426e-15	1.3857e-14	AFU2G12850	1,3-beta-glucanosyltransferase gel3 [Source:UniProtKB/Swiss-Prot;Acc:P0C955]
transcript:CADAFUAT00008742	954.941	428.128	1481.75	3.461	1.79119	1.7266e-15	1.39451e-14	AFU1G02910	Putative uncharacterized protein [Source:UniProtKB/TrEMBL;Acc:Q4WKC9]
transcript:CADAFUAT00009628	1485.77	2268.13	703.413	0.310128	-1.68906	1.86172e-15	1.50239e-14	AFU7G04150	Cochaperone Pam16 [Source:UniProtKB/TrEMBL;Acc:Q4WG86]
transcript:CADAFUAT00002229	149.963	42.6147	257.311	6.03809	2.59409	1.95989e-15	1.58029e-14	AFU6G12150	BZIP transcription factor (Atf7), putative [Source:UniProtKB/TrEMBL;Acc:Q4WLV8]
transcript:CADAFUAT00003778	900.309	390.917	1409.7	3.60614	1.85046	2.06188e-15	1.66115e-14	AFU2G01820	Pre-mRNA splicing factor (Prp24), putative [Source:UniProtKB/TrEMBL;Acc:Q4WIH6]
transcript:CADAFUAT00007897	976.801	1517.9	435.706	0.287046	-1.80065	2.07456e-15	1.66997e-14	AFU4G07630	Ribosome biogenesis protein ytm1 [Source:UniProtKB/Swiss-Prot;Acc:Q4WP10]
transcript:CADAFUAT00007783	3691.12	5527.13	1855.12	0.335639	-1.57502	2.12374e-15	1.70815e-14	AFU4G09700	Putative uncharacterized protein [Source:UniProtKB/TrEMBL;Acc:Q4WPL6]
transcript:CADAFUAT00003685	72.7269	13.9629	131.491	9.41718	3.2353	2.2464e-15	1.80531e-14	AFU2G00640	Beta-N-hexosaminidase, putative [Source:UniProtKB/TrEMBL;Acc:Q4WIU2]
transcript:CADAFUAT00002085	123.305	214.171	32.4378	0.151457	-2.72302	2.2566e-15	1.81201e-14	AFU6G13810	Putative uncharacterized protein [Source:UniProtKB/TrEMBL;Acc:Q4WLE5]
transcript:CADAFUAT00004050	1729.3	2612.51	846.088	0.323861	-1.62656	2.3154e-15	1.85768e-14	AFU2G11380	KRR1 small subunit processome component [Source:UniProtKB/TrEMBL;Acc:Q4X132]
transcript:CADAFUAT00006113	119.505	31.2848	207.726	6.63983	2.73115	2.5347e-15	2.03195e-14	AFU5G06720	MFS sugar transporter, putative [Source:UniProtKB/TrEMBL;Acc:Q4WU03]
transcript:CADAFUAT00006043	1284.53	1966.76	602.307	0.306244	-1.70725	2.61443e-15	2.09414e-14	AFU5G13470	60S acidic ribosomal protein P0, putative [Source:UniProtKB/TrEMBL;Acc:Q4WVV7]
transcript:CADAFUAT00001493	10241.8	5015.55	15468.1	3.08404	1.62482	2.6831e-15	2.14737e-14	AFU6G00680	Putative uncharacterized protein [Source:UniProtKB/TrEMBL;Acc:Q4W921]
transcript:CADAFUAT00008803	8930.44	13521.6	4339.25	0.320912	-1.63975	2.77269e-15	2.21723e-14	AFU1G05080	60S ribosomal protein P0 [Source:UniProtKB/TrEMBL;Acc:Q4WJR3]
transcript:CADAFUAT00000570	1019.57	1581.51	457.632	0.289364	-1.78904	2.80398e-15	2.24041e-14	AFU6G03350	GNAT family N-acetyltransferase, putative [Source:UniProtKB/TrEMBL;Acc:Q4WD35]
transcript:CADAFUAT00001451	58.887	108.059	9.71536	0.0899081	-3.4754	2.81986e-15	2.25125e-14	AFU4G03435	Formate/nitrite transporter family protein, putative [Source:UniProtKB/TrEMBL;Acc:A4DA66]
transcript:CADAFUAT00009469	8816.85	13274.4	4359.3	0.328399	-1.60648	2.841e-15	2.26626e-14	AFU7G05920	Stearic acid desaturase (SdeA), putative [Source:UniProtKB/TrEMBL;Acc:Q4WGR1]
transcript:CADAFUAT00008379	2185.27	3272.89	1097.66	0.335379	-1.57614	2.93153e-15	2.33655e-14	AFU4G09400	Aspartic-type endopeptidase, putative [Source:UniProtKB/TrEMBL;Acc:Q4WPI7]
transcript:CADAFUAT00004008	319.945	115.259	524.632	4.55177	2.18643	3.03124e-15	2.41404e-14	AFU2G11660	Rad4 family protein [Source:UniProtKB/TrEMBL;Acc:Q4X105]
transcript:CADAFUAT00006921	273.55	92.3756	454.725	4.92257	2.29941	3.09304e-15	2.46124e-14	AFU1G16760	Acetyltransferase, GNAT family family [Source:UniProtKB/TrEMBL;Acc:Q4WRC6]
transcript:CADAFUAT00001530	14412.5	21735.3	7089.77	0.326186	-1.61623	3.0963e-15	2.46181e-14	AFU6G00180	Putative uncharacterized protein [Source:UniProtKB/TrEMBL;Acc:Q4W8X0]
transcript:CADAFUAT00000816	202.851	63.4954	342.206	5.38947	2.43014	3.11801e-15	2.47704e-14	AFU8G00650	LPS glycosyltransferase, putative [Source:UniProtKB/TrEMBL;Acc:Q4WB10]
transcript:CADAFUAT00008353	697.01	292.15	1101.87	3.77159	1.91517	3.17382e-15	2.51932e-14	AFU4G09650	pH response protein PalF [Source:UniProtKB/TrEMBL;Acc:Q4WPL1]
transcript:CADAFUAT00008449	967.318	428.616	1506.02	3.51368	1.81298	3.27723e-15	2.59927e-14	AFU4G14810	Cytochrome P450 monooxygenase, putative [Source:UniProtKB/TrEMBL;Acc:Q4WR20]
transcript:CADAFUAT00009562	202.268	64.5531	339.983	5.26672	2.3969	3.43971e-15	2.72592e-14	AFU7G05110	Putative uncharacterized protein [Source:UniProtKB/TrEMBL;Acc:Q4WGI1]
transcript:CADAFUAT00001210	61.8122	112.863	10.7614	0.0953493	-3.39063	3.44858e-15	2.73071e-14	AFU7G00680	Putative uncharacterized protein [Source:UniProtKB/TrEMBL;Acc:Q4WAB2]
transcript:CADAFUAT00004282	5449.95	8120.82	2779.08	0.342217	-1.54702	3.58012e-15	2.83256e-14	AFU2G11290	Orotate phosphoribosyltransferase [Source:UniProtKB/TrEMBL;Acc:Q4X141]
transcript:CADAFUAT00003255	477.118	772.741	181.495	0.234872	-2.09005	3.62877e-15	2.86871e-14	AFU8G05580	Acetyl-coA hydrolase Ach1, putative [Source:UniProtKB/TrEMBL;Acc:Q4WC63]
transcript:CADAFUAT00003575	35043.4	54869.4	15217.4	0.277339	-1.85028	3.68293e-15	2.90915e-14	AFU2G02150	40S ribosomal protein S10a [Source:UniProtKB/TrEMBL;Acc:Q4WIE3]
transcript:CADAFUAT00007642	5283.35	7960.51	2606.19	0.327389	-1.61092	4.01241e-15	3.16683e-14	AFU1G15590	Succinate dehydrogenase subunit CybS, putative [Source:UniProtKB/TrEMBL;Acc:Q4WRP4]
transcript:CADAFUAT00001374	1084.78	1668.19	501.377	0.300551	-1.73432	4.0486e-15	3.1928e-14	AFU4G03360	GPI anchored protein, putative [Source:UniProtKB/TrEMBL;Acc:Q4W9X8]
transcript:CADAFUAT00004480	1387.24	664.141	2110.33	3.17754	1.66791	4.62881e-15	3.6474e-14	AFU2G16060	Putative uncharacterized protein [Source:UniProtKB/TrEMBL;Acc:Q4WZR2]
transcript:CADAFUAT00003842	2107.89	3153.7	1062.08	0.336773	-1.57015	5.1581e-15	4.06117e-14	AFU2G03930	Small nucleolar ribonucleoprotein complex subunit, putative [Source:UniProtKB/TrEMBL;Acc:Q4WHW8]
transcript:CADAFUAT00007175	38.3621	72.603	4.12126	0.0567644	-4.13887	5.26735e-15	4.14382e-14	AFU1G17340	Dioxygenase, putative [Source:UniProtKB/TrEMBL;Acc:Q4WR69]
transcript:CADAFUAT00009489	861.503	374.822	1348.18	3.59686	1.84674	5.35036e-15	4.20571e-14	AFU7G08640	BTB/POZ domain protein [Source:UniProtKB/TrEMBL;Acc:Q4WH78]
transcript:CADAFUAT00007360	7772.73	11651.6	3893.88	0.334193	-1.58124	5.44183e-15	4.27415e-14	AFU1G16280	Mitochondrial F1F0-ATP synthase g subunit, putative [Source:UniProtKB/TrEMBL;Acc:Q4WRH6]
transcript:CADAFUAT00005421	922.371	409.538	1435.2	3.50444	1.80918	5.54203e-15	4.34932e-14	AFU3G06630	Putative uncharacterized protein [Source:UniProtKB/TrEMBL;Acc:Q4WWP8]
transcript:CADAFUAT00000393	45.1735	84.0751	6.27188	0.0745986	-3.74471	5.65157e-15	4.43171e-14	AFU3G03670	ABC multidrug transporter, putative [Source:UniProtKB/TrEMBL;Acc:Q4WF28]
transcript:CADAFUAT00003553	2191.4	1115.63	3267.18	2.92856	1.55019	5.68749e-15	4.45627e-14	AFU2G03360	Polarized growth protein (Boi2), putative [Source:UniProtKB/TrEMBL;Acc:Q4WI22]
transcript:CADAFUAT00007179	62.2512	11.4288	113.073	9.89372	3.30651	5.981e-15	4.68246e-14	AFU1G09120	Amino acid permease, putative [Source:UniProtKB/TrEMBL;Acc:Q4WTJ1]
transcript:CADAFUAT00006159	2722.99	1394.38	4051.61	2.90568	1.53888	6.05341e-15	4.73533e-14	AFU5G12050	DNA ligase 4 [Source:UniProtKB/Swiss-Prot;Acc:Q4WVG8]
transcript:CADAFUAT00001492	563.322	898.029	228.615	0.254574	-1.97385	6.36971e-15	4.97875e-14	AFU6G00510	NADP-dependent alcohol dehydrogenase [Source:UniProtKB/TrEMBL;Acc:Q4W905]
transcript:CADAFUAT00009858	339.082	550.814	127.349	0.231202	-2.11277	6.46143e-15	5.04637e-14	AFU
transcript:CADAFUAT00000120	63.6131	115.594	11.6321	0.100629	-3.31288	6.47149e-15	5.05016e-14	AFU3G03660	Siderophore esterase IroE-like, putative [Source:UniProtKB/TrEMBL;Acc:Q4WF29]
transcript:CADAFUAT00009512	5902.04	8714.91	3089.17	0.35447	-1.49627	6.56615e-15	5.11991e-14	AFU7G05580	Phospholipase PldA, putative [Source:UniProtKB/TrEMBL;Acc:Q4WGM8]
transcript:CADAFUAT00007517	882.246	395.812	1368.68	3.45791	1.7899	6.59542e-15	5.1386e-14	AFU1G16745	PHD finger domain protein [Source:UniProtKB/TrEMBL;Acc:Q4WRC8]
transcript:CADAFUAT00006678	1992.97	2984.54	1001.41	0.335532	-1.57548	6.8964e-15	5.36879e-14	AFU5G07750	Ferrochelatase [Source:UniProtKB/TrEMBL;Acc:Q4WUA3]
transcript:CADAFUAT00002344	20054.1	30463.7	9644.59	0.316593	-1.6593	7.14886e-15	5.56086e-14	AFU6G13330	RNA binding protein, putative [Source:UniProtKB/TrEMBL;Acc:Q4WLJ3]
transcript:CADAFUAT00008663	146.283	44.3304	248.235	5.59967	2.48534	7.18801e-15	5.58683e-14	AFU1G04590	Transcriptional regulator Ngg1, putative [Source:UniProtKB/TrEMBL;Acc:Q4WJW2]
transcript:CADAFUAT00000844	513.392	209.362	817.421	3.90435	1.96508	7.30127e-15	5.67032e-14	AFU8G00780	Putative uncharacterized protein [Source:UniProtKB/TrEMBL;Acc:Q4WB23]
transcript:CADAFUAT00004669	33389.3	52168.2	14610.3	0.280062	-1.83618	7.3374e-15	5.69382e-14	AFU2G15590	Sulfite reductase, putative [Source:UniProtKB/TrEMBL;Acc:Q4WZV9]
transcript:CADAFUAT00004909	1733.11	2616.79	849.428	0.324606	-1.62324	7.92902e-15	6.148e-14	AFU2G14060	NADH-cytochrome b5 reductase 1 [Source:UniProtKB/Swiss-Prot;Acc:Q4X0B5]
transcript:CADAFUAT00009206	194.759	63.5841	325.934	5.12603	2.35784	8.07297e-15	6.25462e-14	AFU1G03880	Putative uncharacterized protein [Source:UniProtKB/TrEMBL;Acc:Q4WK32]
transcript:CADAFUAT00005683	25606.6	39486.8	11726.4	0.29697	-1.75161	8.22089e-15	6.36414e-14	AFU3G08160	ATP-dependent RNA helicase eIF4A [Source:UniProtKB/Swiss-Prot;Acc:Q4WX43]
transcript:CADAFUAT00008841	88.2853	155.583	20.9878	0.134898	-2.89006	8.43983e-15	6.52842e-14	AFU1G05780	Putative uncharacterized protein [Source:UniProtKB/TrEMBL;Acc:Q4WJJ2]
transcript:CADAFUAT00008582	1201.29	569.526	1833.06	3.21857	1.68642	8.66177e-15	6.69475e-14	AFU1G04290	Plasma membrane phosphate transporter Pho87, putative [Source:UniProtKB/TrEMBL;Acc:Q4WJZ4]
transcript:CADAFUAT00004182	1099.55	1688.09	511.001	0.302709	-1.724	8.91232e-15	6.88292e-14	AFU2G07680	L-ornithine N5-oxygenase SidA [Source:UniProtKB/TrEMBL;Acc:E9QYP0]
transcript:CADAFUAT00008001	1068.24	494.228	1642.25	3.32285	1.73242	9.09539e-15	7.01872e-14	AFU4G08560	F-box domain protein [Source:UniProtKB/TrEMBL;Acc:Q4WPA1]
transcript:CADAFUAT00002609	83.6157	18.9865	148.245	7.8079	2.96494	9.15141e-15	7.05633e-14	AFU5G01080	MFS monosaccharide transporter, putative [Source:UniProtKB/TrEMBL;Acc:Q4WDY2]
transcript:CADAFUAT00001589	198.597	64.0017	333.192	5.20598	2.38017	9.24828e-15	7.12536e-14	AFU6G09970	Oxidoreductase, short chain dehydrogenase/reductase family [Source:UniProtKB/TrEMBL;Acc:Q4WMG6]
transcript:CADAFUAT00000646	3661.54	5427.52	1895.55	0.349249	-1.51767	9.64811e-15	7.42751e-14	AFU6G03750	Amidophosphoribosyltransferase [Source:UniProtKB/TrEMBL;Acc:Q4WD74]
transcript:CADAFUAT00005116	2442.02	3640.24	1243.79	0.341679	-1.54929	9.69459e-15	7.45738e-14	AFU3G08610	DUF124 domain protein [Source:UniProtKB/TrEMBL;Acc:Q4WX87]
transcript:CADAFUAT00003073	2440.55	1257.09	3624	2.88285	1.5275	9.76592e-15	7.5063e-14	AFU8G05660	Myosin-1 [Source:UniProtKB/Swiss-Prot;Acc:Q4WC55]
transcript:CADAFUAT00005254	987.821	451.286	1524.36	3.3778	1.75608	9.77669e-15	7.50862e-14	AFU3G05670	Putative uncharacterized protein [Source:UniProtKB/TrEMBL;Acc:Q4WWF7]
transcript:CADAFUAT00003321	119.04	32.6442	205.436	6.29319	2.65379	1.01261e-14	7.77081e-14	AFU2G04470	Putative uncharacterized protein [Source:UniProtKB/TrEMBL;Acc:Q4WHR5]
transcript:CADAFUAT00000461	752.216	328.914	1175.52	3.57394	1.83751	1.02806e-14	7.88315e-14	AFU6G03960	COPII coat assembly protein sec16 [Source:UniProtKB/Swiss-Prot;Acc:Q4WD95]
transcript:CADAFUAT00006537	398.222	642.927	153.518	0.23878	-2.06624	1.03412e-14	7.92339e-14	AFU5G12960	BZIP transcription factor (Atf21), putative [Source:UniProtKB/TrEMBL;Acc:Q4WVQ7]
transcript:CADAFUAT00003204	13907	20931.1	6882.94	0.328838	-1.60455	1.10149e-14	8.43288e-14	AFU8G04370	GPI anchored protein, putative [Source:UniProtKB/TrEMBL;Acc:Q4WCH8]
transcript:CADAFUAT00005345	3087.42	4566.52	1608.32	0.352197	-1.50554	1.12016e-14	8.56908e-14	AFU3G05490	Pre-rRNA processing protein Utp22 [Source:UniProtKB/TrEMBL;Acc:Q4WWD9]
transcript:CADAFUAT00003388	28536	44048.9	13023.1	0.295652	-1.75803	1.15913e-14	8.86021e-14	AFU2G03380	Alkaline serine protease [Source:UniProtKB/TrEMBL;Acc:Q4WI20]
transcript:CADAFUAT00003345	157.139	48.2139	266.064	5.5184	2.46425	1.18792e-14	9.07307e-14	AFU2G04600	C6 transcription factor, putative [Source:UniProtKB/TrEMBL;Acc:Q4WHQ1]
transcript:CADAFUAT00005677	183.138	59.4525	306.823	5.16081	2.3676	1.19136e-14	9.09218e-14	AFU3G12650	Putative uncharacterized protein [Source:UniProtKB/TrEMBL;Acc:Q4WYD5]
transcript:CADAFUAT00008314	2033.34	3036.55	1030.12	0.339241	-1.55962	1.19736e-14	9.13082e-14	AFU4G12340	Solute carrier family 25 member 38 homolog [Source:UniProtKB/Swiss-Prot;Acc:Q4WQC5]
transcript:CADAFUAT00008849	2268.22	1168.53	3367.91	2.88217	1.52716	1.23572e-14	9.41597e-14	AFU1G05680	Putative uncharacterized protein [Source:UniProtKB/TrEMBL;Acc:Q4WJK3]
transcript:CADAFUAT00009164	963.179	444.643	1481.72	3.33237	1.73655	1.3501e-14	1.02794e-13	AFU1G05230	High affinity cAMP phosphodiesterase, putative [Source:UniProtKB/TrEMBL;Acc:Q4WJP8]
transcript:CADAFUAT00009245	276.789	99.114	454.464	4.58527	2.19701	1.38346e-14	1.05252e-13	AFU1G06510	Putative uncharacterized protein [Source:UniProtKB/TrEMBL;Acc:Q4WJC0]
transcript:CADAFUAT00006636	88.7644	21.2235	156.305	7.36472	2.88063	1.38902e-14	1.05592e-13	AFU5G06020	Putative uncharacterized protein [Source:UniProtKB/TrEMBL;Acc:Q4WTT4]
transcript:CADAFUAT00003637	30460.5	47201.9	13719.1	0.290648	-1.78266	1.4186e-14	1.07756e-13	AFU2G01010	Myo-inositol-phosphate synthase, putative [Source:UniProtKB/TrEMBL;Acc:Q4WIQ6]
transcript:CADAFUAT00002145	207.92	68.7787	347.062	5.04607	2.33516	1.45476e-14	1.10416e-13	AFU6G13380	Arrestin (Or S-antigen), N-terminal domain protein [Source:UniProtKB/TrEMBL;Acc:Q4WLI8]
transcript:CADAFUAT00000472	2564.78	3799.45	1330.12	0.350082	-1.51423	1.52111e-14	1.15362e-13	AFU6G04680	MIPC synthase subunit (SurA), putative [Source:UniProtKB/TrEMBL;Acc:Q4WDG6]
transcript:CADAFUAT00008542	611.593	258.838	964.349	3.72569	1.89751	1.57395e-14	1.19183e-13	AFU4G06570	Ras guanine-nucleotide exchange protein, putative [Source:UniProtKB/TrEMBL;Acc:Q4WNQ3]
transcript:CADAFUAT00004643	1776.81	2660.65	892.965	0.335619	-1.57511	1.57319e-14	1.19183e-13	AFU2G11450	rRNA processing protein Rrp8, putative [Source:UniProtKB/TrEMBL;Acc:Q4X126]
transcript:CADAFUAT00004149	20408	30776.4	10039.6	0.326212	-1.61612	1.5981e-14	1.20917e-13	AFU2G13110	Cytochrome c [Source:UniProtKB/TrEMBL;Acc:Q4X0L0]
transcript:CADAFUAT00008683	111.632	30.4945	192.77	6.32147	2.66026	1.63622e-14	1.23705e-13	AFU1G01230	Beta-xylosidase [Source:UniProtKB/TrEMBL;Acc:Q4WKU7]
transcript:CADAFUAT00009247	3955.83	2048.76	5862.91	2.86169	1.51686	1.76486e-14	1.33327e-13	AFU1G07500	Putative uncharacterized protein [Source:UniProtKB/TrEMBL;Acc:Q4WJ24]
transcript:CADAFUAT00004913	35989	56090.4	15887.7	0.283251	-1.81985	1.82761e-14	1.3796e-13	AFU2G10440	40S ribosomal protein S11 [Source:UniProtKB/TrEMBL;Acc:Q4X1C6]
transcript:CADAFUAT00003284	2558.65	3782.23	1335.08	0.352987	-1.50231	1.93343e-14	1.45834e-13	AFU8G05260	Nucleic acid-binding protein [Source:UniProtKB/TrEMBL;Acc:Q4WC94]
transcript:CADAFUAT00003762	49.9459	8.1765	91.7154	11.2169	3.48761	2.01001e-14	1.51493e-13	AFU2G05150	Cell wall galactomannoprotein Mp2/allergen F17-like [Source:UniProtKB/TrEMBL;Acc:Q4WHJ8]
transcript:CADAFUAT00001553	2213.77	3296.49	1131.06	0.34311	-1.54326	2.27292e-14	1.71175e-13	AFU6G00520	Putative uncharacterized protein [Source:UniProtKB/TrEMBL;Acc:Q4W906]
transcript:CADAFUAT00007503	3203.9	4721.18	1686.62	0.357246	-1.48501	2.30886e-14	1.73747e-13	AFU1G09840	Mitochondrial inner membrane translocase subunit TIM44, putative [Source:UniProtKB/TrEMBL;Acc:Q4WTB9]
transcript:CADAFUAT00007270	1767.03	900.823	2633.23	2.92314	1.54752	2.3822e-14	1.79126e-13	AFU1G09630	PAB1 binding protein (Pbp1), putative [Source:UniProtKB/TrEMBL;Acc:Q4WTE0]
transcript:CADAFUAT00000949	4218.98	2214.12	6223.84	2.81098	1.49107	2.39857e-14	1.80218e-13	AFU8G00500	Acetate-CoA ligase, putative [Source:UniProtKB/TrEMBL;Acc:Q4WAZ5]
transcript:CADAFUAT00000463	24264.8	37086.4	11443.2	0.308556	-1.6964	2.53618e-14	1.9041e-13	AFU6G03830	Ribosomal protein L14 [Source:UniProtKB/TrEMBL;Acc:Q4WD82]
transcript:CADAFUAT00005171	8278.34	12253	4303.68	0.351235	-1.50949	2.56957e-14	1.92768e-13	AFU3G13480	Translation initiation factor 2 alpha subunit, putative [Source:UniProtKB/TrEMBL;Acc:Q4WYL7]
transcript:CADAFUAT00003175	254.299	90.2927	418.305	4.63277	2.21187	2.78424e-14	2.0871e-13	AFU8G04702	MFS transporter, putative [Source:UniProtKB/TrEMBL;Acc:A4DA36]
transcript:CADAFUAT00000097	777.545	337.991	1217.1	3.60098	1.84839	2.79547e-14	2.09391e-13	AFU3G02220	DUF427 domain protein [Source:UniProtKB/TrEMBL;Acc:Q4WFH0]
transcript:CADAFUAT00006099	3082.98	4559.4	1606.55	0.352361	-1.50487	2.80359e-14	2.09837e-13	AFU5G07380	NADH-ubiquinone oxidoreductase B12 subunit, putative [Source:UniProtKB/TrEMBL;Acc:Q4WU68]
transcript:CADAFUAT00003768	74.5832	16.6296	132.537	7.96993	2.99457	2.83231e-14	2.11823e-13	AFU2G00920	Extracellular glycosyl hydrolase/cellulase, putative [Source:UniProtKB/TrEMBL;Acc:Q4WIR4]
transcript:CADAFUAT00004309	618.378	265.182	971.573	3.66379	1.87334	2.98223e-14	2.22863e-13	AFU2G14450	Putative uncharacterized protein [Source:UniProtKB/TrEMBL;Acc:Q4X075]
transcript:CADAFUAT00001884	94.095	24.172	164.018	6.78546	2.76245	3.00731e-14	2.24565e-13	AFU6G08560	NRPS-like enzyme, putative [Source:UniProtKB/TrEMBL;Acc:Q4WMV7]
transcript:CADAFUAT00005104	134.611	39.7149	229.508	5.77889	2.53079	3.04168e-14	2.26956e-13	AFU3G09150	Oxidoreductase, short chain dehydrogenase/reductase family protein, putative [Source:UniProtKB/TrEMBL;Acc:Q4WXD8]
transcript:CADAFUAT00003973	3653.85	1908.58	5399.12	2.82887	1.50023	3.06496e-14	2.28518e-13	AFU2G15650	DUF323 domain protein [Source:UniProtKB/TrEMBL;Acc:Q4WZV3]
transcript:CADAFUAT00006815	630.472	268.335	992.61	3.69915	1.88719	3.13619e-14	2.33649e-13	AFU1G14890	cAMP-specific phosphodiesterase, putative [Source:UniProtKB/TrEMBL;Acc:Q4WRW2]
transcript:CADAFUAT00000746	10030.4	14910.3	5150.49	0.345431	-1.53353	3.16028e-14	2.35263e-13	AFU6G03450	Putative uncharacterized protein [Source:UniProtKB/TrEMBL;Acc:Q4WD44]
transcript:CADAFUAT00000159	690.002	300.705	1079.3	3.58923	1.84367	3.17046e-14	2.35839e-13	AFU3G02830	Ankyrin repeat protein [Source:UniProtKB/TrEMBL;Acc:Q4WFB0]
transcript:CADAFUAT00008988	68.7595	13.9248	123.594	8.87582	3.14988	3.35564e-14	2.49423e-13	AFU1G02660	F-box domain protein [Source:UniProtKB/TrEMBL;Acc:Q4WKF4]
transcript:CADAFUAT00009177	63.4252	12.5983	114.252	9.06884	3.18092	3.56843e-14	2.65036e-13	AFU1G01540	Endonuclease/exonuclease/phosphatase family protein [Source:UniProtKB/TrEMBL;Acc:Q4WKR6]
transcript:CADAFUAT00004345	397.735	156.601	638.87	4.07961	2.02843	3.59288e-14	2.66648e-13	AFU2G11070	Tyrosyl-DNA phosphodiesterase, putative [Source:UniProtKB/TrEMBL;Acc:Q4X163]
transcript:CADAFUAT00000608	4733.55	6953.62	2513.47	0.361462	-1.46809	3.83842e-14	2.8455e-13	AFU6G05310	Nucleolus protein required for cell viability, putative [Source:UniProtKB/TrEMBL;Acc:Q4WDN0]
transcript:CADAFUAT00009420	204.042	338.657	69.4262	0.205005	-2.28627	3.83996e-14	2.8455e-13	AFU7G06450	Putative uncharacterized protein [Source:UniProtKB/TrEMBL;Acc:Q4WGW4]
transcript:CADAFUAT00002311	451.78	183.933	719.627	3.91244	1.96807	3.85221e-14	2.8524e-13	AFU6G14040	Glycosyl transferase, putative [Source:UniProtKB/TrEMBL;Acc:Q4WLC4]
transcript:CADAFUAT00003938	36.4623	4.09176	68.8329	16.8223	4.0723	3.88839e-14	2.87699e-13	AFU2G11280	Putative uncharacterized protein [Source:UniProtKB/TrEMBL;Acc:Q4X142]
transcript:CADAFUAT00001491	33.0483	3.00381	63.0929	21.0043	4.39261	4.04877e-14	2.99337e-13	AFU6G00160	Ser/Thr protein phosphatase family protein [Source:UniProtKB/TrEMBL;Acc:Q4W8W9]
transcript:CADAFUAT00000705	2599.78	3821.34	1378.22	0.360665	-1.47127	4.13841e-14	3.05732e-13	AFU6G04380	Molecular chaperone (ABC1), putative [Source:UniProtKB/TrEMBL;Acc:Q4WDD6]
transcript:CADAFUAT00007142	126.838	37.1622	216.514	5.8262	2.54255	4.18458e-14	3.08907e-13	AFU1G16700	Probable beta-galactosidase B [Source:UniProtKB/Swiss-Prot;Acc:Q4WRD3]
transcript:CADAFUAT00005780	329.94	536.549	123.331	0.229859	-2.12118	4.20854e-14	3.1044e-13	AFU3G14030	Extracellular phytase, putative [Source:UniProtKB/TrEMBL;Acc:Q4WYS0]
transcript:CADAFUAT00002693	3383.95	4960.25	1807.65	0.364427	-1.4563	4.25686e-14	3.13765e-13	AFU5G02240	NAD dependent epimerase/dehydratase family protein [Source:UniProtKB/TrEMBL;Acc:Q4WE97]
transcript:CADAFUAT00003547	169.699	54.6777	284.721	5.20727	2.38053	4.3001e-14	3.16712e-13	AFU2G02240	Putative uncharacterized protein [Source:UniProtKB/TrEMBL;Acc:Q4WID4]
transcript:CADAFUAT00006729	1980.55	2932.7	1028.4	0.350666	-1.51183	4.53253e-14	3.33578e-13	AFU5G12360	Mitochondrial oxaloacetate transporter (Oac), putative [Source:UniProtKB/TrEMBL;Acc:Q4WVJ8]
transcript:CADAFUAT00000850	188.267	313.778	62.7558	0.200001	-2.32192	4.55219e-14	3.34771e-13	AFU8G01330	Putative uncharacterized protein [Source:UniProtKB/TrEMBL;Acc:Q4WB77]
transcript:CADAFUAT00005525	3274.22	4810.94	1737.5	0.361157	-1.4693	4.63924e-14	3.40914e-13	AFU3G12100	Trehalose synthase (Ccg-9), putative [Source:UniProtKB/TrEMBL;Acc:Q4WY80]
transcript:CADAFUAT00006126	142.051	43.6497	240.453	5.50871	2.46171	4.64759e-14	3.41011e-13	AFU5G07670	SH3 domain signalling protein [Source:UniProtKB/TrEMBL;Acc:Q4WU96]
transcript:CADAFUAT00007066	3275.3	4811.29	1739.3	0.361504	-1.46792	4.6456e-14	3.41011e-13	AFU1G11860	Mitochondrial import receptor subunit tom22 [Source:UniProtKB/TrEMBL;Acc:Q4WSR8]
transcript:CADAFUAT00001916	117.271	33.6538	200.888	5.96926	2.57755	4.73261e-14	3.46987e-13	AFU6G08860	Sugar isomerase, KpsF/GutQ [Source:UniProtKB/TrEMBL;Acc:Q4WMS7]
transcript:CADAFUAT00002336	6424.72	9622.7	3226.74	0.335326	-1.57636	4.7648e-14	3.49083e-13	AFU6G08360	Thiamine thiazole synthase [Source:UniProtKB/Swiss-Prot;Acc:Q4WMX7]
transcript:CADAFUAT00006049	1236.63	1871.7	601.561	0.321398	-1.63757	4.77297e-14	3.49417e-13	AFU5G06600	SNF2 family helicase/ATPase, putative [Source:UniProtKB/TrEMBL;Acc:Q4WTZ1]
transcript:CADAFUAT00008551	2013.51	1048.23	2978.8	2.84175	1.50678	4.94462e-14	3.61711e-13	AFU4G10200	Transcription factor RfeF, putative [Source:UniProtKB/TrEMBL;Acc:Q4WPR6]
transcript:CADAFUAT00003461	135.764	39.4566	232.072	5.8817	2.55623	4.99884e-14	3.65401e-13	AFU2G01030	1-aminocyclopropane-1-carboxylate deaminase, putative [Source:UniProtKB/TrEMBL;Acc:Q4WIQ4]
transcript:CADAFUAT00008105	12393.2	18312.9	6473.52	0.353496	-1.50024	5.03019e-14	3.67416e-13	AFU4G09870	Putative uncharacterized protein [Source:UniProtKB/TrEMBL;Acc:Q4WPN3]
transcript:CADAFUAT00007111	222.699	78.9879	366.409	4.6388	2.21375	5.08526e-14	3.71159e-13	AFU1G14360	C6 transcription factor, putative [Source:UniProtKB/TrEMBL;Acc:Q4WS14]
transcript:CADAFUAT00000957	52.6551	9.58183	95.7284	9.99062	3.32057	5.15301e-14	3.75821e-13	AFU8G01060	Putative uncharacterized protein [Source:UniProtKB/TrEMBL;Acc:Q4WB50]
transcript:CADAFUAT00002457	207.913	71.4097	344.417	4.82312	2.26997	5.28452e-14	3.85123e-13	AFU4G00970	IMP-specific 5'-nucleotidase 1 [Source:UniProtKB/Swiss-Prot;Acc:Q4W9B9]
transcript:CADAFUAT00000628	467.812	193.922	741.703	3.82475	1.93537	5.40562e-14	3.93653e-13	AFU6G02050	Putative uncharacterized protein [Source:UniProtKB/TrEMBL;Acc:Q4WCQ4]
transcript:CADAFUAT00008763	1585.11	2365.56	804.655	0.340154	-1.55574	5.45911e-14	3.97249e-13	AFU1G02680	Small nucleolar ribonucleoprotein complex subunit Dip2, putative [Source:UniProtKB/TrEMBL;Acc:Q4WKF2]
transcript:CADAFUAT00009404	990.599	463.796	1517.4	3.2717	1.71004	5.77113e-14	4.1964e-13	AFU7G04170	C6 transcription factor, putative [Source:UniProtKB/TrEMBL;Acc:Q4WG88]
transcript:CADAFUAT00004999	47331.1	74165.6	20496.6	0.276363	-1.85536	5.86468e-14	4.26123e-13	AFU3G05600	60S ribosomal protein L27a, putative [Source:UniProtKB/TrEMBL;Acc:Q4WWF0]
transcript:CADAFUAT00006959	816.551	379.749	1253.35	3.30048	1.72267	5.95884e-14	4.3264e-13	AFU1G11900	PQ loop repeat protein [Source:UniProtKB/TrEMBL;Acc:E9QXA9]
transcript:CADAFUAT00003303	2173.67	1131.7	3215.65	2.84142	1.50661	6.00137e-14	4.35402e-13	AFU2G01670	FHA domain protein [Source:UniProtKB/TrEMBL;Acc:Q4WIJ1]
transcript:CADAFUAT00005353	3128.04	1645.53	4610.55	2.80186	1.48638	6.17207e-14	4.47452e-13	AFU3G11220	Ribonuclease T2-like [Source:UniProtKB/Swiss-Prot;Acc:Q4WXZ5]
transcript:CADAFUAT00001999	2253.92	1185.94	3321.89	2.80106	1.48597	6.37704e-14	4.61966e-13	AFU6G08440	Protoporphyrinogen oxidase, putative [Source:UniProtKB/TrEMBL;Acc:Q4WMW9]
transcript:CADAFUAT00006318	3552.41	5219.13	1885.69	0.361303	-1.46872	6.42205e-14	4.6488e-13	AFU5G05590	Aspartokinase [Source:UniProtKB/TrEMBL;Acc:Q4WTP2]
transcript:CADAFUAT00003692	61.9498	12.4652	111.434	8.93963	3.16022	6.47209e-14	4.68153e-13	AFU2G04570	BNR/Asp-box repeat domain protein [Source:UniProtKB/TrEMBL;Acc:Q4WHQ4]
transcript:CADAFUAT00008754	91.4536	22.7015	160.206	7.05706	2.81907	6.85215e-14	4.95275e-13	AFU1G06130	Alpha-L-rhamnosidase B, putative [Source:UniProtKB/TrEMBL;Acc:Q4WJF8]
transcript:CADAFUAT00002824	2757.64	1474.48	4040.8	2.74049	1.45444	6.85763e-14	4.95301e-13	AFU5G02770	Putative uncharacterized protein [Source:UniProtKB/TrEMBL;Acc:Q4WEF0]
transcript:CADAFUAT00000367	902.062	1389.17	414.952	0.298705	-1.74321	6.87151e-14	4.95935e-13	AFU3G02257	Putative uncharacterized protein [Source:UniProtKB/TrEMBL;Acc:A4D9Y4]
transcript:CADAFUAT00008919	3202.83	1708.69	4696.96	2.74887	1.45884	7.13834e-14	5.14427e-13	AFU1G06060	Putative uncharacterized protein [Source:UniProtKB/TrEMBL;Acc:Q4WJG4]
transcript:CADAFUAT00001129	237.492	390.552	84.4326	0.216188	-2.20964	7.13415e-14	5.14427e-13	AFU7G01040	Cytidine deaminase, putative [Source:UniProtKB/TrEMBL;Acc:Q4WAE7]
transcript:CADAFUAT00006378	2638.49	3876.31	1400.67	0.361341	-1.46857	7.20094e-14	5.18553e-13	AFU5G09500	Putative uncharacterized protein [Source:UniProtKB/TrEMBL;Acc:Q4WUS5]
transcript:CADAFUAT00001301	58.31	11.2262	105.394	9.38818	3.23085	7.45176e-14	5.36217e-13	AFU4G04170	Putative uncharacterized protein [Source:UniProtKB/TrEMBL;Acc:Q4W9P8]
transcript:CADAFUAT00009561	1679.83	863.68	2495.99	2.88994	1.53104	7.49061e-14	5.38613e-13	AFU7G06050	DNA damage-inducible protein 1 [Source:UniProtKB/Swiss-Prot;Acc:Q4WGS4]
transcript:CADAFUAT00008863	876.314	407.946	1344.68	3.29623	1.72082	7.54174e-14	5.41888e-13	AFU1G02540	EF hand domain protein [Source:UniProtKB/TrEMBL;Acc:Q4WKG6]
transcript:CADAFUAT00001186	23.9344	46.6192	1.24961	0.0268046	-5.22137	7.57876e-14	5.44145e-13	AFU7G00130	C6 transcription factor, putative [Source:UniProtKB/TrEMBL;Acc:Q4WA59]
transcript:CADAFUAT00007531	2632.15	3855.99	1408.31	0.365226	-1.45314	7.61516e-14	5.46354e-13	AFU1G11180	Heat shock protein/chaperonin HSP78, putative [Source:UniProtKB/TrEMBL;Acc:Q4WSY7]
transcript:CADAFUAT00007420	149.069	47.2779	250.86	5.30607	2.40764	7.68118e-14	5.50683e-13	AFU1G13860	Putative uncharacterized protein [Source:UniProtKB/TrEMBL;Acc:Q4WS64]
transcript:CADAFUAT00002506	26.1654	1.70299	50.6277	29.7288	4.89379	7.74155e-14	5.54601e-13	AFU4G00710	C6 transcription factor, putative [Source:UniProtKB/TrEMBL;Acc:Q4W994]
transcript:CADAFUAT00003427	281.786	456.467	107.104	0.234637	-2.0915	7.76969e-14	5.56207e-13	AFU2G01380	GNAT family N-acetyltransferase, putative [Source:UniProtKB/TrEMBL;Acc:Q4WIL9]
transcript:CADAFUAT00000226	175.888	292.586	59.189	0.202296	-2.30546	7.87068e-14	5.63021e-13	AFU3G03430	ABC multidrug transporter SitT [Source:UniProtKB/TrEMBL;Acc:Q4WF52]
transcript:CADAFUAT00008077	23175.8	35246.9	11104.7	0.315056	-1.66632	7.94313e-14	5.67784e-13	AFU4G10800	40S ribosomal protein S6 [Source:UniProtKB/TrEMBL;Acc:Q4WPX5]
transcript:CADAFUAT00002383	376.664	148.842	604.486	4.06127	2.02193	7.98201e-14	5.70143e-13	AFU4G00200	F-box domain protein [Source:UniProtKB/TrEMBL;Acc:Q4W943]
transcript:CADAFUAT00000437	2301.74	1208.84	3394.64	2.80818	1.48963	8.24118e-14	5.88223e-13	AFU6G03430	C6 finger domain protein, putative [Source:UniProtKB/TrEMBL;Acc:Q4WD42]
transcript:CADAFUAT00005425	3683.26	5408.4	1958.13	0.362053	-1.46573	8.29594e-14	5.91696e-13	AFU3G14230	BAR adaptor protein RVS167, putative [Source:UniProtKB/TrEMBL;Acc:Q4WYT8]
transcript:CADAFUAT00005001	834.272	384.662	1283.88	3.33769	1.73885	8.66267e-14	6.17398e-13	AFU3G14140	Metacaspase-1B [Source:UniProtKB/Swiss-Prot;Acc:Q4WYT0]
transcript:CADAFUAT00008949	23.3246	0.994248	45.655	45.9191	5.52102	8.95443e-14	6.37723e-13	AFU1G01210	Putative uncharacterized protein [Source:UniProtKB/TrEMBL;Acc:Q4WKU9]
transcript:CADAFUAT00008358	68.5315	14.8437	122.219	8.23375	3.04155	9.00372e-14	6.40764e-13	AFU4G08634	Putative uncharacterized protein [Source:UniProtKB/TrEMBL;Acc:A4D9N0]
transcript:CADAFUAT00006611	35.4824	4.04208	66.9226	16.5565	4.04932	9.23373e-14	6.56651e-13	AFU5G14250	DNA repair family protein [Source:UniProtKB/TrEMBL;Acc:Q4WW32]
transcript:CADAFUAT00006184	32650.1	49884.9	15415.3	0.309018	-1.69424	9.28129e-14	6.5955e-13	AFU5G05630	60S ribosomal protein L23 [Source:UniProtKB/TrEMBL;Acc:Q4WTP5]
transcript:CADAFUAT00000718	372.247	150.587	593.907	3.94395	1.97964	9.52121e-14	6.76103e-13	AFU6G01830	O-methyltransferase, putative [Source:UniProtKB/TrEMBL;Acc:Q4WCN2]
transcript:CADAFUAT00006092	753.191	340.476	1165.91	3.42434	1.77583	9.7885e-14	6.94067e-13	AFU5G08250	Putative uncharacterized protein [Source:UniProtKB/TrEMBL;Acc:Q4WUF3]
transcript:CADAFUAT00008336	1159.8	1749.76	569.839	0.325667	-1.61853	9.78703e-14	6.94067e-13	AFU4G07570	60S ribosome biogenesis protein Mak11, putative [Source:UniProtKB/TrEMBL;Acc:Q4WP04]
transcript:CADAFUAT00008348	1533.33	2278.45	788.204	0.345938	-1.53141	9.88024e-14	7.00061e-13	AFU4G08460	Putative uncharacterized protein [Source:UniProtKB/TrEMBL;Acc:Q4WP92]
transcript:CADAFUAT00002236	1613.89	2397.77	830.019	0.346163	-1.53048	9.92062e-14	7.02409e-13	AFU6G11070	ATP-dependent RNA helicase dbp4 [Source:UniProtKB/Swiss-Prot;Acc:Q4WM60]
transcript:CADAFUAT00004223	359.905	144.091	575.719	3.99553	1.99839	9.96174e-14	7.04806e-13	AFU2G15550	Molybdenum cofactor biosynthesis protein Gephyrin, putative [Source:UniProtKB/TrEMBL;Acc:Q4WZW3]
transcript:CADAFUAT00001939	2054.56	3039.3	1069.82	0.351994	-1.50638	9.9762e-14	7.05315e-13	AFU6G08320	Putative uncharacterized protein [Source:UniProtKB/TrEMBL;Acc:Q4WMY1]
transcript:CADAFUAT00005835	2110.53	3104.64	1116.42	0.359598	-1.47554	1.00123e-13	7.07352e-13	AFU3G08140	Fumarylacetoacetate hydrolase family protein [Source:UniProtKB/TrEMBL;Acc:Q4WX41]
transcript:CADAFUAT00008941	651.612	287.714	1015.51	3.52959	1.8195	1.02539e-13	7.23892e-13	AFU1G06490	Putative uncharacterized protein [Source:UniProtKB/TrEMBL;Acc:Q4WJC2]
transcript:CADAFUAT00001483	35970.9	55510	16431.8	0.296015	-1.75626	1.09455e-13	7.72159e-13	AFU4G03880	60S ribosomal protein L7 [Source:UniProtKB/TrEMBL;Acc:Q4W9S6]
transcript:CADAFUAT00003067	211.535	74.9097	348.16	4.64773	2.21653	1.11501e-13	7.86014e-13	AFU8G06210	Metalloreductase transmembrane component, putative [Source:UniProtKB/TrEMBL;Acc:Q4WC00]
transcript:CADAFUAT00002638	10944.8	16169.6	5720.11	0.353758	-1.49917	1.11743e-13	7.87152e-13	AFU5G01030	Glyceraldehyde-3-phosphate dehydrogenase [Source:UniProtKB/TrEMBL;Acc:Q4WDX7]
transcript:CADAFUAT00005807	1370.93	2052.73	689.131	0.335714	-1.5747	1.15135e-13	8.1046e-13	AFU3G10370	Putative uncharacterized protein [Source:UniProtKB/TrEMBL;Acc:Q4WXQ9]
transcript:CADAFUAT00005826	1356.42	2021.79	691.057	0.341805	-1.54876	1.15476e-13	8.1227e-13	AFU3G09570	Putative uncharacterized protein [Source:UniProtKB/TrEMBL;Acc:Q4WXH9]
transcript:CADAFUAT00001988	565.145	242.218	888.072	3.66641	1.87437	1.15617e-13	8.12673e-13	AFU6G09910	Glutaminase, putative [Source:UniProtKB/TrEMBL;Acc:Q4WMH2]
transcript:CADAFUAT00000609	1156.25	562.797	1749.71	3.10896	1.63643	1.16064e-13	8.15224e-13	AFU6G02030	Aminotransferase, putative [Source:UniProtKB/TrEMBL;Acc:Q4WCQ2]
transcript:CADAFUAT00008916	7493.08	10896.2	4089.98	0.37536	-1.41365	1.17688e-13	8.2603e-13	AFU1G03610	Putative uncharacterized protein [Source:UniProtKB/TrEMBL;Acc:Q4WK59]
transcript:CADAFUAT00006604	504.234	214.512	793.956	3.70122	1.888	1.18388e-13	8.3034e-13	AFU5G09430	RNA-directed RNA polymerase, putative [Source:UniProtKB/TrEMBL;Acc:Q4WUR8]
transcript:CADAFUAT00001647	2562.85	1353.95	3771.76	2.78575	1.47807	1.19639e-13	8.38511e-13	AFU6G14360	Cytochrome P450 monooxygenase, putative [Source:UniProtKB/TrEMBL;Acc:Q4WL92]
transcript:CADAFUAT00002490	30.8133	3.08347	58.5431	18.9861	4.24687	1.20921e-13	8.45664e-13	AFU4G00240	Amino acid transporter, putative [Source:UniProtKB/TrEMBL;Acc:Q4W947]
transcript:CADAFUAT00009118	210.902	73.6961	348.108	4.72357	2.23988	1.20894e-13	8.45664e-13	AFU1G04560	Urease [Source:UniProtKB/Swiss-Prot;Acc:Q6A3P9]
transcript:CADAFUAT00007113	597.437	258.439	936.434	3.62343	1.85735	1.2084e-13	8.45664e-13	AFU1G15310	DNA replication initiation factor Cdc45 [Source:UniProtKB/TrEMBL;Acc:Q4WRS0]
transcript:CADAFUAT00006188	39135.4	60402.2	17868.6	0.295826	-1.75718	1.21515e-13	8.49207e-13	AFU5G05500	D-3-phosphoglycerate dehydrogenase [Source:UniProtKB/TrEMBL;Acc:Q4WTN4]
transcript:CADAFUAT00003252	895.303	422.696	1367.91	3.23616	1.69428	1.27904e-13	8.93209e-13	AFU8G04850	MFS transporter, putative [Source:UniProtKB/TrEMBL;Acc:Q4WCD1]
transcript:CADAFUAT00007781	186.887	63.5324	310.241	4.8832	2.28783	1.38438e-13	9.66079e-13	AFU4G11477	Sucrase/ferredoxin-like family protein, putative [Source:UniProtKB/TrEMBL;Acc:A4D9M4]
transcript:CADAFUAT00001837	1361.84	692.348	2031.34	2.93398	1.55286	1.40432e-13	9.79287e-13	AFU6G07410	Putative uncharacterized protein [Source:UniProtKB/TrEMBL;Acc:Q4WN68]
transcript:CADAFUAT00000934	172.111	57.8325	286.389	4.95203	2.30802	1.42035e-13	9.89758e-13	AFU8G02570	Flavin-binding monooxygenase, putative [Source:UniProtKB/TrEMBL;Acc:Q4WBK1]
transcript:CADAFUAT00000372	763.485	346.953	1180.02	3.40109	1.766	1.44025e-13	1.0029e-12	AFU3G01360	Siderochrome-iron transporter, putative [Source:UniProtKB/TrEMBL;Acc:Q4WFQ8]
transcript:CADAFUAT00001093	95.6641	26.3841	164.944	6.25166	2.64424	1.59875e-13	1.11247e-12	AFU7G01680	Putative uncharacterized protein [Source:UniProtKB/TrEMBL;Acc:Q4WAL0]
transcript:CADAFUAT00007595	72.9168	16.8814	128.952	7.63874	2.93333	1.61533e-13	1.1232e-12	AFU1G10600	Nuclear localization protein, putative [Source:UniProtKB/TrEMBL;Acc:Q4WT44]
transcript:CADAFUAT00005362	41139.5	63314.5	18964.6	0.29953	-1.73923	1.68674e-13	1.17202e-12	AFU3G08460	60S ribosomal protein L35Ae [Source:UniProtKB/TrEMBL;Acc:Q4WX73]
transcript:CADAFUAT00003435	330.524	529.134	131.915	0.249304	-2.00402	1.72682e-13	1.19901e-12	AFU2G04210	Putative uncharacterized protein [Source:UniProtKB/TrEMBL;Acc:Q4WHU0]
transcript:CADAFUAT00003370	308.283	119.599	496.966	4.15525	2.05494	1.77484e-13	1.23121e-12	AFU2G00870	Putative uncharacterized protein [Source:UniProtKB/TrEMBL;Acc:Q4WIR9]
transcript:CADAFUAT00009884	11082.5	16180.4	5984.67	0.369871	-1.4349	1.77574e-13	1.23121e-12	AFU
transcript:CADAFUAT00000211	273.881	104.923	442.84	4.22061	2.07745	1.79334e-13	1.24253e-12	AFU3G04000	MFS transporter, putative [Source:UniProtKB/TrEMBL;Acc:Q4WEZ5]
transcript:CADAFUAT00002177	1589.1	817.887	2360.31	2.88586	1.529	1.86854e-13	1.29371e-12	AFU6G09520	Lipase/esterase family protein [Source:UniProtKB/TrEMBL;Acc:Q4WML1]
transcript:CADAFUAT00006682	191.512	317.434	65.5904	0.206627	-2.2749	1.8866e-13	1.30528e-12	AFU5G14780	Heat shock trehalose synthase, putative [Source:UniProtKB/TrEMBL;Acc:Q4WW85]
transcript:CADAFUAT00000992	46.8571	85.7661	7.94805	0.0926712	-3.43174	1.89702e-13	1.31156e-12	AFU8G00230	Phytanoyl-CoA dioxygenase family protein [Source:UniProtKB/TrEMBL;Acc:Q4WAW9]
transcript:CADAFUAT00005817	69.8869	15.9049	123.869	7.78809	2.96127	1.91578e-13	1.32358e-12	AFU3G07140	Extracellular developmental signal biosynthesis protein FluG [Source:UniProtKB/TrEMBL;Acc:Q4WWU9]
transcript:CADAFUAT00007129	478.997	203.041	754.954	3.71824	1.89462	1.94803e-13	1.3449e-12	AFU1G09110	Patatin-like serine hydrolase, putative [Source:UniProtKB/TrEMBL;Acc:Q4WTJ2]
transcript:CADAFUAT00006786	140.368	45.0335	235.703	5.23394	2.3879	2.06221e-13	1.42272e-12	AFU5G11250	Polyglutamate biosynthesis protein, putative [Source:UniProtKB/TrEMBL;Acc:A4D9I1]
transcript:CADAFUAT00005913	1495.91	2220.39	771.432	0.347431	-1.5252	2.06597e-13	1.42387e-12	AFU5G11120	DNA-directed RNA polymerases i, ii, and iii 145 kDa polypeptide [Source:UniProtKB/TrEMBL;Acc:Q4WV78]
transcript:CADAFUAT00007387	39672	61116.9	18227.1	0.298234	-1.74549	2.06681e-13	1.42387e-12	AFU1G11710	Ribosomal protein [Source:UniProtKB/TrEMBL;Acc:E9QU85]
transcript:CADAFUAT00005233	14105	20827.2	7382.81	0.354479	-1.49623	2.10746e-13	1.45084e-12	AFU3G05370	Dihydrolipoamide succinyltransferase, putative [Source:UniProtKB/TrEMBL;Acc:Q4WWC7]
transcript:CADAFUAT00000558	384.397	612.549	156.245	0.255073	-1.97102	2.12271e-13	1.4603e-12	AFU6G03480	Nonribosomal peptide synthase, putative [Source:UniProtKB/TrEMBL;Acc:Q4WD47]
transcript:CADAFUAT00001462	171.609	58.5464	284.671	4.86232	2.28164	2.14791e-13	1.47659e-12	AFU4G02930	Dicer-like protein 2 Endoribonuclease dcl2 ATP-dependent helicase dcl2 [Source:UniProtKB/Swiss-Prot;Acc:Q4WA22]
transcript:CADAFUAT00002136	238.647	89.488	387.807	4.33362	2.11557	2.17841e-13	1.4965e-12	AFU6G07070	Probable 1,4-beta-D-glucan cellobiohydrolase A [Source:UniProtKB/Swiss-Prot;Acc:Q4WNA2]
transcript:CADAFUAT00007123	5101.31	7417.38	2785.25	0.375503	-1.4131	2.21959e-13	1.52371e-12	AFU1G12290	NADH-ubiquinone oxidoreductase 19 kDa subunit, putative [Source:UniProtKB/TrEMBL;Acc:Q4WSM3]
transcript:CADAFUAT00003507	1122.53	1690.58	554.468	0.327975	-1.60834	2.30773e-13	1.5831e-12	AFU2G05420	Pre-rRNA processing protein Esf1, putative [Source:UniProtKB/TrEMBL;Acc:Q4WHH1]
transcript:CADAFUAT00000342	67.0943	118.676	15.5128	0.130716	-2.93549	2.31445e-13	1.58658e-12	AFU3G02590	C6 transcription factor, putative [Source:UniProtKB/TrEMBL;Acc:Q4WFD4]
transcript:CADAFUAT00001319	415.694	173.97	657.417	3.7789	1.91797	2.35405e-13	1.61259e-12	AFU4G04290	Histone deacetylase HosB [Source:UniProtKB/TrEMBL;Acc:Q4W9N7]
transcript:CADAFUAT00002628	75.5379	132.65	18.4261	0.138908	-2.8478	2.44021e-13	1.67043e-12	AFU5G00930	Amino acid permease, putative [Source:UniProtKB/TrEMBL;Acc:Q4WDW7]
transcript:CADAFUAT00000227	486.602	206.552	766.652	3.71166	1.89207	2.49599e-13	1.70741e-12	AFU3G00940	Putative uncharacterized protein [Source:UniProtKB/TrEMBL;Acc:Q4WFV0]
transcript:CADAFUAT00005871	7299.39	10762.8	3835.93	0.356405	-1.48841	2.54041e-13	1.73658e-12	AFU3G08380	Inorganic diphosphatase, putative [Source:UniProtKB/TrEMBL;Acc:Q4WX65]
transcript:CADAFUAT00003504	135.531	43.7289	227.334	5.19872	2.37816	2.54488e-13	1.7384e-12	AFU2G05210	Anaphase-promoting complex subunit ApcB, putative [Source:UniProtKB/TrEMBL;Acc:Q4WHJ2]
transcript:CADAFUAT00009390	29790.7	45089.4	14491.9	0.321404	-1.63754	2.56515e-13	1.75102e-12	AFU7G04490	Ribosomal protein S28e [Source:UniProtKB/TrEMBL;Acc:Q4WGB8]
transcript:CADAFUAT00000781	23001.4	11290.4	34712.3	3.0745	1.62035	2.57341e-13	1.75542e-12	AFU8G00430	Putative uncharacterized protein [Source:UniProtKB/TrEMBL;Acc:Q4WAY9]
transcript:CADAFUAT00005469	200.3	71.897	328.703	4.57186	2.19278	2.58869e-13	1.7646e-12	AFU3G15170	Molybdenum cofactor biosynthesis protein (MoeA), putative [Source:UniProtKB/TrEMBL;Acc:Q4WZ34]
transcript:CADAFUAT00001604	1878.74	2786.37	971.106	0.348521	-1.52068	2.64141e-13	1.79927e-12	AFU6G07390	Isocitrate dehydrogenase LysB [Source:UniProtKB/TrEMBL;Acc:Q4WN70]
transcript:CADAFUAT00006905	81.463	20.7997	142.126	6.83311	2.77254	2.70433e-13	1.84084e-12	AFU1G10590	GPI anchored protein, putative [Source:UniProtKB/TrEMBL;Acc:Q4WT45]
transcript:CADAFUAT00001705	2292.62	3357.93	1227.3	0.365493	-1.45208	2.82327e-13	1.92046e-12	AFU6G06890	KOW motif domain protein [Source:UniProtKB/TrEMBL;Acc:Q4WNC0]
transcript:CADAFUAT00002324	1895.07	997.298	2792.84	2.80041	1.48564	2.95287e-13	2.00721e-12	AFU6G14300	FAD binding domain protein [Source:UniProtKB/TrEMBL;Acc:Q4WL98]
transcript:CADAFUAT00003550	1995.18	1045.81	2944.55	2.81556	1.49342	3.05973e-13	2.07839e-12	AFU2G02820	Protein yippee-like [Source:UniProtKB/TrEMBL;Acc:Q4WI76]
transcript:CADAFUAT00007809	37.9398	5.38368	70.4959	13.0944	3.71088	3.07505e-13	2.08588e-12	AFU4G06640	Acid sphingomyelinase, putative [Source:UniProtKB/TrEMBL;Acc:Q4WNR0]
transcript:CADAFUAT00007757	134.016	43.697	224.334	5.13386	2.36004	3.07491e-13	2.08588e-12	AFU4G14080	Spherulin 4-like cell surface protein, putative [Source:UniProtKB/TrEMBL;Acc:A4D9L3]
transcript:CADAFUAT00002842	3341.06	4848.32	1833.8	0.378234	-1.40265	3.09688e-13	2.09922e-12	AFU5G03570	Mitochondrial large ribosomal subunit protein L1, putative [Source:UniProtKB/TrEMBL;Acc:Q4WEM8]
transcript:CADAFUAT00003171	924.007	436.981	1411.03	3.22905	1.69111	3.37547e-13	2.28646e-12	AFU8G05030	Putative uncharacterized protein [Source:UniProtKB/TrEMBL;Acc:Q4WCB4]
transcript:CADAFUAT00007521	330.907	133.848	527.966	3.94451	1.97985	3.41697e-13	2.31295e-12	AFU1G14980	Putative uncharacterized protein [Source:UniProtKB/TrEMBL;Acc:Q4WRV3]
transcript:CADAFUAT00003751	284.19	111.365	457.015	4.10378	2.03695	3.52741e-13	2.38605e-12	AFU2G03480	Putative uncharacterized protein [Source:UniProtKB/TrEMBL;Acc:Q4WI10]
transcript:CADAFUAT00001326	8248.28	12030.4	4466.2	0.371243	-1.42956	3.64668e-13	2.465e-12	AFU4G04318	Copper resistance protein Crd2, putative [Source:UniProtKB/TrEMBL;Acc:A4DA78]
transcript:CADAFUAT00000314	2139.16	3131.03	1147.28	0.366424	-1.44842	3.74352e-13	2.5287e-12	AFU3G04200	N2,N2-dimethylguanosine tRNA methyltransferase [Source:UniProtKB/TrEMBL;Acc:Q4WEX8]
transcript:CADAFUAT00003527	801.133	375.996	1226.27	3.26139	1.70549	3.76125e-13	2.53891e-12	AFU2G03450	Putative uncharacterized protein [Source:UniProtKB/TrEMBL;Acc:Q4WI13]
transcript:CADAFUAT00003665	1779.66	2650.76	908.556	0.342753	-1.54476	3.79902e-13	2.56262e-12	AFU2G02310	Actin cortical patch protein Sur7, putative [Source:UniProtKB/TrEMBL;Acc:Q4WIC7]
transcript:CADAFUAT00004610	48.877	8.45824	89.2958	10.5573	3.40016	3.80261e-13	2.56326e-12	AFU2G15450	Putative uncharacterized protein [Source:UniProtKB/TrEMBL;Acc:Q4WZX3]
transcript:CADAFUAT00006382	514.924	221.35	808.498	3.65258	1.86891	3.81719e-13	2.5713e-12	AFU5G08170	Autophagy-related protein 3 [Source:UniProtKB/Swiss-Prot;Acc:Q4WUE5]
transcript:CADAFUAT00002319	154.835	50.4687	259.201	5.13587	2.36061	4.01712e-13	2.7041e-12	AFU6G11740	Nucleoside-diphosphate-sugar epimerase family protein [Source:UniProtKB/TrEMBL;Acc:Q4WLZ6]
transcript:CADAFUAT00006416	265.68	100.683	430.678	4.27757	2.09679	4.17999e-13	2.81178e-12	AFU5G06880	Putative uncharacterized protein [Source:UniProtKB/TrEMBL;Acc:Q4WU19]
transcript:CADAFUAT00002765	2175.92	1177.74	3174.1	2.69507	1.43032	4.19627e-13	2.82078e-12	AFU5G03690	Phosphatidylinositol transfer protein sfh5 [Source:UniProtKB/Swiss-Prot;Acc:Q4WEP0]
transcript:CADAFUAT00002859	68.4758	15.8566	121.095	7.63687	2.93298	4.23611e-13	2.84558e-12	AFU5G00690	Putative uncharacterized protein [Source:UniProtKB/TrEMBL;Acc:Q4WDU5]
transcript:CADAFUAT00005656	941.669	1424.11	459.226	0.322465	-1.63279	4.31562e-13	2.89699e-12	AFU3G10750	Probable acetate kinase [Source:UniProtKB/TrEMBL;Acc:Q4WXU7]
transcript:CADAFUAT00001271	2248.31	1212.33	3284.3	2.70907	1.4378	4.38467e-13	2.94131e-12	AFU4G02790	Carbon-nitrogen family hydrolase, putative [Source:UniProtKB/TrEMBL;Acc:Q4WA36]
transcript:CADAFUAT00005687	2865.09	4191.86	1538.32	0.366977	-1.44624	4.48156e-13	3.00422e-12	AFU3G11370	Mitochondrial large ribosomal subunit L49, putative [Source:UniProtKB/TrEMBL;Acc:Q4WY09]
transcript:CADAFUAT00009282	65.6573	15.033	116.282	7.73508	2.95142	4.63481e-13	3.10481e-12	AFU1G01450	Toxin biosynthesis protein, putative [Source:UniProtKB/TrEMBL;Acc:Q4WKS5]
transcript:CADAFUAT00002357	122.372	37.0782	207.666	5.60074	2.48562	4.88438e-13	3.26974e-12	AFU6G07055	Putative uncharacterized protein [Source:UniProtKB/TrEMBL;Acc:A4D9P7]
transcript:CADAFUAT00000511	309.985	497.794	122.176	0.245434	-2.02659	4.91744e-13	3.2896e-12	AFU6G02690	C2H2 finger domain protein, putative [Source:UniProtKB/TrEMBL;Acc:Q4WCW8]
transcript:CADAFUAT00005485	244.782	399.443	90.1215	0.225618	-2.14805	5.0303e-13	3.36278e-12	AFU3G14170	MFS glucose transporter, putative [Source:UniProtKB/TrEMBL;Acc:Q4WYT3]
transcript:CADAFUAT00003590	867.688	413.836	1321.54	3.19339	1.67509	5.20511e-13	3.47724e-12	AFU2G01700	Carbon catabolite derepressing protein kinase Snf1, putative [Source:UniProtKB/TrEMBL;Acc:Q4WII8]
transcript:CADAFUAT00003479	2822.92	1527.54	4118.3	2.69603	1.43084	5.2297e-13	3.49127e-12	AFU2G01220	GTP cyclohydrolase II, putative [Source:UniProtKB/TrEMBL;Acc:Q4WIN5]
transcript:CADAFUAT00001042	585.993	261.313	910.673	3.48499	1.80115	5.36123e-13	3.57661e-12	AFU7G01970	RTA1 domain protein, putative [Source:UniProtKB/TrEMBL;Acc:Q4WAN9]
transcript:CADAFUAT00001445	1048.32	519.195	1577.45	3.03825	1.60324	5.40295e-13	3.60197e-12	AFU4G04140	Putative uncharacterized protein [Source:UniProtKB/TrEMBL;Acc:Q4W9Q1]
transcript:CADAFUAT00001677	3537.91	1962.71	5113.1	2.60512	1.38135	5.43839e-13	3.62311e-12	AFU6G12300	RNP domain protein [Source:UniProtKB/TrEMBL;Acc:Q4WLU4]
transcript:CADAFUAT00009018	3563.53	5183.75	1943.32	0.374886	-1.41548	5.65233e-13	3.76305e-12	AFU1G03660	Acid phosphatase, putative [Source:UniProtKB/TrEMBL;Acc:Q4WK54]
transcript:CADAFUAT00008732	93.5963	26.5601	160.632	6.04788	2.59643	5.68133e-13	3.77976e-12	AFU1G05190	Putative uncharacterized protein [Source:UniProtKB/TrEMBL;Acc:Q4WJQ2]
transcript:CADAFUAT00003920	2642.19	3847.45	1436.93	0.373477	-1.42091	5.68882e-13	3.78215e-12	AFU2G11040	U-box domain protein, putative [Source:UniProtKB/TrEMBL;Acc:Q4X166]
transcript:CADAFUAT00008901	238.484	89.2256	387.743	4.34565	2.11957	5.74475e-13	3.81672e-12	AFU1G00700	Putative uncharacterized protein [Source:UniProtKB/TrEMBL;Acc:Q4WKZ8]
transcript:CADAFUAT00002541	57.0328	12.221	101.845	8.33358	3.05894	6.11628e-13	4.06078e-12	AFU5G03950	Protein kinase, putative [Source:UniProtKB/TrEMBL;Acc:Q4WER6]
transcript:CADAFUAT00004100	285.924	113.822	458.025	4.02406	2.00865	6.26233e-13	4.1549e-12	AFU2G16462	TFIIIC transcription initiation factor complex subunits Tfc3, putative [Source:UniProtKB/TrEMBL;Acc:A4D9C2]
transcript:CADAFUAT00009614	2816.94	4070.98	1562.91	0.383914	-1.38114	6.62261e-13	4.39093e-12	AFU7G05460	Putative uncharacterized protein [Source:UniProtKB/TrEMBL;Acc:Q4WGL6]
transcript:CADAFUAT00000900	1460.66	763.039	2158.28	2.82853	1.50005	6.647e-13	4.40409e-12	AFU8G00590	Fatty acid desaturase, putative [Source:UniProtKB/TrEMBL;Acc:Q4WB04]
transcript:CADAFUAT00007886	398.109	165.676	630.543	3.80588	1.92823	7.05778e-13	4.67307e-12	AFU4G07860	Putative uncharacterized protein [Source:UniProtKB/TrEMBL;Acc:Q4WP33]
transcript:CADAFUAT00006181	38.2464	70.6064	5.88649	0.0833705	-3.58432	7.1387e-13	4.72343e-12	AFU5G14170	Putative uncharacterized protein [Source:UniProtKB/TrEMBL;Acc:Q4WW24]
transcript:CADAFUAT00007499	326.459	134.507	518.411	3.85416	1.94642	7.14703e-13	4.72404e-12	AFU1G14270	Catechol dioxygenase, putative [Source:UniProtKB/TrEMBL;Acc:Q4WS23]
transcript:CADAFUAT00001174	509.825	226.299	793.351	3.50577	1.80973	7.14937e-13	4.72404e-12	AFU7G01960	Putative uncharacterized protein [Source:UniProtKB/TrEMBL;Acc:Q4WAN8]
transcript:CADAFUAT00007709	52.9271	10.5283	95.3259	9.05428	3.1786	7.21341e-13	4.76311e-12	AFU4G09230	Putative uncharacterized protein [Source:UniProtKB/TrEMBL;Acc:Q4WPH0]
transcript:CADAFUAT00005581	641.951	290.153	993.75	3.42492	1.77607	7.30452e-13	4.81999e-12	AFU3G07380	Oligo-1,6-glucosidase [Source:UniProtKB/TrEMBL;Acc:Q4WWX0]
transcript:CADAFUAT00008483	3973.7	5741.6	2205.8	0.384178	-1.38015	7.31185e-13	4.82155e-12	AFU4G12170	50S ribosomal protein L2 [Source:UniProtKB/TrEMBL;Acc:Q4WQA8]
transcript:CADAFUAT00007330	703.154	317.923	1088.39	3.42343	1.77544	7.40634e-13	4.88054e-12	AFU1G11010	Short chain oxidoreductase/dehydrogenase, putative [Source:UniProtKB/TrEMBL;Acc:Q4WT04]
transcript:CADAFUAT00005408	43434.7	66805.3	20064.1	0.300336	-1.73535	7.49118e-13	4.93309e-12	AFU3G06970	40S ribosomal protein S9 [Source:UniProtKB/TrEMBL;Acc:Q4WWT2]
transcript:CADAFUAT00000155	3602.14	1962.98	5241.31	2.67008	1.41688	7.49776e-13	4.93407e-12	AFU3G00660	Putative uncharacterized protein [Source:UniProtKB/TrEMBL;Acc:Q4WFX8]
transcript:CADAFUAT00002162	29.7137	3.39382	56.0335	16.5105	4.04531	7.58431e-13	4.98765e-12	AFU6G14500	MFS sugar transporter, putative [Source:UniProtKB/TrEMBL;Acc:Q4WL78]
transcript:CADAFUAT00000791	31.6951	3.76223	59.6281	15.8491	3.98633	7.66822e-13	5.03941e-12	AFU8G01380	NB-ARC and TPR domain protein [Source:UniProtKB/TrEMBL;Acc:Q4WB82]
transcript:CADAFUAT00005798	773.181	1183	363.365	0.307157	-1.70295	7.87312e-13	5.17056e-12	AFU3G06320	Putative uncharacterized protein [Source:UniProtKB/TrEMBL;Acc:Q4WWL7]
transcript:CADAFUAT00008420	2326.06	3377.08	1275.04	0.377556	-1.40524	7.97278e-13	5.23247e-12	AFU4G13410	37S ribosomal protein Rsm24, putative [Source:UniProtKB/TrEMBL;Acc:Q4WQN2]
transcript:CADAFUAT00005322	5079.8	7378.98	2780.61	0.376829	-1.40802	8.52114e-13	5.58703e-12	AFU3G09030	Regulatory protein SUAPRGA1 [Source:UniProtKB/TrEMBL;Acc:Q4WXC6]
transcript:CADAFUAT00002811	1081.38	1617.4	545.363	0.337186	-1.56838	8.52454e-13	5.58703e-12	AFU5G03870	DUF1665 domain protein [Source:UniProtKB/TrEMBL;Acc:Q4WER0]
transcript:CADAFUAT00007033	908.589	442.95	1374.23	3.10244	1.63341	8.88227e-13	5.81756e-12	AFU1G09530	Putative uncharacterized protein [Source:UniProtKB/TrEMBL;Acc:Q4WTF0]
transcript:CADAFUAT00008025	1574.77	2316.67	832.864	0.359509	-1.4759	8.89622e-13	5.82276e-12	AFU4G07500	Small nucleolar ribonucleoprotein complex subunit, putative [Source:UniProtKB/TrEMBL;Acc:Q4WNZ7]
transcript:CADAFUAT00009383	2464.9	3574.91	1354.89	0.379	-1.39973	9.05021e-13	5.91956e-12	AFU7G04060	Putative uncharacterized protein [Source:UniProtKB/TrEMBL;Acc:Q4WG77]
transcript:CADAFUAT00005941	1144.9	578.502	1711.29	2.95814	1.56469	9.17973e-13	6.00023e-12	AFU5G12920	Iron-regulated transporter, putative [Source:UniProtKB/TrEMBL;Acc:Q4WVQ3]
transcript:CADAFUAT00000895	255.334	98.8385	411.829	4.16669	2.0589	9.29992e-13	6.07469e-12	AFU8G01830	Putative uncharacterized protein [Source:UniProtKB/TrEMBL;Acc:A4DA46]
transcript:CADAFUAT00005820	458.701	199.978	717.424	3.58752	1.84299	9.41161e-13	6.14351e-12	AFU3G12070	Putative uncharacterized protein [Source:UniProtKB/TrEMBL;Acc:Q4WY77]
transcript:CADAFUAT00004842	399.402	170.123	628.682	3.69546	1.88575	9.45369e-13	6.16683e-12	AFU2G15620	Xylanolytic transcriptional activator xlnR [Source:UniProtKB/Swiss-Prot;Acc:Q4WZV6]
transcript:CADAFUAT00002658	3526.26	5118.17	1934.36	0.37794	-1.40377	9.51543e-13	6.20294e-12	AFU5G02760	Fatty acid elongase (Gns1), putative [Source:UniProtKB/TrEMBL;Acc:Q4WEE9]
transcript:CADAFUAT00001061	742.673	1138.59	346.757	0.30455	-1.71525	9.62746e-13	6.27175e-12	AFU7G02285	Putative uncharacterized protein [Source:UniProtKB/TrEMBL;Acc:A4DA54]
transcript:CADAFUAT00009634	2720.24	3950.1	1490.38	0.377301	-1.40621	9.7074e-13	6.31958e-12	AFU7G04700	Conserved hypothetical portein [Source:UniProtKB/TrEMBL;Acc:Q4WGD9]
transcript:CADAFUAT00008029	2162.62	3159.56	1165.67	0.368934	-1.43857	9.73482e-13	6.33318e-12	AFU4G08190	Pescadillo homolog [Source:UniProtKB/Swiss-Prot;Acc:Q4WP65]
transcript:CADAFUAT00003979	1985.31	2889.04	1081.58	0.374373	-1.41745	9.76449e-13	6.34822e-12	AFU2G12260	Cytochrome c oxidase assembly protein Cox11, putative [Source:UniProtKB/TrEMBL;Acc:Q4X0U5]
transcript:CADAFUAT00009286	1935.56	1033.99	2837.13	2.74386	1.45621	9.92411e-13	6.44768e-12	AFU1G04575	Putative uncharacterized protein [Source:UniProtKB/TrEMBL;Acc:Q4WJW4]
transcript:CADAFUAT00004392	2308.95	3358.06	1259.84	0.37517	-1.41438	1.00184e-12	6.5046e-12	AFU2G13570	Ribosome biogenesis protein (Bms1), putative [Source:UniProtKB/TrEMBL;Acc:Q4X0G3]
transcript:CADAFUAT00008142	108.669	185.363	31.9745	0.172496	-2.53536	1.00352e-12	6.51114e-12	AFU4G14180	Putative uncharacterized protein [Source:UniProtKB/TrEMBL;Acc:A4D9L6]
transcript:CADAFUAT00005730	33497.5	50728.3	16266.7	0.320663	-1.64087	1.01398e-12	6.57457e-12	AFU3G07430	Peptidyl-prolyl cis-trans isomerase [Source:UniProtKB/TrEMBL;Acc:Q4WWX5]
transcript:CADAFUAT00003574	33581.3	50709.9	16452.6	0.324445	-1.62395	1.01723e-12	6.59124e-12	AFU2G03590	40S ribosomal protein S21 [Source:UniProtKB/Swiss-Prot;Acc:Q4WI01]
transcript:CADAFUAT00001944	487.947	218.839	757.055	3.45942	1.79053	1.02562e-12	6.64122e-12	AFU6G06620	COPII vesicles protein Yip3, putative [Source:UniProtKB/TrEMBL;Acc:Q4WNE8]
transcript:CADAFUAT00004417	5999.74	8746.02	3253.45	0.371992	-1.42666	1.05063e-12	6.7986e-12	AFU2G09960	Mitochondrial Hsp70 chaperone (Ssc70), putative [Source:UniProtKB/TrEMBL;Acc:Q4X1H5]
transcript:CADAFUAT00002869	1474.93	777.468	2172.4	2.7942	1.48243	1.07546e-12	6.95462e-12	AFU5G04240	RNA binding protein Nrd1, putative [Source:UniProtKB/TrEMBL;Acc:Q4WEU6]
transcript:CADAFUAT00006993	996.437	491.407	1501.47	3.05545	1.61138	1.07672e-12	6.95817e-12	AFU1G09140	Putative uncharacterized protein [Source:UniProtKB/TrEMBL;Acc:Q4WTI9]
transcript:CADAFUAT00004969	3158.26	4554.42	1762.11	0.386901	-1.36997	1.07793e-12	6.96135e-12	AFU3G13310	30S ribosomal protein S15 [Source:UniProtKB/TrEMBL;Acc:Q4WYK0]
transcript:CADAFUAT00000681	6805.46	9856.77	3754.14	0.380869	-1.39263	1.08357e-12	6.99311e-12	AFU6G05110	Mitochondrial import receptor subunit (Tom40), putative [Source:UniProtKB/TrEMBL;Acc:Q4WDL0]
transcript:CADAFUAT00006937	204.624	76.7715	332.477	4.33074	2.11461	1.09636e-12	7.07096e-12	AFU1G11100	Putative uncharacterized protein [Source:UniProtKB/TrEMBL;Acc:Q4WSZ5]
transcript:CADAFUAT00006971	1058.14	1585.02	531.264	0.335177	-1.57701	1.12529e-12	7.25272e-12	AFU1G15150	Alpha-amylase, putative [Source:UniProtKB/TrEMBL;Acc:Q4WRT6]
transcript:CADAFUAT00009408	2318.37	1271.08	3365.66	2.64787	1.40483	1.14733e-12	7.38985e-12	AFU7G04410	Putative uncharacterized protein [Source:UniProtKB/TrEMBL;Acc:Q4WGB1]
transcript:CADAFUAT00002432	39.7648	6.47351	73.0562	11.2854	3.49638	1.17894e-12	7.58839e-12	AFU4G01580	Ankyrin repeat protein [Source:UniProtKB/TrEMBL;Acc:Q4W9H9]
transcript:CADAFUAT00001040	1295.77	1929.6	661.942	0.343046	-1.54353	1.18565e-12	7.62654e-12	AFU7G02470	mRNA processing protein (Mss51), putative [Source:UniProtKB/TrEMBL;Acc:Q4WAT9]
transcript:CADAFUAT00002362	428.449	184.142	672.756	3.65345	1.86926	1.2154e-12	7.81269e-12	AFU6G09050	Nuclear membrane fusion protein Kar5, putative [Source:UniProtKB/TrEMBL;Acc:Q4WMQ9]
transcript:CADAFUAT00006621	920.03	1388.82	451.239	0.324908	-1.6219	1.25045e-12	8.03267e-12	AFU5G07270	Putative uncharacterized protein [Source:UniProtKB/TrEMBL;Acc:A4D9I6]
transcript:CADAFUAT00007226	7936.28	11591.3	4281.31	0.369357	-1.43691	1.26233e-12	8.10364e-12	AFU1G12800	Isocitrate dehydrogenase, NAD-dependent [Source:UniProtKB/TrEMBL;Acc:E9QYY1]
transcript:CADAFUAT00007878	197.061	71.4596	322.663	4.51533	2.17483	1.26725e-12	8.12987e-12	AFU4G11780	MFS multidrug transporter, putative [Source:UniProtKB/TrEMBL;Acc:Q4WQ70]
transcript:CADAFUAT00001806	5002.38	7290.61	2714.16	0.372282	-1.42553	1.29581e-12	8.30756e-12	AFU6G12990	Cytosolic large ribosomal subunit protein L7A [Source:UniProtKB/TrEMBL;Acc:Q4WLM5]
transcript:CADAFUAT00001968	798.041	382.306	1213.77	3.17488	1.6667	1.31053e-12	8.39084e-12	AFU6G11220	TBC domain protein, putative [Source:UniProtKB/TrEMBL;Acc:Q4WM46]
transcript:CADAFUAT00004505	2916.06	4202.24	1629.88	0.38786	-1.36639	1.30972e-12	8.39084e-12	AFU2G12230	Mitochondrial large ribosomal subunit protein L16, putative [Source:UniProtKB/TrEMBL;Acc:Q4X0U8]
transcript:CADAFUAT00008234	2652.28	1453.86	3850.69	2.6486	1.40523	1.3228e-12	8.46383e-12	AFU4G11220	Xanthine dehydrogenase HxA, putative [Source:UniProtKB/TrEMBL;Acc:Q4WQ15]
transcript:CADAFUAT00006649	42.0147	7.14012	76.8892	10.7686	3.42876	1.32448e-12	8.46899e-12	AFU5G09800	Hydrolase, putative [Source:UniProtKB/TrEMBL;Acc:Q4WUV4]
transcript:CADAFUAT00009152	2510.19	1366.53	3653.85	2.67383	1.41891	1.35176e-12	8.6377e-12	AFU1G03690	4-carboxymuconolactone decarboxylase family protein [Source:UniProtKB/TrEMBL;Acc:Q4WK51]
transcript:CADAFUAT00001231	4765.81	6893.18	2638.44	0.382761	-1.38548	1.36562e-12	8.72052e-12	AFU7G02360	Putative uncharacterized protein [Source:UniProtKB/TrEMBL;Acc:Q4WAS8]
transcript:CADAFUAT00001696	11167.8	16356.7	5978.99	0.365538	-1.45191	1.42617e-12	9.10124e-12	AFU6G07430	Pyruvate kinase [Source:UniProtKB/TrEMBL;Acc:Q4WN66]
transcript:CADAFUAT00005714	1149.89	1706.15	593.636	0.34794	-1.52309	1.45663e-12	9.28952e-12	AFU3G08370	Putative uncharacterized protein [Source:UniProtKB/TrEMBL;Acc:Q4WX64]
transcript:CADAFUAT00008329	1469.49	2164.96	774.007	0.357515	-1.48392	1.46177e-12	9.31611e-12	AFU4G06760	Ubiquinone biosynthesis protein, putative [Source:UniProtKB/TrEMBL;Acc:Q4WNS2]
transcript:CADAFUAT00003000	748.417	355.272	1141.56	3.2132	1.68401	1.47048e-12	9.36551e-12	AFU8G04660	Noc1p protein, putative [Source:UniProtKB/TrEMBL;Acc:Q4WCF0]
transcript:CADAFUAT00008430	2007.07	2918.23	1095.92	0.375544	-1.41295	1.47592e-12	9.39395e-12	AFU4G06220	Putative uncharacterized protein [Source:UniProtKB/TrEMBL;Acc:Q4WNM0]
transcript:CADAFUAT00003434	1186.02	1762.12	609.921	0.346128	-1.53062	1.48841e-12	9.46727e-12	AFU2G05380	C6 transcription factor, putative [Source:UniProtKB/TrEMBL;Acc:Q4WHH5]
transcript:CADAFUAT00004568	56.7742	100.912	12.6367	0.125226	-2.99739	1.49615e-12	9.51029e-12	AFU2G14640	F-box domain protein [Source:UniProtKB/TrEMBL;Acc:Q4X057]
transcript:CADAFUAT00004579	128.609	216.662	40.5552	0.187182	-2.41749	1.49757e-12	9.51306e-12	AFU2G17360	MFS monocarboxylate transporter (Mct), putative [Source:UniProtKB/TrEMBL;Acc:Q4WZD2]
transcript:CADAFUAT00000557	1421.71	2081.94	761.474	0.365753	-1.45106	1.55556e-12	9.87496e-12	AFU6G02930	Putative uncharacterized protein [Source:UniProtKB/TrEMBL;Acc:Q4WCZ3]
transcript:CADAFUAT00008419	450.548	197.505	703.591	3.56239	1.83285	1.56366e-12	9.9199e-12	AFU4G12270	LIM domain protein [Source:UniProtKB/TrEMBL;Acc:Q4WQB8]
transcript:CADAFUAT00001831	1349.59	708.87	1990.3	2.80771	1.48939	1.58214e-12	1.00306e-11	AFU6G06630	Putative uncharacterized protein [Source:UniProtKB/TrEMBL;Acc:Q4WNE7]
transcript:CADAFUAT00003523	39647.1	60248.6	19045.5	0.316116	-1.66147	1.60067e-12	1.01414e-11	AFU2G03040	Ribosomal protein L34 protein, putative [Source:UniProtKB/TrEMBL;Acc:Q4WI54]
transcript:CADAFUAT00009853	288.12	116.315	459.926	3.95415	1.98337	1.61729e-12	1.024e-11	AFU
transcript:CADAFUAT00008154	307.928	128.761	487.095	3.78294	1.91951	1.62526e-12	1.02838e-11	AFU4G06920	DnaJ domain protein [Source:UniProtKB/TrEMBL;Acc:Q4WNT8]
transcript:CADAFUAT00006620	1456.9	774.801	2138.99	2.7607	1.46503	1.64593e-12	1.04078e-11	AFU5G12730	Nonribosomal peptide synthetase 8 [Source:UniProtKB/Swiss-Prot;Acc:Q4WVN4]
transcript:CADAFUAT00008209	4187.12	6046.55	2327.69	0.384961	-1.37722	1.66358e-12	1.05125e-11	AFU4G13690	snoRNP protein (Gar1), putative [Source:UniProtKB/TrEMBL;Acc:Q4WQR0]
transcript:CADAFUAT00009001	15417.5	22784.4	8050.46	0.353331	-1.50091	1.68755e-12	1.06571e-11	AFU1G03510	ATP synthase subunit gamma [Source:UniProtKB/TrEMBL;Acc:Q4WK69]
transcript:CADAFUAT00000217	1144.42	583.165	1705.68	2.92487	1.54837	1.69453e-12	1.06941e-11	AFU3G01190	Serine/threonine protein kinase, putative [Source:UniProtKB/TrEMBL;Acc:Q4WFS5]
transcript:CADAFUAT00006149	2793.38	4022.99	1563.76	0.388707	-1.36325	1.78769e-12	1.12748e-11	AFU5G11630	Putative uncharacterized protein [Source:UniProtKB/TrEMBL;Acc:Q4WVC7]
transcript:CADAFUAT00003468	12731.3	7027.03	18435.6	2.62353	1.39151	1.78953e-12	1.1279e-11	AFU2G05340	1,3-beta-glucanosyltransferase gel4 [Source:UniProtKB/Swiss-Prot;Acc:P0C956]
transcript:CADAFUAT00008799	652.072	307.032	997.111	3.24757	1.69936	1.82105e-12	1.14703e-11	AFU1G06940	Chorismate synthase [Source:UniProtKB/TrEMBL;Acc:Q4WJ77]
transcript:CADAFUAT00007395	458.012	203.109	712.916	3.51002	1.81148	1.82247e-12	1.14717e-11	AFU1G12450	Putative uncharacterized protein [Source:UniProtKB/TrEMBL;Acc:Q4WSK6]
transcript:CADAFUAT00009145	5176.67	2907.15	7446.19	2.56134	1.3569	1.8758e-12	1.17998e-11	AFU1G05130	PH domain protein [Source:UniProtKB/TrEMBL;Acc:Q4WJQ8]
transcript:CADAFUAT00003085	892.858	439.392	1346.32	3.06406	1.61544	2.09685e-12	1.31817e-11	AFU8G04270	AAA family ATPase, putative [Source:UniProtKB/TrEMBL;Acc:Q4WCI8]
transcript:CADAFUAT00004306	2888.12	4173.78	1602.46	0.383934	-1.38107	2.11152e-12	1.32654e-11	AFU2G08380	O-acyltransferase [Source:UniProtKB/TrEMBL;Acc:Q4X1Y1]
transcript:CADAFUAT00000647	383.605	166.361	600.85	3.61173	1.85269	2.1789e-12	1.36798e-11	AFU6G03970	Cell cycle checkpoint protein (Hus1), putative [Source:UniProtKB/TrEMBL;Acc:Q4WD96]
transcript:CADAFUAT00000790	118.647	38.6032	198.691	5.14701	2.36374	2.38575e-12	1.49688e-11	AFU8G02350	PKS-like enzyme, putative [Source:UniProtKB/TrEMBL;Acc:Q4WBH9]
transcript:CADAFUAT00004190	31577.3	47304.1	15850.5	0.335075	-1.57744	2.39762e-12	1.50336e-11	AFU2G09200	60S ribosomal protein L30, putative [Source:UniProtKB/TrEMBL;Acc:Q4X1P9]
transcript:CADAFUAT00005317	3457.59	4981.99	1933.18	0.388034	-1.36575	2.41434e-12	1.51286e-11	AFU3G13990	Serine/threonine-protein kinase ssn3 [Source:UniProtKB/Swiss-Prot;Acc:Q4WYR6]
transcript:CADAFUAT00000529	499.504	776.011	222.997	0.287363	-1.79905	2.431e-12	1.52232e-11	AFU6G04360	ABC drug exporter AtrF [Source:UniProtKB/TrEMBL;Acc:Q4WDD4]
transcript:CADAFUAT00008508	2000.19	1088.82	2911.57	2.67407	1.41904	2.45392e-12	1.53568e-11	AFU4G09150	ABC multidrug transporter, putative [Source:UniProtKB/TrEMBL;Acc:Q4WPG2]
transcript:CADAFUAT00003025	160.19	264.081	56.2995	0.213191	-2.22978	2.48029e-12	1.55118e-11	AFU8G06040	Putative uncharacterized protein [Source:UniProtKB/TrEMBL;Acc:Q4WC16]
transcript:CADAFUAT00002464	25.1696	2.37096	47.9682	20.2316	4.33854	2.48843e-12	1.55527e-11	AFU4G00250	WD40 repeat protein [Source:UniProtKB/TrEMBL;Acc:Q4W948]
transcript:CADAFUAT00005781	441.147	191.414	690.879	3.60935	1.85174	2.49175e-12	1.55634e-11	AFU3G09800	Class II aldolase/adducin domain protein [Source:UniProtKB/TrEMBL;Acc:Q4WXK2]
transcript:CADAFUAT00001416	6372.33	9242.75	3501.91	0.378882	-1.40018	2.52863e-12	1.57836e-11	AFU4G04520	Succinyl-CoA synthetase beta subunit, putative [Source:UniProtKB/TrEMBL;Acc:Q4W9L3]
transcript:CADAFUAT00004565	5745.27	3206.89	8283.66	2.58308	1.36909	2.61346e-12	1.63026e-11	AFU2G16520	Phospholipase D (PLD), putative [Source:UniProtKB/TrEMBL;Acc:Q4WZL4]
transcript:CADAFUAT00009091	1966.83	1065.2	2868.47	2.69289	1.42916	2.61519e-12	1.63029e-11	AFU1G04260	Endo-1,3-beta-glucanase Engl1 [Source:UniProtKB/TrEMBL;Acc:Q4WJZ7]
transcript:CADAFUAT00004559	5239.06	7586.3	2891.81	0.381188	-1.39143	2.77322e-12	1.7277e-11	AFU2G09130	NADH-ubiquinone dehydrogenase 24 kDa subunit, putative [Source:UniProtKB/TrEMBL;Acc:Q4X1Q6]
transcript:CADAFUAT00000005	50.0376	10.5358	89.5393	8.49856	3.08722	2.85975e-12	1.78046e-11	AFU3G01040	Putative uncharacterized protein [Source:UniProtKB/TrEMBL;Acc:Q4WFU0]
transcript:CADAFUAT00003771	353.535	152.332	554.737	3.64164	1.86459	2.91744e-12	1.81521e-11	AFU2G04590	Alcohol dehydrogenase, putative [Source:UniProtKB/TrEMBL;Acc:Q4WHQ2]
transcript:CADAFUAT00008459	101.079	30.9515	171.207	5.53148	2.46767	2.94623e-12	1.83195e-11	AFU4G09530	Putative uncharacterized protein [Source:UniProtKB/TrEMBL;Acc:Q4WPK0]
transcript:CADAFUAT00009880	1542.13	2231.08	853.186	0.382409	-1.38681	2.96424e-12	1.84197e-11	AFU
transcript:CADAFUAT00008034	29.7982	3.40975	56.1867	16.4782	4.04249	3.00787e-12	1.86788e-11	AFU4G09470	Cytochrome P450 monooxygenase, putative [Source:UniProtKB/TrEMBL;Acc:Q4WPJ4]
transcript:CADAFUAT00009437	52.9822	94.4515	11.513	0.121893	-3.03631	3.01452e-12	1.87082e-11	AFU7G08250	C6 finger domain protein, putative [Source:UniProtKB/TrEMBL;Acc:Q4WH39]
transcript:CADAFUAT00007170	486.823	754.332	219.314	0.29074	-1.7822	3.02636e-12	1.87696e-11	AFU1G16450	Putative uncharacterized protein [Source:UniProtKB/TrEMBL;Acc:Q4WRF9]
transcript:CADAFUAT00007571	377.374	162.752	591.996	3.63742	1.86291	3.03311e-12	1.87995e-11	AFU1G10420	Putative uncharacterized protein [Source:UniProtKB/TrEMBL;Acc:Q4WT62]
transcript:CADAFUAT00007441	1338.94	1977.3	700.586	0.354315	-1.49689	3.07194e-12	1.9028e-11	AFU1G13370	Aflatoxin B1-aldehyde reductase GliO-like, putative [Source:UniProtKB/TrEMBL;Acc:E9R426]
transcript:CADAFUAT00001029	18737.4	27652.1	9822.81	0.355228	-1.49318	3.19012e-12	1.97474e-11	AFU7G02140	40S ribosomal protein S24 [Source:UniProtKB/TrEMBL;Acc:Q4WAQ6]
transcript:CADAFUAT00003660	1457.08	772.389	2141.77	2.77292	1.47141	3.2803e-12	2.02927e-11	AFU2G01080	Putative uncharacterized protein [Source:UniProtKB/TrEMBL;Acc:Q4WIP9]
transcript:CADAFUAT00009169	180.046	66.434	293.657	4.42028	2.14414	3.33106e-12	2.05936e-11	AFU1G01430	AMP-binding enzyme, putative [Source:UniProtKB/TrEMBL;Acc:Q4WKS7]
transcript:CADAFUAT00004577	251.724	101.483	401.965	3.96091	1.98583	3.38894e-12	2.09381e-11	AFU2G07870	Patatin-like serine hydrolase, putative [Source:UniProtKB/TrEMBL;Acc:Q4X231]
transcript:CADAFUAT00004013	2914.3	4180.27	1648.34	0.394314	-1.34258	3.45361e-12	2.1324e-11	AFU2G12190	Mitochondrial import inner membrane translocase subunit tim13 [Source:UniProtKB/Swiss-Prot;Acc:Q4X0V2]
transcript:CADAFUAT00005796	190.819	70.7804	310.857	4.39185	2.13483	3.55546e-12	2.19389e-11	AFU3G06790	RNA-directed RNA polymerase (Sad-1), putative [Source:UniProtKB/TrEMBL;Acc:Q4WWR4]
transcript:CADAFUAT00007309	150.159	52.7287	247.59	4.69555	2.23129	3.5957e-12	2.2159e-11	AFU1G17030	Glycosyl transferase, putative [Source:UniProtKB/TrEMBL;Acc:Q4WR99]
transcript:CADAFUAT00008321	603.204	930.789	275.619	0.296113	-1.75578	3.59523e-12	2.2159e-11	AFU4G12800	Puatative oxidoreductase [Source:UniProtKB/TrEMBL;Acc:Q4WQH0]
transcript:CADAFUAT00000725	31.1514	57.98	4.32275	0.0745558	-3.74553	3.78411e-12	2.33053e-11	AFU6G03300	Putative uncharacterized protein [Source:UniProtKB/TrEMBL;Acc:Q4WD30]
transcript:CADAFUAT00000514	28746.7	43244.1	14249.3	0.329508	-1.60162	3.84078e-12	2.36393e-11	AFU6G02440	60S ribosomal protein L24a [Source:UniProtKB/TrEMBL;Acc:Q4WCU3]
transcript:CADAFUAT00006375	8329.32	12079.1	4579.54	0.379129	-1.39924	3.91189e-12	2.40617e-11	AFU5G10560	Cytochrome c oxidase subunit V [Source:UniProtKB/TrEMBL;Acc:Q4WV26]
transcript:CADAFUAT00004169	47.4787	9.8884	85.069	8.60291	3.10482	3.93558e-12	2.41921e-11	AFU2G14610	Oxalate decarboxylase, putative [Source:UniProtKB/TrEMBL;Acc:Q4X060]
transcript:CADAFUAT00004962	4793.92	6900.96	2686.88	0.389349	-1.36086	4.04068e-12	2.48224e-11	AFU3G13400	Nucleolar protein 58 [Source:UniProtKB/Swiss-Prot;Acc:Q4WYK9]
transcript:CADAFUAT00006814	393.826	167.566	620.086	3.70055	1.88774	4.05101e-12	2.48701e-11	AFU1G11640	Cytosolic Cu/Zn superoxide dismutase, putative [Source:UniProtKB/TrEMBL;Acc:Q4WSU0]
transcript:CADAFUAT00001372	129.181	215.056	43.3056	0.201369	-2.31208	4.09424e-12	2.51196e-11	AFU4G02950	Nucleotidase, putative [Source:UniProtKB/TrEMBL;Acc:Q4WA20]
transcript:CADAFUAT00003021	2759.01	3991.3	1526.71	0.38251	-1.38643	4.09765e-12	2.51247e-11	AFU8G04090	Choline oxidase (CodA), putative [Source:UniProtKB/TrEMBL;Acc:Q4WCK6]
transcript:CADAFUAT00001437	84.2583	24.2197	144.297	5.95784	2.57479	4.15376e-12	2.54526e-11	AFU4G03690	Aldehyde dehydrogenase family protein, putative [Source:UniProtKB/TrEMBL;Acc:Q4W9U5]
transcript:CADAFUAT00008576	3703.11	5315.76	2090.46	0.393256	-1.34646	4.20047e-12	2.57226e-11	AFU1G06190	Histone H4 arginine methyltransferase RmtA [Source:UniProtKB/TrEMBL;Acc:Q4WJF2]
transcript:CADAFUAT00009180	34.2172	5.03821	63.3961	12.583	3.65341	4.20589e-12	2.57395e-11	AFU1G03200	MFS transporter, putative [Source:UniProtKB/TrEMBL;Acc:Q4WKA1]
transcript:CADAFUAT00000016	429.947	673.629	186.265	0.27651	-1.8546	4.26839e-12	2.61055e-11	AFU3G01900	Putative uncharacterized protein [Source:UniProtKB/TrEMBL;Acc:Q4WFK5]
transcript:CADAFUAT00009532	193.091	73.8222	312.36	4.23125	2.08108	4.28521e-12	2.61919e-11	AFU7G04795	Putative uncharacterized protein [Source:UniProtKB/TrEMBL;Acc:A4D9X4]
transcript:CADAFUAT00001110	124.109	205.704	42.5143	0.206678	-2.27455	4.30667e-12	2.63065e-11	AFU7G00440	GABA permease, putative [Source:UniProtKB/TrEMBL;Acc:Q4WA88]
transcript:CADAFUAT00006163	802.751	395.236	1210.27	3.06214	1.61454	4.3161e-12	2.63475e-11	AFU5G07310	DUF500 domain protein [Source:UniProtKB/TrEMBL;Acc:Q4WU61]
transcript:CADAFUAT00000127	128.193	43.4509	212.934	4.90056	2.29295	4.36688e-12	2.66407e-11	AFU3G01560	Amino acid permease (Can1), putative [Source:UniProtKB/TrEMBL;Acc:Q4WFN8]
transcript:CADAFUAT00006634	1202.77	630.091	1775.45	2.81777	1.49456	4.4051e-12	2.6857e-11	AFU5G12010	Serine/threonine-protein phosphatase [Source:UniProtKB/TrEMBL;Acc:Q4WVG4]
transcript:CADAFUAT00009243	1827.26	2641.97	1012.54	0.383253	-1.38363	4.41275e-12	2.68867e-11	AFU1G06230	Ribosome biogenesis protein Ssf2, putative [Source:UniProtKB/TrEMBL;Acc:Q4WJE8]
transcript:CADAFUAT00001832	249.475	101.842	397.108	3.89926	1.9632	4.50312e-12	2.74201e-11	AFU6G13460	Putative uncharacterized protein [Source:UniProtKB/TrEMBL;Acc:Q4WLI0]
transcript:CADAFUAT00003690	68.2678	17.5499	118.986	6.77987	2.76126	4.68658e-12	2.85194e-11	AFU2G04580	Putative uncharacterized protein [Source:UniProtKB/TrEMBL;Acc:Q4WHQ3]
transcript:CADAFUAT00007774	288.008	120.306	455.71	3.78791	1.9214	4.70174e-12	2.85936e-11	AFU4G08760	Phospho-2-dehydro-3-deoxyheptonate aldolase, class II [Source:UniProtKB/TrEMBL;Acc:Q4WPC4]
transcript:CADAFUAT00001996	272.017	112.942	431.092	3.81695	1.93242	4.72523e-12	2.87185e-11	AFU6G13520	Tryptophan synthase [Source:UniProtKB/TrEMBL;Acc:Q4WLH4]
transcript:CADAFUAT00002140	217.476	83.8562	351.096	4.18688	2.06587	4.75106e-12	2.88574e-11	AFU6G09420	Putative uncharacterized protein [Source:UniProtKB/TrEMBL;Acc:Q4WMM0]
transcript:CADAFUAT00001913	8616.85	12424.8	4808.9	0.387041	-1.36944	4.87635e-12	2.95999e-11	AFU6G12790	NADH-ubiquinone oxidoreductase 39 kDa subunit, putative [Source:UniProtKB/TrEMBL;Acc:Q4WLP5]
transcript:CADAFUAT00000604	172.176	64.3501	280.002	4.35123	2.12142	4.91645e-12	2.98246e-11	AFU6G03110	C6 transcription factor, putative [Source:UniProtKB/TrEMBL;Acc:Q4WD11]
transcript:CADAFUAT00001163	50.5471	90.2549	10.8394	0.120097	-3.05773	4.98049e-12	3.01942e-11	AFU7G00150	FAD-dependent monooxygenase, putative [Source:UniProtKB/TrEMBL;Acc:Q4WA60]
transcript:CADAFUAT00006412	1935.77	2824.01	1047.52	0.370934	-1.43077	5.07531e-12	3.07499e-11	AFU5G08970	Oligosaccharyl transferase subunit (Beta), putative [Source:UniProtKB/TrEMBL;Acc:Q4WUM4]
transcript:CADAFUAT00005721	967.897	490.069	1445.72	2.95004	1.56074	5.26832e-12	3.18993e-11	AFU3G08930	Tripeptidyl-peptidase sed3 [Source:UniProtKB/Swiss-Prot;Acc:Q70GH4]
transcript:CADAFUAT00004943	29022.8	43053.6	14992	0.348218	-1.52194	5.3181e-12	3.21806e-11	AFU3G12300	60S ribosomal protein L22, putative [Source:UniProtKB/TrEMBL;Acc:Q4WYA0]
transcript:CADAFUAT00001692	1359.94	1993.99	725.886	0.364037	-1.45784	5.32488e-12	3.22016e-11	AFU6G08240	HEAT repeat protein (DRIM), putative [Source:UniProtKB/TrEMBL;Acc:Q4WMY9]
transcript:CADAFUAT00003922	1679.7	2463.22	896.173	0.363822	-1.45869	5.37445e-12	3.24811e-11	AFU2G16380	Oxidoreductase family, NAD-binding Rossmann fold protein [Source:UniProtKB/TrEMBL;Acc:Q4WZM9]
transcript:CADAFUAT00001616	198.384	76.0517	320.716	4.21708	2.07624	5.407e-12	3.26574e-11	AFU6G12090	HET domain protein [Source:UniProtKB/TrEMBL;Acc:Q4WLW4]
transcript:CADAFUAT00002297	1477.37	798.49	2156.25	2.70041	1.43318	5.41858e-12	3.27071e-11	AFU6G13120	Filament-forming protein (Tpr/p270), putative [Source:UniProtKB/TrEMBL;Acc:Q4WLL3]
transcript:CADAFUAT00008395	66.598	17.3008	115.895	6.69883	2.74391	5.48582e-12	3.30923e-11	AFU4G13730	Putative uncharacterized protein [Source:UniProtKB/TrEMBL;Acc:Q4WQR4]
transcript:CADAFUAT00003381	38.2653	6.45245	70.0781	10.8607	3.44105	5.50972e-12	3.32159e-11	AFU2G05350	MFS transporter, putative [Source:UniProtKB/TrEMBL;Acc:Q4WHH8]
transcript:CADAFUAT00000303	826.477	406.297	1246.66	3.06834	1.61746	5.53857e-12	3.3369e-11	AFU3G02870	NUDIX domain, putative [Source:UniProtKB/TrEMBL;Acc:Q4WFA6]
transcript:CADAFUAT00007773	453.277	701.14	205.415	0.292973	-1.77116	5.67968e-12	3.41979e-11	AFU4G09450	Putative uncharacterized protein [Source:UniProtKB/TrEMBL;Acc:Q4WPJ2]
transcript:CADAFUAT00004977	8152.91	11751.5	4554.29	0.387549	-1.36755	5.725e-12	3.44494e-11	AFU3G08770	NADH-ubiquinone oxidoreductase subunit GRIM-19, putative [Source:UniProtKB/TrEMBL;Acc:Q4WXA2]
transcript:CADAFUAT00000219	1769.12	2574.11	964.128	0.374547	-1.41678	6.12902e-12	3.68577e-11	AFU3G03370	Cell surface protein, putative [Source:UniProtKB/TrEMBL;Acc:Q4WF58]
transcript:CADAFUAT00006197	966.199	492.35	1440.05	2.92485	1.54836	6.44543e-12	3.87365e-11	AFU5G07880	A-pheromone receptor PreA [Source:UniProtKB/TrEMBL;Acc:Q4WUB6]
transcript:CADAFUAT00002766	2078.08	1167.55	2988.62	2.55975	1.356	6.49533e-12	3.90122e-11	AFU5G02970	LCCL domain protein [Source:UniProtKB/TrEMBL;Acc:Q4WEG9]
transcript:CADAFUAT00000362	43.8719	8.49387	79.2499	9.33024	3.22191	6.59143e-12	3.95649e-11	AFU3G01280	Alpha/beta hydrolase, putative [Source:UniProtKB/TrEMBL;Acc:Q4WFR6]
transcript:CADAFUAT00004605	58656.2	90344	26968.3	0.298507	-1.74416	6.65675e-12	3.99323e-11	AFU2G10100	60S acidic ribosomal protein P2 [Source:UniProtKB/Swiss-Prot;Acc:Q9UUZ6]
transcript:CADAFUAT00005741	11942.4	17374.5	6510.24	0.3747	-1.41619	7.05035e-12	4.22672e-11	AFU3G10730	40S ribosomal protein S7e [Source:UniProtKB/TrEMBL;Acc:Q4WXU5]
transcript:CADAFUAT00005308	129.541	45.2298	213.852	4.72812	2.24127	7.23634e-12	4.33555e-11	AFU3G15100	Integral membrane protein, putative [Source:UniProtKB/TrEMBL;Acc:Q4WZ27]
transcript:CADAFUAT00004723	3004.54	4298.51	1710.56	0.397943	-1.32937	7.38955e-12	4.4246e-11	AFU2G13040	GrpE protein homolog [Source:UniProtKB/TrEMBL;Acc:Q4X0L7]
transcript:CADAFUAT00005884	1297.99	1899.89	696.089	0.366384	-1.44857	7.4457e-12	4.45548e-11	AFU3G14110	Putative nicotinamide N-methyltransferase [Source:UniProtKB/Swiss-Prot;Acc:Q4WYS7]
transcript:CADAFUAT00005854	242.383	97.2603	387.505	3.98421	1.99429	7.47047e-12	4.46754e-11	AFU3G12580	MFS sugar transporter protein, putative [Source:UniProtKB/TrEMBL;Acc:Q4WYC8]
transcript:CADAFUAT00000982	83.5945	142.641	24.5481	0.172097	-2.53871	7.48056e-12	4.47082e-11	AFU8G00150	Putative uncharacterized protein [Source:UniProtKB/TrEMBL;Acc:Q4WAW1]
transcript:CADAFUAT00006978	576.645	883.771	269.519	0.304965	-1.71328	7.9207e-12	4.73096e-11	AFU1G13530	Putative uncharacterized protein [Source:UniProtKB/TrEMBL;Acc:Q4WS97]
transcript:CADAFUAT00007307	242.917	98.6618	387.173	3.92424	1.97241	8.03588e-12	4.7968e-11	AFU1G14500	Putative uncharacterized protein [Source:UniProtKB/TrEMBL;Acc:Q4WS01]
transcript:CADAFUAT00009207	396.95	172.958	620.942	3.59013	1.84404	8.05469e-12	4.80507e-11	AFU1G04730	Probable xyloglucan-specific endo-beta-1,4-glucanase A [Source:UniProtKB/Swiss-Prot;Acc:Q4WJU8]
transcript:CADAFUAT00001452	882.35	446.379	1318.32	2.95337	1.56236	8.11848e-12	4.84015e-11	AFU4G03000	Lysophospholipase nte1 [Source:UniProtKB/Swiss-Prot;Acc:Q4WA15]
transcript:CADAFUAT00008678	5668.14	8101.52	3234.77	0.399279	-1.32453	8.13973e-12	4.84984e-11	AFU1G07450	Mitochondrial GTP/GDP transporter Ggc1, putative [Source:UniProtKB/TrEMBL;Acc:Q4WJ29]
transcript:CADAFUAT00006338	1337.49	721.388	1953.6	2.70811	1.43729	8.18e-12	4.87084e-11	AFU5G13070	Putative uncharacterized protein [Source:UniProtKB/TrEMBL;Acc:Q4WVR7]
transcript:CADAFUAT00000915	17.0597	33.4135	0.706001	0.0211292	-5.56462	8.34323e-12	4.96499e-11	AFU8G01850	Phosphate-repressible phosphate permease, putative [Source:UniProtKB/TrEMBL;Acc:Q4WBC9]
transcript:CADAFUAT00003053	506.688	233.25	780.126	3.34459	1.74183	8.36864e-12	4.97706e-11	AFU8G06220	Putative uncharacterized protein [Source:UniProtKB/TrEMBL;Acc:Q4WBZ9]
transcript:CADAFUAT00008655	2311.19	1311.43	3310.95	2.52468	1.3361	8.41959e-12	5.00429e-11	AFU1G04990	Protein vts1 [Source:UniProtKB/Swiss-Prot;Acc:Q4WJS2]
transcript:CADAFUAT00008260	2498.4	3581.32	1415.48	0.395241	-1.3392	8.46969e-12	5.03098e-11	AFU4G06350	Ribosomal biogenesis protein Gar2 [Source:UniProtKB/TrEMBL;Acc:Q4WNN3]
transcript:CADAFUAT00003769	183.439	296.993	69.885	0.235308	-2.08738	8.55949e-12	5.08121e-11	AFU2G00530	DUF1275 domain protein [Source:UniProtKB/TrEMBL;Acc:Q4WIV4]
transcript:CADAFUAT00001928	344.194	152.456	535.933	3.51533	1.81366	8.83443e-12	5.24122e-11	AFU6G08260	Putative uncharacterized protein [Source:UniProtKB/TrEMBL;Acc:Q4WMY7]
transcript:CADAFUAT00006982	470.586	218.355	722.816	3.31027	1.72695	8.96458e-12	5.31518e-11	AFU1G14280	C6 finger domain protein, putative [Source:UniProtKB/TrEMBL;Acc:Q4WS22]
transcript:CADAFUAT00003437	1024.49	535.382	1513.6	2.82715	1.49935	9.09247e-12	5.38772e-11	AFU2G04750	Putative uncharacterized protein [Source:UniProtKB/TrEMBL;Acc:Q4WHN7]
transcript:CADAFUAT00003966	1693.42	2456.16	930.686	0.378919	-1.40004	9.32272e-12	5.52078e-11	AFU2G13980	ATP-dependent RNA helicase dbp9 [Source:UniProtKB/Swiss-Prot;Acc:Q4X0C2]
transcript:CADAFUAT00001872	4787.82	6861.57	2714.06	0.395545	-1.33808	9.51882e-12	5.63347e-11	AFU6G14340	Glucooligosaccharide oxidase, putative [Source:UniProtKB/TrEMBL;Acc:Q4WL94]
transcript:CADAFUAT00004291	96.0013	30.4742	161.528	5.30049	2.40613	9.84643e-12	5.82381e-11	AFU2G07730	Nuclear migration protein, putative [Source:UniProtKB/TrEMBL;Acc:Q4X245]
transcript:CADAFUAT00008124	2860.46	4078.78	1642.15	0.402608	-1.31255	1.01169e-11	5.98012e-11	AFU4G12840	Methylthioribulose-1-phosphate dehydratase [Source:UniProtKB/Swiss-Prot;Acc:Q4WQH4]
transcript:CADAFUAT00006435	2286.51	1284.56	3288.46	2.55999	1.35614	1.03194e-11	6.09613e-11	AFU5G09610	Cysteinyl-tRNA synthetase [Source:UniProtKB/TrEMBL;Acc:Q4WUT6]
transcript:CADAFUAT00008836	38003.4	57104.6	18902.2	0.331011	-1.59505	1.08109e-11	6.38258e-11	AFU1G04040	Ubiquitin UbiA, putative [Source:UniProtKB/TrEMBL;Acc:A4D9S6]
transcript:CADAFUAT00000549	170.352	65.0015	275.703	4.2415	2.08457	1.11394e-11	6.56932e-11	AFU6G01840	C6 transcription factor, putative [Source:UniProtKB/TrEMBL;Acc:Q4WCN3]
transcript:CADAFUAT00004470	1106.27	585.076	1627.46	2.78161	1.47592	1.11408e-11	6.56932e-11	AFU2G13100	Putative uncharacterized protein [Source:UniProtKB/TrEMBL;Acc:Q4X0L1]
transcript:CADAFUAT00004422	207.502	82.7426	332.262	4.01561	2.00562	1.12821e-11	6.6486e-11	AFU2G17090	Putative uncharacterized protein [Source:UniProtKB/TrEMBL;Acc:Q4WZG0]
transcript:CADAFUAT00006329	966.751	1440.98	492.524	0.341799	-1.54878	1.14251e-11	6.72879e-11	AFU5G14160	Putative uncharacterized protein [Source:UniProtKB/TrEMBL;Acc:Q4WW23]
transcript:CADAFUAT00008265	4031.63	5745.14	2318.11	0.403491	-1.30939	1.1467e-11	6.74941e-11	AFU4G06020	Cyclin dependent kinase inhibitor Pho81, putative [Source:UniProtKB/TrEMBL;Acc:Q4WNK0]
transcript:CADAFUAT00002020	1454.51	788.795	2120.23	2.68794	1.4265	1.14851e-11	6.75593e-11	AFU6G10390	Conserved leucine-rich repeat protein [Source:UniProtKB/TrEMBL;Acc:Q4WMC5]
transcript:CADAFUAT00002363	3773.42	5396.84	2149.99	0.398379	-1.32779	1.15974e-11	6.81787e-11	AFU6G09730	Cytochrome P450 oxidoreductase GliF [Source:UniProtKB/TrEMBL;Acc:Q4WMJ0]
transcript:CADAFUAT00000578	233.434	94.2416	372.627	3.95395	1.98329	1.16191e-11	6.82648e-11	AFU6G03570	Probable beta-glucosidase E [Source:UniProtKB/Swiss-Prot;Acc:Q4WD56]
transcript:CADAFUAT00006320	690.592	338.018	1043.17	3.08612	1.62579	1.17347e-11	6.89022e-11	AFU5G13850	Small oligopeptide transporter, OPT family [Source:UniProtKB/TrEMBL;Acc:Q4WVZ5]
transcript:CADAFUAT00008355	4920.8	7016.7	2824.91	0.402598	-1.31259	1.20904e-11	7.09479e-11	AFU4G10000	ABC multidrug transporter Mdr2 [Source:UniProtKB/TrEMBL;Acc:Q4WPP6]
transcript:CADAFUAT00005726	1693.41	915.19	2471.63	2.70067	1.43332	1.2116e-11	7.10554e-11	AFU3G07945	Putative uncharacterized protein [Source:UniProtKB/TrEMBL;Acc:A4D9F5]
transcript:CADAFUAT00008499	25.2656	2.68833	47.8428	17.7965	4.15352	1.2168e-11	7.13169e-11	AFU4G13900	MFS transporter, putative [Source:UniProtKB/TrEMBL;Acc:Q4WQT0]
transcript:CADAFUAT00006042	1147.69	606.635	1688.75	2.78381	1.47706	1.2229e-11	7.16311e-11	AFU5G13310	C6 transcription factor, putative [Source:UniProtKB/TrEMBL;Acc:Q4WVU1]
transcript:CADAFUAT00007649	101.229	32.7586	169.7	5.18032	2.37304	1.22967e-11	7.19841e-11	AFU1G16200	Putative uncharacterized protein [Source:UniProtKB/TrEMBL;Acc:Q4WRI4]
transcript:CADAFUAT00007823	2065.23	2966.91	1163.55	0.392175	-1.35043	1.25312e-11	7.32693e-11	AFU4G10740	50S ribosomal protein L24 [Source:UniProtKB/TrEMBL;Acc:Q4WPW9]
transcript:CADAFUAT00002895	142.59	232.159	53.0206	0.228381	-2.13049	1.25313e-11	7.32693e-11	AFU5G01010	Putative uncharacterized protein [Source:UniProtKB/TrEMBL;Acc:Q4WDX5]
transcript:CADAFUAT00009293	958.118	1421.53	494.708	0.348012	-1.52279	1.28921e-11	7.53331e-11	AFU1G04230	50S ribosomal protein YmL27 [Source:UniProtKB/TrEMBL;Acc:Q4WK00]
transcript:CADAFUAT00001000	71.7395	123.431	20.0481	0.162424	-2.62216	1.2929e-11	7.55033e-11	AFU8G00280	Short-chain dehydrogenase, putative [Source:UniProtKB/TrEMBL;Acc:Q4WAX4]
transcript:CADAFUAT00000835	229.556	94.4977	364.614	3.85845	1.94802	1.30379e-11	7.60114e-11	AFU8G00730	Transcription regulator (RTG2), putative [Source:UniProtKB/TrEMBL;Acc:Q4WB18]
transcript:CADAFUAT00003819	5035.92	7140.32	2931.52	0.410558	-1.28434	1.30395e-11	7.60114e-11	AFU2G01050	Mitochondrial import inner membrane translocase subunit tim9 [Source:UniProtKB/Swiss-Prot;Acc:Q4WIQ2]
transcript:CADAFUAT00009076	20282.5	29747.6	10817.4	0.363638	-1.45942	1.30277e-11	7.60114e-11	AFU1G05990	Ribosomal protein L16a [Source:UniProtKB/TrEMBL;Acc:Q4WJH1]
transcript:CADAFUAT00006612	218.084	88.1498	348.018	3.94803	1.98113	1.3117e-11	7.64176e-11	AFU5G06590	SNF2 family helicase, putative [Source:UniProtKB/TrEMBL;Acc:Q4WTZ0]
transcript:CADAFUAT00008432	5600.25	8009.32	3191.17	0.398432	-1.3276	1.31273e-11	7.64315e-11	AFU4G11190	Kynurenine aminotransferase, putative [Source:UniProtKB/TrEMBL;Acc:Q4WQ12]
transcript:CADAFUAT00008149	1307.75	722.647	1892.86	2.61935	1.38921	1.32066e-11	7.68469e-11	AFU4G13510	Isocitrate lyase [Source:UniProtKB/Swiss-Prot;Acc:Q6T267]
transcript:CADAFUAT00005769	2594.08	1462.79	3725.38	2.54676	1.34867	1.33349e-11	7.75472e-11	AFU3G13850	LRP16 family protein [Source:UniProtKB/TrEMBL;Acc:Q4WYQ2]
transcript:CADAFUAT00002939	3252.09	4636.3	1867.88	0.402882	-1.31157	1.34164e-11	7.7974e-11	AFU5G03640	Mitochondrial export translocase Oxa1, putative [Source:UniProtKB/TrEMBL;Acc:Q4WEN5]
transcript:CADAFUAT00000396	912.364	1363.5	461.232	0.338272	-1.56375	1.34972e-11	7.83967e-11	AFU3G00130	Putative uncharacterized protein [Source:UniProtKB/TrEMBL;Acc:Q4WG31]
transcript:CADAFUAT00004935	1802.52	2587.45	1017.59	0.39328	-1.34637	1.36486e-11	7.92291e-11	AFU3G08265	Putative uncharacterized protein [Source:UniProtKB/TrEMBL;Acc:A4D9F2]
transcript:CADAFUAT00002369	46.5904	10.1866	82.9943	8.1474	3.02634	1.41272e-11	8.19578e-11	AFU4G00370	General amidase, putative [Source:UniProtKB/TrEMBL;Acc:Q4W960]
transcript:CADAFUAT00008561	16782.9	24451.7	9114.14	0.372741	-1.42375	1.42135e-11	8.24094e-11	AFU4G10460	Homocitrate synthase [Source:UniProtKB/TrEMBL;Acc:Q4WPU2]
transcript:CADAFUAT00008241	8058.31	11580.2	4536.46	0.391744	-1.35202	1.42341e-11	8.24795e-11	AFU4G11330	Aha1 domain family [Source:UniProtKB/TrEMBL;Acc:Q4WQ26]
transcript:CADAFUAT00004612	63.391	16.5626	110.219	6.65471	2.73438	1.45133e-11	8.40473e-11	AFU2G14470	Oxidoreductase, FAD-binding, putative [Source:UniProtKB/TrEMBL;Acc:Q4X073]
transcript:CADAFUAT00002833	161.594	262.507	60.6806	0.231158	-2.11305	1.46047e-11	8.45261e-11	AFU5G02390	Auxin Efflux Carrier superfamily [Source:UniProtKB/TrEMBL;Acc:Q4WEB2]
transcript:CADAFUAT00006090	5241.33	7467.9	3014.76	0.403695	-1.30866	1.51868e-11	8.78427e-11	AFU5G06540	NADH-ubiquinone oxidoreductase subunit B17.2, putative [Source:UniProtKB/TrEMBL;Acc:Q4WTY5]
transcript:CADAFUAT00005423	2680.14	3811.77	1548.52	0.406247	-1.29957	1.52241e-11	8.80058e-11	AFU3G06492	Iron-sulfur cluster biosynthesis protein Isd11, putative [Source:UniProtKB/TrEMBL;Acc:Q4WWN5]
transcript:CADAFUAT00005244	1698.36	2446.32	950.402	0.388503	-1.364	1.55633e-11	8.99132e-11	AFU3G07980	Putative uncharacterized protein [Source:UniProtKB/TrEMBL;Acc:Q4WX25]
transcript:CADAFUAT00001865	346.401	153.782	539.02	3.50508	1.80945	1.59739e-11	9.22302e-11	AFU6G14310	5'-nucleotidase, putative [Source:UniProtKB/TrEMBL;Acc:Q4WL97]
transcript:CADAFUAT00004490	911.553	469.656	1353.45	2.88179	1.52696	1.61959e-11	9.34007e-11	AFU2G14800	HLH transcription factor (Hpa3), putative [Source:UniProtKB/TrEMBL;Acc:Q4X041]
transcript:CADAFUAT00002694	1278.67	1861.88	695.464	0.373527	-1.42071	1.61881e-11	9.34007e-11	AFU5G03900	2Fe-2S iron-sulfur cluster binding domain protein [Source:UniProtKB/TrEMBL;Acc:Q4WER1]
transcript:CADAFUAT00007744	1550.11	2242.74	857.479	0.382335	-1.38709	1.62654e-11	9.37456e-11	AFU4G08940	Putative uncharacterized protein [Source:UniProtKB/TrEMBL;Acc:Q4WPE2]
transcript:CADAFUAT00007929	4657.99	6671.8	2644.17	0.396321	-1.33526	1.62766e-11	9.37548e-11	AFU4G06900	Asparagine synthetase [Source:UniProtKB/TrEMBL;Acc:Q4WNT6]
transcript:CADAFUAT00007425	57.106	100.252	13.9601	0.139251	-2.84424	1.64756e-11	9.48446e-11	AFU1G17170	TfdA family taurine dioxygenase, putative [Source:UniProtKB/TrEMBL;Acc:Q4WR85]
transcript:CADAFUAT00009660	189.852	76.194	303.511	3.98339	1.994	1.67532e-11	9.63285e-11	AFU7G05960	C2H2 finger domain protein, putative [Source:UniProtKB/TrEMBL;Acc:Q4WGR5]
transcript:CADAFUAT00008992	490.114	758.527	221.7	0.292278	-1.77459	1.67437e-11	9.63285e-11	AFU1G03160	Putative uncharacterized protein [Source:UniProtKB/TrEMBL;Acc:Q4WKA4]
transcript:CADAFUAT00004919	2538.13	3629.2	1447.06	0.398728	-1.32652	1.69059e-11	9.71491e-11	AFU3G08450	Putative uncharacterized protein [Source:UniProtKB/TrEMBL;Acc:Q4WX72]
transcript:CADAFUAT00006548	2028.56	1149.83	2907.28	2.52844	1.33825	1.70102e-11	9.76904e-11	AFU5G08900	D-arabinitol dehydrogenase ArbD, putative [Source:UniProtKB/TrEMBL;Acc:Q4WUL7]
transcript:CADAFUAT00003992	1190.15	641.574	1738.73	2.71011	1.43835	1.76737e-11	1.01441e-10	AFU2G08690	Nuclear distribution protein nudE homolog 1 [Source:UniProtKB/Swiss-Prot;Acc:Q4X1V0]
transcript:CADAFUAT00008356	366.376	163.8	568.952	3.47345	1.79637	1.77894e-11	1.02045e-10	AFU4G14770	Protostadienol synthase A [Source:UniProtKB/Swiss-Prot;Acc:Q4WR16]
transcript:CADAFUAT00003657	496.958	758.895	235.021	0.309689	-1.69111	1.79401e-11	1.02848e-10	AFU2G05480	DNA-directed RNA polymerase subunit [Source:UniProtKB/TrEMBL;Acc:Q4WHG6]
transcript:CADAFUAT00001464	176.48	67.0538	285.907	4.26385	2.09216	1.79981e-11	1.03059e-10	AFU4G04010	Triacylglycerol lipase (LipA), putative [Source:UniProtKB/TrEMBL;Acc:Q4W9R3]
transcript:CADAFUAT00004623	316.275	139.826	492.725	3.52385	1.81715	1.79954e-11	1.03059e-10	AFU2G14840	Glucose oxidase, putative [Source:UniProtKB/TrEMBL;Acc:Q4X037]
transcript:CADAFUAT00008564	1162.67	1716.38	608.962	0.354795	-1.49494	1.80677e-11	1.03396e-10	AFU4G11990	Putative uncharacterized protein [Source:UniProtKB/TrEMBL;Acc:Q4WQ90]
transcript:CADAFUAT00005903	1693.95	942.63	2445.26	2.59408	1.37523	1.82426e-11	1.04336e-10	AFU5G06040	UV excision repair protein (RadW), putative [Source:UniProtKB/TrEMBL;Acc:Q4WTT6]
transcript:CADAFUAT00002874	65.8006	17.7241	113.877	6.42501	2.6837	1.84463e-11	1.05438e-10	AFU5G02460	Putative uncharacterized protein [Source:UniProtKB/TrEMBL;Acc:Q4WEB9]
transcript:CADAFUAT00003821	125.972	207.259	44.685	0.2156	-2.21357	1.84617e-11	1.05465e-10	AFU2G00800	Probable pectin lyase B [Source:UniProtKB/Swiss-Prot;Acc:Q4WIS6]
transcript:CADAFUAT00000184	38.9008	70.7479	7.05375	0.0997025	-3.32623	1.87299e-11	1.06933e-10	AFU3G01690	Sterigmatocystin biosynthesis cytochrome P450 monooxygenase, putative [Source:UniProtKB/TrEMBL;Acc:Q4WFM5]
transcript:CADAFUAT00000290	94.7949	159.662	29.928	0.187446	-2.41545	1.95085e-11	1.11313e-10	AFU3G01070	Tyrosinase, putative [Source:UniProtKB/TrEMBL;Acc:Q4WFT7]
transcript:CADAFUAT00005563	1505.08	833.683	2176.49	2.61069	1.38443	1.97356e-11	1.12543e-10	AFU3G10350	Stress response protein nst1 [Source:UniProtKB/Swiss-Prot;Acc:Q4WXQ7]
transcript:CADAFUAT00006116	123.102	203.246	42.9568	0.211353	-2.24227	2.05222e-11	1.1696e-10	AFU5G13725	Integral membrane protein [Source:UniProtKB/TrEMBL;Acc:Q4WVY2]
transcript:CADAFUAT00006610	345.645	538.186	153.105	0.284483	-1.81359	2.07178e-11	1.18005e-10	AFU5G12830	DUF1264 domain protein [Source:UniProtKB/TrEMBL;Acc:Q4WVP4]
transcript:CADAFUAT00005521	5930.86	8420.56	3441.16	0.408661	-1.29102	2.09013e-11	1.1898e-10	AFU3G14280	Gamma-cysteine synthetase regulatory subunit, putative [Source:UniProtKB/TrEMBL;Acc:Q4WYU3]
transcript:CADAFUAT00007790	6065.46	8640.89	3490.03	0.403897	-1.30794	2.14908e-11	1.22264e-10	AFU4G11390	Ubiquinol-cytochrome c reductase complex 17 kd protein [Source:UniProtKB/TrEMBL;Acc:Q4WQ32]
transcript:CADAFUAT00007322	1924.74	1092.15	2757.33	2.52469	1.3361	2.17395e-11	1.23607e-10	AFU1G15950	MAP kinase kinase (Pbs2), putative [Source:UniProtKB/TrEMBL;Acc:Q4WRK9]
transcript:CADAFUAT00003985	428.132	196.644	659.619	3.35438	1.74605	2.35439e-11	1.33788e-10	AFU2G17140	Putative uncharacterized protein [Source:UniProtKB/TrEMBL;Acc:Q4WZF5]
transcript:CADAFUAT00009668	3864.11	5459.64	2268.57	0.415517	-1.26702	2.37211e-11	1.34716e-10	AFU7G04090	Putative uncharacterized protein [Source:UniProtKB/TrEMBL;Acc:Q4WG80]
transcript:CADAFUAT00005381	1804.51	2597.44	1011.58	0.389452	-1.36048	2.42502e-11	1.3764e-10	AFU3G06730	MFS sugar transporter, putative [Source:UniProtKB/TrEMBL;Acc:Q4WWQ8]
transcript:CADAFUAT00001498	136.608	224.678	48.5379	0.216033	-2.21068	2.44407e-11	1.3864e-10	AFU6G00740	Putative uncharacterized protein [Source:UniProtKB/TrEMBL;Acc:Q4W927]
transcript:CADAFUAT00009345	2060.1	2967.72	1152.48	0.388338	-1.36462	2.51614e-11	1.42645e-10	AFU7G06060	Siderochrome-iron transporter Sit1, putative [Source:UniProtKB/TrEMBL;Acc:Q4WGS5]
transcript:CADAFUAT00003980	5648.12	3293.41	8002.84	2.42995	1.28093	2.57328e-11	1.45799e-10	AFU2G13680	Calcium/calmodulin-dependent protein kinase, putative [Source:UniProtKB/TrEMBL;Acc:Q4X0F2]
transcript:CADAFUAT00001714	1168.82	625.731	1711.9	2.73585	1.45199	2.57901e-11	1.46038e-10	AFU6G13950	Integral membrane protein [Source:UniProtKB/TrEMBL;Acc:Q4WLD2]
transcript:CADAFUAT00003376	844.481	1262.45	426.507	0.33784	-1.56559	2.59519e-11	1.46869e-10	AFU2G03280	BZIP transcription factor, putative [Source:UniProtKB/TrEMBL;Acc:Q4WI30]
transcript:CADAFUAT00008579	1214.7	658.777	1770.63	2.68775	1.4264	2.6394e-11	1.49284e-10	AFU1G03730	MFS transporter, putative [Source:UniProtKB/TrEMBL;Acc:Q4WK47]
transcript:CADAFUAT00003829	198.593	79.5216	317.665	3.9947	1.99809	2.92243e-11	1.65195e-10	AFU2G01190	Cu-dependent DNA-binding protein, putative [Source:UniProtKB/TrEMBL;Acc:Q4WIN8]
transcript:CADAFUAT00001017	90.6558	151.57	29.7413	0.196221	-2.34945	2.95027e-11	1.66672e-10	AFU8G00200	O-methyltransferase, putative [Source:UniProtKB/TrEMBL;Acc:Q4WAW6]
transcript:CADAFUAT00008146	160.51	60.9619	260.058	4.26591	2.09285	3.00902e-11	1.69892e-10	AFU4G09480
transcript:CADAFUAT00000243	892.443	1321.38	463.506	0.350775	-1.51138	3.08367e-11	1.74006e-10	AFU3G00810	Cholestenol delta-isomerase, putative [Source:UniProtKB/TrEMBL;Acc:Q4WFW3]
transcript:CADAFUAT00003137	105.729	174.843	36.6155	0.20942	-2.25553	3.1111e-11	1.75452e-10	AFU8G05880	Chaperonin (GroES/Cpn10), putative [Source:UniProtKB/TrEMBL;Acc:Q4WC32]
transcript:CADAFUAT00004707	509.514	244.899	774.13	3.16102	1.66039	3.17288e-11	1.78832e-10	AFU2G14270	Coronin [Source:UniProtKB/TrEMBL;Acc:Q4X093]
transcript:CADAFUAT00005396	646.47	320.121	972.819	3.03891	1.60355	3.17819e-11	1.79027e-10	AFU3G08500	Morphogenesis protein (Msb1), putative [Source:UniProtKB/TrEMBL;Acc:Q4WX77]
transcript:CADAFUAT00002158	3801.91	5400.7	2203.13	0.407934	-1.29359	3.18918e-11	1.79542e-10	AFU6G11380	Mitochondrial import receptor subunit (Tom20), putative [Source:UniProtKB/TrEMBL;Acc:Q4WM31]
transcript:CADAFUAT00009627	247.228	104.424	390.031	3.73506	1.90113	3.22903e-11	1.8168e-10	AFU7G04350	Mandelate racemase/muconate lactonizing enzyme family protein [Source:UniProtKB/TrEMBL;Acc:Q4WGA5]
transcript:CADAFUAT00004682	3438.57	4875.23	2001.9	0.410627	-1.2841	3.34414e-11	1.88048e-10	AFU2G12470	Acetylornithine aminotransferase [Source:UniProtKB/TrEMBL;Acc:Q4X0S4]
transcript:CADAFUAT00006532	34.8258	6.48431	63.1673	9.74155	3.28415	3.40164e-11	1.9117e-10	AFU5G10180	Salicylate hydroxylase, putative [Source:UniProtKB/TrEMBL;Acc:Q4WUZ2]
transcript:CADAFUAT00005937	121.509	200.028	42.9892	0.214916	-2.21816	3.44619e-11	1.93561e-10	AFU5G15060	Terpene synthase family protein [Source:UniProtKB/TrEMBL;Acc:Q4WWB3]
transcript:CADAFUAT00003582	2117.38	1213.25	3021.5	2.49041	1.31639	3.53573e-11	1.98476e-10	AFU2G02010	Transmembrane protein UsgS [Source:UniProtKB/TrEMBL;Acc:Q4WIF7]
transcript:CADAFUAT00007545	384.664	176.454	592.874	3.35993	1.74843	3.64649e-11	2.04574e-10	AFU1G11620	C6 transcription factor QutA, putative [Source:UniProtKB/TrEMBL;Acc:Q4WSU2]
transcript:CADAFUAT00008912	1682.08	2410.71	953.451	0.395506	-1.33823	4.01107e-11	2.24898e-10	AFU1G00760	Putative uncharacterized protein [Source:UniProtKB/TrEMBL;Acc:Q4WKZ2]
transcript:CADAFUAT00009569	15.92	31.2899	0.550086	0.0175803	-5.8299	4.06441e-11	2.27757e-10	AFU7G05170	Putative uncharacterized protein [Source:UniProtKB/TrEMBL;Acc:Q4WGI7]
transcript:CADAFUAT00004981	4874	6879.23	2868.77	0.417018	-1.26182	4.09768e-11	2.29489e-10	AFU3G13910	NADH-ubiquinone oxidoreductase B18 subunit, putative [Source:UniProtKB/TrEMBL;Acc:Q4WYQ8]
transcript:CADAFUAT00006607	1611.34	2313.36	909.316	0.393072	-1.34713	4.23714e-11	2.37163e-10	AFU5G10600	Sensitive to high expression protein 9 homolog, mitochondrial [Source:UniProtKB/Swiss-Prot;Acc:Q4WV30]
transcript:CADAFUAT00003895	1787.83	2585.39	990.273	0.383026	-1.38449	4.24935e-11	2.37709e-10	AFU2G02080	C2H2 finger domain protein, putative [Source:UniProtKB/TrEMBL;Acc:Q4WIF0]
transcript:CADAFUAT00006207	2201.67	3122.85	1280.49	0.410039	-1.28617	4.31214e-11	2.41082e-10	AFU5G12800	50S ribosomal protein L4 [Source:UniProtKB/TrEMBL;Acc:Q4WVP1]
transcript:CADAFUAT00000222	65.292	112.71	17.8734	0.158578	-2.65673	4.54501e-11	2.53955e-10	AFU3G03580	Transferase family protein [Source:UniProtKB/TrEMBL;Acc:Q4WF37]
transcript:CADAFUAT00003736	576.539	279.39	873.688	3.12713	1.64484	4.57888e-11	2.557e-10	AFU2G01290	Polyketide synthase, putative [Source:UniProtKB/TrEMBL;Acc:Q4WIM8]
transcript:CADAFUAT00004920	2163.46	1222.1	3104.82	2.54056	1.34515	4.72965e-11	2.63968e-10	AFU3G09040	Putative uncharacterized protein [Source:UniProtKB/TrEMBL;Acc:Q4WXC7]
transcript:CADAFUAT00007355	184.432	73.2358	295.628	4.03666	2.01316	4.77769e-11	2.66496e-10	AFU1G15770	Anaphase promoting complex subunit 10 (APC10), putative [Source:UniProtKB/TrEMBL;Acc:Q4WRM7]
transcript:CADAFUAT00006549	68.5132	19.3568	117.669	6.07897	2.60383	4.80804e-11	2.68035e-10	AFU5G14270	AMP-binding enzyme, putative [Source:UniProtKB/TrEMBL;Acc:Q4WW34]
transcript:CADAFUAT00006200	4823.01	6838.57	2807.45	0.410533	-1.28443	4.88973e-11	2.72432e-10	AFU5G05830	CorA family metal ion transporter, putative [Source:UniProtKB/TrEMBL;Acc:Q4WTR5]
transcript:CADAFUAT00002797	39.5099	71.1171	7.90271	0.111123	-3.16978	5.01073e-11	2.79013e-10	AFU5G00380	TPR domain protein [Source:UniProtKB/TrEMBL;Acc:Q4WDR3]
transcript:CADAFUAT00004782	5422.17	7698.77	3145.56	0.40858	-1.29131	5.11201e-11	2.8449e-10	AFU2G10600	NADH-ubiquinone oxidoreductase 299 kDa subunit, putative [Source:UniProtKB/TrEMBL;Acc:Q4X1B0]
transcript:CADAFUAT00000077	715.816	1069.65	361.978	0.338406	-1.56317	5.12107e-11	2.8483e-10	AFU3G00770	Putative uncharacterized protein [Source:UniProtKB/TrEMBL;Acc:Q4WFW7]
transcript:CADAFUAT00009134	133.246	47.8164	218.676	4.57325	2.19322	5.17464e-11	2.87645e-10	AFU1G00440	DUF895 domain membrane protein [Source:UniProtKB/TrEMBL;Acc:Q4WL24]
transcript:CADAFUAT00000870	697.428	347.568	1047.29	3.01319	1.59129	5.23254e-11	2.90696e-10	AFU8G01570	ADP-ribosylglycohydrolase family protein [Source:UniProtKB/TrEMBL;Acc:Q4WBA1]
transcript:CADAFUAT00008654	779.988	1157.01	402.961	0.348276	-1.5217	5.32709e-11	2.9578e-10	AFU1G06150	L-serine dehydratase, putative [Source:UniProtKB/TrEMBL;Acc:Q4WJF6]
transcript:CADAFUAT00002769	2727.91	3879.72	1576.09	0.406238	-1.2996	5.38031e-11	2.98564e-10	AFU5G02750	Cytochrome c oxidase subunit Va, putative [Source:UniProtKB/TrEMBL;Acc:Q4WEE8]
transcript:CADAFUAT00004325	3059.27	4311.81	1806.74	0.41902	-1.25491	5.39477e-11	2.99195e-10	AFU2G14190	Mitochondrial import inner membrane translocase subunit TIM23, putative [Source:UniProtKB/TrEMBL;Acc:Q4X0A1]
transcript:CADAFUAT00003733	7666.47	10849.8	4483.16	0.413202	-1.27508	5.44161e-11	3.0162e-10	AFU2G05950	SnRNP and snoRNP protein (Snu13), putative [Source:UniProtKB/TrEMBL;Acc:Q4WHB9]
transcript:CADAFUAT00008640	812.572	414.622	1210.52	2.91958	1.54576	5.6639e-11	3.13762e-10	AFU1G04390	Cytochrome P450 monooxygenase, putative [Source:UniProtKB/TrEMBL;Acc:Q4WJY3]
transcript:CADAFUAT00003618	43137.6	64363.9	21911.4	0.34043	-1.55457	5.78239e-11	3.20144e-10	AFU2G04130	40S ribosomal protein S11 [Source:UniProtKB/TrEMBL;Acc:Q4WHU8]
transcript:CADAFUAT00001005	3204.79	1884.78	4524.8	2.4007	1.26345	5.8898e-11	3.25905e-10	AFU8G00520	Integral membrane protein [Source:UniProtKB/TrEMBL;Acc:Q4WAZ7]
transcript:CADAFUAT00006063	28.9747	53.8064	4.143	0.0769983	-3.69903	5.99916e-11	3.31767e-10	AFU5G10170	Pectin lyase [Source:UniProtKB/TrEMBL;Acc:Q4WUZ0]
transcript:CADAFUAT00007596	936.848	1386.85	486.848	0.351046	-1.51027	6.15366e-11	3.40117e-10	AFU1G15300	Choline transport protein, putative [Source:UniProtKB/TrEMBL;Acc:Q4WRS1]
transcript:CADAFUAT00000318	166.023	266.169	65.8766	0.247499	-2.0145	6.16982e-11	3.40816e-10	AFU3G03440	MFS siderophore iron transporter, putative [Source:UniProtKB/TrEMBL;Acc:Q4WF51]
transcript:CADAFUAT00006768	1022.75	1506.14	539.361	0.358109	-1.48153	6.1743e-11	3.40869e-10	AFU5G13060	DUF1275 domain protein [Source:UniProtKB/TrEMBL;Acc:Q4WVR6]
transcript:CADAFUAT00004982	871.157	1283.27	459.047	0.357717	-1.48311	6.41581e-11	3.54001e-10	AFU3G10255	UPF0132 domain protein [Source:UniProtKB/TrEMBL;Acc:A4D9E5]
transcript:CADAFUAT00008051	1999.07	1148.14	2850	2.48228	1.31166	6.47872e-11	3.57269e-10	AFU4G11440	F-box and WD domain protein [Source:UniProtKB/TrEMBL;Acc:Q4WQ36]
transcript:CADAFUAT00002243	201.514	82.2897	320.738	3.89767	1.96261	6.62488e-11	3.64977e-10	AFU6G08110	DNA (Apurinic or apyrimidinic site) lyase, endon uclease [Source:UniProtKB/TrEMBL;Acc:Q4WN01]
transcript:CADAFUAT00005772	2439.07	1396.21	3481.94	2.49385	1.31837	6.62603e-11	3.64977e-10	AFU3G12130	Putative uncharacterized protein [Source:UniProtKB/TrEMBL;Acc:Q4WY83]
transcript:CADAFUAT00008991	222.772	92.6943	352.85	3.8066	1.9285	6.65419e-11	3.6626e-10	AFU1G01890	Enoyl-CoA hydratase/isomerase family protein [Source:UniProtKB/TrEMBL;Acc:Q4WKN2]
transcript:CADAFUAT00001036	285.515	123.826	447.205	3.61157	1.85263	6.65687e-11	3.6626e-10	AFU7G01210	Putative uncharacterized protein [Source:UniProtKB/TrEMBL;Acc:Q4WAG3]
transcript:CADAFUAT00006809	165.463	264.019	66.906	0.253414	-1.98043	6.68711e-11	3.67715e-10	AFU5G14740	Fucose-specific lectin FleA [Source:UniProtKB/TrEMBL;Acc:Q4WW81]
transcript:CADAFUAT00000618	79.1873	24.4423	133.932	5.47953	2.45405	6.73867e-11	3.7034e-10	AFU6G02000	NCS1 allantoate transporter [Source:UniProtKB/TrEMBL;Acc:Q4WCP9]
transcript:CADAFUAT00007291	1935.04	2756.88	1113.19	0.403788	-1.30833	6.88564e-11	3.78203e-10	AFU1G10760	CCAAT-box-binding transcription factor [Source:UniProtKB/TrEMBL;Acc:Q4WT29]
transcript:CADAFUAT00009272	5711.3	8107.24	3315.36	0.408938	-1.29004	6.93478e-11	3.80687e-10	AFU1G05620	Phenylalanyl-tRNA synthetase, beta subunit [Source:UniProtKB/TrEMBL;Acc:Q4WJK9]
transcript:CADAFUAT00007563	925.847	491.905	1359.79	2.76433	1.46693	6.96345e-11	3.82044e-10	AFU1G09130	Putative uncharacterized protein [Source:UniProtKB/TrEMBL;Acc:Q4WTJ0]
transcript:CADAFUAT00005782	4540.02	6425.69	2654.35	0.413084	-1.27549	7.00423e-11	3.84065e-10	AFU3G09290	Phosphoglycerate mutase, 2,3-bisphosphoglycerate-independent [Source:UniProtKB/TrEMBL;Acc:Q4WXF1]
transcript:CADAFUAT00002206	5494.51	7748.29	3240.73	0.418251	-1.25756	7.1778e-11	3.9336e-10	AFU6G08580	FK506-binding protein 4 [Source:UniProtKB/Swiss-Prot;Acc:Q4WMV5]
transcript:CADAFUAT00007146	6206.91	8723.05	3690.77	0.423105	-1.24091	7.18916e-11	3.9376e-10	AFU1G09930	Glycerol dehydrogenase Gcy1, putative [Source:UniProtKB/TrEMBL;Acc:Q4WTB0]
transcript:CADAFUAT00003565	581.283	881.9	280.665	0.31825	-1.65177	7.24731e-11	3.96721e-10	AFU2G04220	Homogentisate 1,2-dioxygenase (HmgA), putative [Source:UniProtKB/TrEMBL;Acc:Q4WHT9]
transcript:CADAFUAT00001397	998.314	533.139	1463.49	2.74504	1.45683	7.27711e-11	3.98127e-10	AFU4G03910	RING finger protein (Zin), putative [Source:UniProtKB/TrEMBL;Acc:Q4W9S3]
transcript:CADAFUAT00005465	2207.13	3138.22	1276.03	0.406608	-1.29829	7.50812e-11	4.10534e-10	AFU3G14490	Ketol-acid reductoisomerase [Source:UniProtKB/TrEMBL;Acc:Q4WYW4]
transcript:CADAFUAT00008667	745.122	380.279	1109.97	2.91882	1.54539	7.79491e-11	4.25975e-10	AFU1G02010	C2H2 finger domain protein, putative [Source:UniProtKB/TrEMBL;Acc:Q4WKL9]
transcript:CADAFUAT00004425	234.798	101.069	368.526	3.64628	1.86642	8.08614e-11	4.41642e-10	AFU2G17800	C6 transcription factor, putative [Source:UniProtKB/TrEMBL;Acc:Q4WZ88]
transcript:CADAFUAT00007628	11092.1	15795.1	6389.14	0.404503	-1.30578	8.24097e-11	4.49845e-10	AFU1G12170	Elongation factor Tu [Source:UniProtKB/TrEMBL;Acc:E9RD31]
transcript:CADAFUAT00004689	6785	4008.01	9562	2.38572	1.25443	8.39136e-11	4.57796e-10	AFU2G09630	Putative uncharacterized protein [Source:UniProtKB/TrEMBL;Acc:Q4X1K7]
transcript:CADAFUAT00008879	20.3463	39.0423	1.65026	0.0422684	-4.56428	8.81131e-11	4.80437e-10	AFU1G01120	Probable pectate lyase F [Source:UniProtKB/Swiss-Prot;Acc:Q4WKV8]
transcript:CADAFUAT00009046	25.0695	3.39895	46.7401	13.7513	3.7815	9.05558e-11	4.93478e-10	AFU1G01590	C6 transcription factor, putative [Source:UniProtKB/TrEMBL;Acc:Q4WKR1]
transcript:CADAFUAT00006365	519.533	785.601	253.464	0.322637	-1.63202	9.09786e-11	4.95504e-10	AFU5G11985	Eukaryotic translation initation factor eIF1a-like protein, putative [Source:UniProtKB/TrEMBL;Acc:A4D9H9]
transcript:CADAFUAT00008729	1631.52	2332.65	930.394	0.398857	-1.32606	9.15589e-11	4.98385e-10	AFU1G05070	tRNA (guanine-N(7)-)-methyltransferase subunit trm82 [Source:UniProtKB/Swiss-Prot;Acc:Q4WJR4]
transcript:CADAFUAT00008899	3985.47	2334.14	5636.8	2.41493	1.27198	9.27778e-11	5.04736e-10	AFU1G02890	DUTPase (Dut), putaive [Source:UniProtKB/TrEMBL;Acc:Q4WKD1]
transcript:CADAFUAT00003976	2991.27	1773.97	4208.56	2.37239	1.24634	9.39422e-11	5.10785e-10	AFU2G09640	RING finger domain protein, putative [Source:UniProtKB/TrEMBL;Acc:Q4X1K6]
transcript:CADAFUAT00004375	31.7108	5.45443	57.9672	10.6275	3.40974	9.46208e-11	5.14186e-10	AFU2G17815	Putative uncharacterized protein [Source:UniProtKB/TrEMBL;Acc:Q4WZ86]
transcript:CADAFUAT00003629	1119.45	1636.5	602.397	0.368101	-1.44183	9.99839e-11	5.43026e-10	AFU2G03000	Nucleoside transporter, putative [Source:UniProtKB/TrEMBL;Acc:Q4WI58]
transcript:CADAFUAT00006302	177.358	72.033	282.684	3.92436	1.97246	1.02959e-10	5.5887e-10	AFU5G13460	Mitochondrial distribution and morphology protein 10 [Source:UniProtKB/Swiss-Prot;Acc:Q4WVV6]
transcript:CADAFUAT00005373	851.225	454.853	1247.6	2.74285	1.45568	1.03912e-10	5.63726e-10	AFU3G07600	Putative uncharacterized protein [Source:UniProtKB/TrEMBL;Acc:Q4WWZ0]
transcript:CADAFUAT00006739	1830.43	1060.38	2600.47	2.45239	1.29419	1.10302e-10	5.98058e-10	AFU5G07440	GTPase activating protein (Gyp2), putative [Source:UniProtKB/TrEMBL;Acc:Q4WU74]
transcript:CADAFUAT00001071	368.897	175.497	562.296	3.20402	1.67988	1.10946e-10	6.01216e-10	AFU7G02070	AIF-like mitochondrial oxidoreductase (Nfrl), putative [Source:UniProtKB/TrEMBL;Acc:Q4WAP9]
transcript:CADAFUAT00007940	1746.29	2494.69	997.881	0.400002	-1.32192	1.13849e-10	6.16604e-10	AFU4G13180	TPR repeat protein [Source:UniProtKB/TrEMBL;Acc:Q4WQK9]
transcript:CADAFUAT00005343	2562.81	1529.15	3596.47	2.35194	1.23385	1.14936e-10	6.22143e-10	AFU3G12970	Protein pns1 [Source:UniProtKB/Swiss-Prot;Acc:Q4WYG7]
transcript:CADAFUAT00003679	2045.45	2897.67	1193.23	0.411788	-1.28002	1.15459e-10	6.24625e-10	AFU2G02580	HAD superfamily hydrolase, putative [Source:UniProtKB/TrEMBL;Acc:Q4WIA0]
transcript:CADAFUAT00001694	4440.02	6208.35	2671.69	0.430339	-1.21646	1.1564e-10	6.25254e-10	AFU6G12680	HIT domain protein [Source:UniProtKB/TrEMBL;Acc:Q4WLQ6]
transcript:CADAFUAT00001368	5269.41	7425.06	3113.76	0.419358	-1.25374	1.1576e-10	6.25553e-10	AFU4G04620	Mitochondrial outer membrane protein (Sam50), putative [Source:UniProtKB/TrEMBL;Acc:Q4W9K3]
transcript:CADAFUAT00004770	303.508	471.221	135.794	0.288175	-1.79498	1.15865e-10	6.25777e-10	AFU2G09520	Extracellular endoglucanase/cellulase, putative [Source:UniProtKB/TrEMBL;Acc:Q4X1L7]
transcript:CADAFUAT00003464	815.945	1203.59	428.305	0.355858	-1.49063	1.15935e-10	6.25801e-10	AFU2G02870	rRNA-processing protein efg1 [Source:UniProtKB/Swiss-Prot;Acc:Q4WI71]
transcript:CADAFUAT00002154	9969.93	5843.02	14096.8	2.4126	1.27059	1.16983e-10	6.31108e-10	AFU6G12730	Integral membrane protein [Source:UniProtKB/TrEMBL;Acc:Q4WLQ1]
transcript:CADAFUAT00007331	1543.63	871.209	2216.04	2.54364	1.3469	1.18003e-10	6.3626e-10	AFU1G12130	Translation initiation factor eIF4E, putative [Source:UniProtKB/TrEMBL;Acc:E9R966]
transcript:CADAFUAT00002846	108.117	178.272	37.9627	0.212948	-2.23142	1.18706e-10	6.39692e-10	AFU5G00800	Putative uncharacterized protein [Source:UniProtKB/TrEMBL;Acc:Q4WDV5]
transcript:CADAFUAT00005877	97.3734	32.9764	161.77	4.90564	2.29444	1.18987e-10	6.40852e-10	AFU
transcript:CADAFUAT00000854	52.4251	90.9917	13.8584	0.152304	-2.71498	1.2081e-10	6.50309e-10	AFU8G01660	Putative uncharacterized protein [Source:UniProtKB/TrEMBL;Acc:Q4WBB0]
transcript:CADAFUAT00000409	764.384	395.241	1133.53	2.86794	1.52001	1.22716e-10	6.60205e-10	AFU6G02790	Putative uncharacterized protein [Source:UniProtKB/TrEMBL;Acc:Q4WCX8]
transcript:CADAFUAT00006585	627.066	938.649	315.484	0.336104	-1.57302	1.23361e-10	6.63307e-10	AFU5G09720	Flavin containing polyamine oxidase, putative [Source:UniProtKB/TrEMBL;Acc:Q4WUU7]
transcript:CADAFUAT00000905	778.108	407.083	1149.13	2.82284	1.49715	1.27176e-10	6.83439e-10	AFU8G00740	Cytochrome P450, putative [Source:UniProtKB/TrEMBL;Acc:Q4WB19]
transcript:CADAFUAT00006080	90.3692	29.4773	151.261	5.13145	2.35937	1.31964e-10	7.08777e-10	AFU5G13420	Protein kinase domain-containing protein [Source:UniProtKB/TrEMBL;Acc:Q4WVV2]
transcript:CADAFUAT00009216	2918.09	4159.87	1676.32	0.402973	-1.31124	1.32155e-10	7.0941e-10	AFU1G04890	Translocon protein Sec61beta, putative [Source:UniProtKB/TrEMBL;Acc:Q4WJT2]
transcript:CADAFUAT00005981	1076.87	1563.51	590.241	0.377511	-1.40541	1.32433e-10	7.10509e-10	AFU5G12110	Histone-lysine N-methyltransferase, H3 lysine-79 specific [Source:UniProtKB/Swiss-Prot;Acc:Q4WVH4]
transcript:CADAFUAT00005604	802.483	419.724	1185.24	2.82386	1.49767	1.36404e-10	7.31002e-10	AFU3G12450	DIL and Ankyrin domain protein [Source:UniProtKB/TrEMBL;Acc:Q4WYB5]
transcript:CADAFUAT00004119	39974.7	59185.5	20763.9	0.350827	-1.51117	1.3639e-10	7.31002e-10	AFU2G10300	40S ribosomal protein S17, putative [Source:UniProtKB/TrEMBL;Acc:Q4X1E0]
transcript:CADAFUAT00001351	2057.46	1194	2920.93	2.44633	1.29062	1.37632e-10	7.37176e-10	AFU4G04230	Putative uncharacterized protein [Source:UniProtKB/TrEMBL;Acc:Q4W9P2]
transcript:CADAFUAT00006193	3381.18	4744.04	2018.31	0.425442	-1.23297	1.38047e-10	7.38992e-10	AFU5G12100	AdoMet-dependent rRNA methyltransferase spb1 [Source:UniProtKB/Swiss-Prot;Acc:Q4WVH3]
transcript:CADAFUAT00003813	1770.31	2505.5	1035.13	0.413141	-1.27529	1.38741e-10	7.423e-10	AFU2G01480	Nucleolar protein 16 [Source:UniProtKB/Swiss-Prot;Acc:Q4WIK9]
transcript:CADAFUAT00001533	32.7215	6.13319	59.3097	9.67029	3.27356	1.41664e-10	7.57264e-10	AFU6G00760	Glutathione S-transferase, putative [Source:UniProtKB/TrEMBL;Acc:Q4W929]
transcript:CADAFUAT00007243	55.777	96.9376	14.6164	0.150782	-2.72947	1.41694e-10	7.57264e-10	AFU1G17160	MFS transporter, putative [Source:UniProtKB/TrEMBL;Acc:Q4WR86]
transcript:CADAFUAT00001769	359.668	551.739	167.597	0.303761	-1.71899	1.4184e-10	7.57627e-10	AFU6G14330	5-oxo-L-prolinase, putative [Source:UniProtKB/TrEMBL;Acc:Q4WL95]
transcript:CADAFUAT00006880	1562.29	899.956	2224.63	2.47193	1.30564	1.44311e-10	7.70398e-10	AFU1G13980	Putative uncharacterized protein [Source:UniProtKB/TrEMBL;Acc:E9R728]
transcript:CADAFUAT00004154	82.7454	27.3338	138.157	5.05445	2.33755	1.45879e-10	7.78341e-10	AFU2G07920	Cytochrome P450 monooxygenase, putative [Source:UniProtKB/TrEMBL;Acc:Q4X226]
transcript:CADAFUAT00000548	125.639	47.1921	204.087	4.3246	2.11257	1.48048e-10	7.89483e-10	AFU6G04265	Putative uncharacterized protein [Source:UniProtKB/TrEMBL;Acc:A4DA19]
transcript:CADAFUAT00003905	4402.72	6227.39	2578.05	0.413986	-1.27235	1.49818e-10	7.98483e-10	AFU2G16120	Translocon-associated protein, alpha subunit, putative [Source:UniProtKB/TrEMBL;Acc:Q4WZQ6]
transcript:CADAFUAT00001652	17.6418	33.9561	1.32757	0.0390966	-4.67681	1.513e-10	8.05934e-10	AFU6G14010	GPI anchored protein, putative [Source:UniProtKB/TrEMBL;Acc:Q4WLC7]
transcript:CADAFUAT00008767	889.612	472.142	1307.08	2.7684	1.46905	1.58325e-10	8.42891e-10	AFU1G01770	Short chain oxidoreductase/dehydrogenase, putative [Source:UniProtKB/TrEMBL;Acc:Q4WKP3]
transcript:CADAFUAT00001410	9842.3	14123.6	5560.99	0.393737	-1.3447	1.65567e-10	8.80967e-10	AFU4G04460	60S ribosomal protein L13 [Source:UniProtKB/TrEMBL;Acc:Q4W9L9]
transcript:CADAFUAT00007475	215.216	91.6604	338.771	3.69593	1.88594	1.6607e-10	8.83158e-10	AFU1G16880	ABC multidrug transporter, putative [Source:UniProtKB/TrEMBL;Acc:Q4WRB4]
transcript:CADAFUAT00001974	28795.4	41914.2	15676.6	0.374016	-1.41883	1.69227e-10	8.99453e-10	AFU6G13250	60S ribosomal protein L31e [Source:UniProtKB/TrEMBL;Acc:Q4WLK1]
transcript:CADAFUAT00003990	43.6256	9.8317	77.4194	7.87447	2.97718	1.71318e-10	9.10069e-10	AFU2G12340	Putative uncharacterized protein [Source:UniProtKB/TrEMBL;Acc:Q4X0T7]
transcript:CADAFUAT00005570	1048.58	574.035	1523.14	2.65339	1.40783	1.77097e-10	9.40253e-10	AFU3G05720	Anucleate primary sterigmata (ApsB), putative [Source:UniProtKB/TrEMBL;Acc:Q4WWG0]
transcript:CADAFUAT00005638	3140.26	4412.43	1868.1	0.423373	-1.24	1.80208e-10	9.56247e-10	AFU3G14370	DNA-directed RNA polymerase [Source:UniProtKB/TrEMBL;Acc:Q4WYV2]
transcript:CADAFUAT00009643	124.799	46.6395	202.959	4.35164	2.12156	1.81695e-10	9.63608e-10	AFU7G07010	Putative uncharacterized protein [Source:UniProtKB/TrEMBL;Acc:Q4WH19]
transcript:CADAFUAT00007188	108.255	39.3176	177.192	4.50668	2.17207	1.8297e-10	9.69839e-10	AFU1G11650	Flavin-binding monooxygenase, putative [Source:UniProtKB/TrEMBL;Acc:Q4WST9]
transcript:CADAFUAT00009209	1054.28	1532.67	575.881	0.375737	-1.41221	1.85514e-10	9.82789e-10	AFU1G01990	Ribosome biogenesis protein Rsa4, putative [Source:UniProtKB/TrEMBL;Acc:Q4WKM1]
transcript:CADAFUAT00007088	105.209	173.158	37.2607	0.215184	-2.21636	1.88702e-10	9.9913e-10	AFU1G10780	Aminomethyltransferase [Source:UniProtKB/TrEMBL;Acc:Q4WT27]
transcript:CADAFUAT00009537	2197.05	3112.1	1282.01	0.411943	-1.27948	1.8901e-10	1.00021e-09	AFU7G04420	Mitochondrial ribosomal protein DAP3, putative [Source:UniProtKB/TrEMBL;Acc:Q4WGB2]
transcript:CADAFUAT00007036	146.22	57.5816	234.858	4.07869	2.02811	1.93788e-10	1.02494e-09	AFU1G10450	Putative uncharacterized protein [Source:UniProtKB/TrEMBL;Acc:Q4WT59]
transcript:CADAFUAT00005163	1597.92	2281.21	914.626	0.40094	-1.31854	1.94585e-10	1.0286e-09	AFU3G06340	COX1 assembly protein Shy1, putative [Source:UniProtKB/TrEMBL;Acc:Q4WWL9]
transcript:CADAFUAT00006114	28.8523	4.77944	52.9252	11.0735	3.46904	1.96941e-10	1.04049e-09	AFU5G14530	C6 transcription factor, putative [Source:UniProtKB/TrEMBL;Acc:Q4WW60]
transcript:CADAFUAT00007250	153.575	60.9843	246.166	4.03655	2.01312	1.97495e-10	1.04284e-09	AFU1G10110	TIM-barrel enzyme family protein [Source:UniProtKB/TrEMBL;Acc:Q4WT93]
transcript:CADAFUAT00007812	506.649	765.706	247.592	0.323351	-1.62883	2.04954e-10	1.08164e-09	AFU4G08420	Putative uncharacterized protein [Source:UniProtKB/TrEMBL;Acc:Q4WP89]
transcript:CADAFUAT00006637	238.455	374.103	102.808	0.274812	-1.86348	2.07948e-10	1.09684e-09	AFU5G14820	Replication factor C subunit [Source:UniProtKB/TrEMBL;Acc:Q4WW89]
transcript:CADAFUAT00007399	11535.5	16184.5	6886.49	0.425499	-1.23277	2.09297e-10	1.10336e-09	AFU1G13480	Ubiquinol-cytochrome C reductase complex subunit UcrQ, putative [Source:UniProtKB/TrEMBL;Acc:Q4WSA2]
transcript:CADAFUAT00003136	924.558	1356.23	492.887	0.363424	-1.46027	2.194e-10	1.15599e-09	AFU8G04220	rRNA maturation protein (Nop14), putative [Source:UniProtKB/TrEMBL;Acc:Q4WCJ3]
transcript:CADAFUAT00006427	50057.3	74836.2	25278.5	0.337784	-1.56583	2.24124e-10	1.18024e-09	AFU5G11320	Thioredoxin [Source:UniProtKB/TrEMBL;Acc:Q4WV97]
transcript:CADAFUAT00002010	519.338	257.341	781.335	3.03618	1.60226	2.27512e-10	1.19743e-09	AFU6G07310	EF hand domain protein [Source:UniProtKB/TrEMBL;Acc:Q4WN78]
transcript:CADAFUAT00001738	471.762	229.318	714.206	3.11448	1.63899	2.30342e-10	1.21167e-09	AFU6G08340	MFS transporter, putative [Source:UniProtKB/TrEMBL;Acc:Q4WMX9]
transcript:CADAFUAT00008256	39.4374	9.11782	69.757	7.65062	2.93558	2.32966e-10	1.22481e-09	AFU4G09620	WD repeat protein [Source:UniProtKB/TrEMBL;Acc:Q4WPK8]
transcript:CADAFUAT00001190	2138.18	1277.34	2999.02	2.34787	1.23135	2.3495e-10	1.23457e-09	AFU7G02230	mRNA binding post-transcriptional regulator (Csx1), putative [Source:UniProtKB/TrEMBL;Acc:Q4WAR5]
transcript:CADAFUAT00001859	37.3683	66.5677	8.16897	0.122717	-3.0266	2.44207e-10	1.28252e-09	AFU6G13480	Putative uncharacterized protein [Source:UniProtKB/TrEMBL;Acc:Q4WLH8]
transcript:CADAFUAT00003718	1025.74	1490.07	561.409	0.376766	-1.40826	2.44819e-10	1.28504e-09	AFU2G01440	Mitochondrial carrier protein, putative [Source:UniProtKB/TrEMBL;Acc:Q4WIL3]
transcript:CADAFUAT00005858	14899.1	21302.7	8495.45	0.398797	-1.32627	2.45187e-10	1.28627e-09	AFU3G07640	Plasma membrane H+-ATPase Pma1 [Source:UniProtKB/TrEMBL;Acc:Q4WWZ4]
transcript:CADAFUAT00006059	6035.42	8483.52	3587.31	0.422856	-1.24176	2.47591e-10	1.29818e-09	AFU5G07210	Homoserine O-acetyltransferase, putative [Source:UniProtKB/TrEMBL;Acc:Q4WU51]
transcript:CADAFUAT00004889	3852	5369.84	2334.15	0.434677	-1.20198	2.5162e-10	1.31859e-09	AFU2G16970	50S ribosomal subunit L30 [Source:UniProtKB/TrEMBL;Acc:Q4WZG9]
transcript:CADAFUAT00007194	146.088	59.7478	232.428	3.89016	1.95983	2.51812e-10	1.31889e-09	AFU1G13270	6-hexanolactone hydrolase, putative [Source:UniProtKB/TrEMBL;Acc:Q4WSC3]
transcript:CADAFUAT00009234	18856.6	10646.7	27066.5	2.54225	1.3461	2.55139e-10	1.33559e-09	AFU1G07470	Autophagy-related protein 8 [Source:UniProtKB/Swiss-Prot;Acc:Q4WJ27]
transcript:CADAFUAT00006534	6936.43	9842.25	4030.6	0.409521	-1.28799	2.58463e-10	1.35226e-09	AFU5G09680	Succinate dehydrogenase cytochrome b560 subunit [Source:UniProtKB/TrEMBL;Acc:Q4WUU3]
transcript:CADAFUAT00005262	119.13	192.546	45.714	0.237419	-2.07449	2.60974e-10	1.36466e-09	AFU3G15040	Xenobiotic compound monooxygenase, DszA family [Source:UniProtKB/TrEMBL;Acc:Q4WZ21]
transcript:CADAFUAT00000151	753.373	393.524	1113.22	2.82885	1.50022	2.61742e-10	1.36794e-09	AFU3G03230	BZIP transcription factor, putative [Source:UniProtKB/TrEMBL;Acc:Q4WF73]
transcript:CADAFUAT00006561	504.238	252.021	756.454	3.00155	1.58571	2.62354e-10	1.3704e-09	AFU5G13280	Putative uncharacterized protein [Source:UniProtKB/TrEMBL;Acc:Q4WVT8]
transcript:CADAFUAT00004993	63584.9	95552.3	31617.5	0.330892	-1.59557	2.62538e-10	1.37062e-09	AFU3G11260	Ubiquitin (UbiC), putative [Source:UniProtKB/TrEMBL;Acc:Q4WXZ8]
transcript:CADAFUAT00008687	40403.3	59681.3	21125.4	0.35397	-1.4983	2.66694e-10	1.39157e-09	AFU1G02110	Phospho-2-dehydro-3-deoxyheptonate aldolase [Source:UniProtKB/TrEMBL;Acc:Q4WKK9]
transcript:CADAFUAT00000856	406.761	619.344	194.177	0.31352	-1.67337	2.67912e-10	1.39651e-09	AFU8G01710	Antigenic thaumatin domain protein, putative [Source:UniProtKB/TrEMBL;Acc:Q4WBB5]
transcript:CADAFUAT00009666	60.0199	102.77	17.2695	0.168039	-2.57313	2.67928e-10	1.39651e-09	AFU7G08260	Putative uncharacterized protein [Source:UniProtKB/TrEMBL;Acc:Q4WH40]
transcript:CADAFUAT00001950	39244.1	57797.9	20690.3	0.357977	-1.48206	2.74167e-10	1.42826e-09	AFU6G13550	Ribosomal protein S13p/S18e [Source:UniProtKB/TrEMBL;Acc:Q4WLH1]
transcript:CADAFUAT00005054	863.875	1266.75	461.002	0.363926	-1.45828	2.80546e-10	1.46071e-09	AFU3G07310	Putative uncharacterized protein [Source:UniProtKB/TrEMBL;Acc:Q4WWW4]
transcript:CADAFUAT00002673	5465.16	7694.67	3235.65	0.420506	-1.2498	2.82539e-10	1.4703e-09	AFU5G04220	Mitochondrial DNA replication protein (Yhm2), putative [Source:UniProtKB/TrEMBL;Acc:Q4WEU4]
transcript:CADAFUAT00005370	308.797	143.965	473.63	3.28991	1.71805	2.89518e-10	1.5058e-09	AFU3G10030	Forkhead domain protein [Source:UniProtKB/TrEMBL;Acc:Q4WXM4]
transcript:CADAFUAT00005960	4513.34	6358.8	2667.88	0.419557	-1.25306	3.09559e-10	1.60917e-09	AFU5G06010	Eukaryotic translation initiation factor 6 [Source:UniProtKB/TrEMBL;Acc:Q4WTT3]
transcript:CADAFUAT00003465	283.177	130.902	435.452	3.32655	1.73403	3.15106e-10	1.63631e-09	AFU2G00963	Putative uncharacterized protein [Source:UniProtKB/TrEMBL;Acc:A4D9V7]
transcript:CADAFUAT00000087	463.458	226.28	700.637	3.09633	1.63056	3.15116e-10	1.63631e-09	AFU3G01790	Isoflavone reductase family protein [Source:UniProtKB/TrEMBL;Acc:Q4WFL5]
transcript:CADAFUAT00005191	6709.68	9403.43	4015.93	0.42707	-1.22745	3.19228e-10	1.65677e-09	AFU3G13030	T-complex protein 1, gamma subunit (Cct3), putative [Source:UniProtKB/TrEMBL;Acc:Q4WYH3]
transcript:CADAFUAT00004779	1496.98	2123.77	870.195	0.409742	-1.28721	3.25799e-10	1.68997e-09	AFU2G09760	Putative uncharacterized protein [Source:UniProtKB/TrEMBL;Acc:Q4X1J4]
transcript:CADAFUAT00004137	1412.16	2001.03	823.286	0.411431	-1.28128	3.44652e-10	1.78681e-09	AFU2G17060	60S ribosome subunit biogenesis protein NIP7 [Source:UniProtKB/TrEMBL;Acc:E9QUX5]
transcript:CADAFUAT00004200	123.234	46.7133	199.754	4.27617	2.09632	3.459e-10	1.79233e-09	AFU2G15312	Citrate synthase [Source:UniProtKB/TrEMBL;Acc:A4D9B8]
transcript:CADAFUAT00006415	89.3877	31.3668	147.409	4.69951	2.23251	3.61564e-10	1.87249e-09	AFU5G07520	Cytochrome P450 oxidoreductase, putative [Source:UniProtKB/TrEMBL;Acc:Q4WU82]
transcript:CADAFUAT00007302	6106.24	8542.7	3669.78	0.429581	-1.219	3.63121e-10	1.87955e-09	AFU1G14930	Putative uncharacterized protein [Source:UniProtKB/TrEMBL;Acc:Q4WRV8]
transcript:CADAFUAT00000010	169.764	72.3118	267.217	3.69534	1.88571	3.65036e-10	1.88845e-09	AFU3G03060	Cell wall protein PhiA [Source:UniProtKB/TrEMBL;Acc:Q4WF87]
transcript:CADAFUAT00003561	104.487	37.2859	171.687	4.60462	2.20308	3.71171e-10	1.91917e-09	AFU2G05140	Ankyrin repeat protein [Source:UniProtKB/TrEMBL;Acc:Q4WHJ9]
transcript:CADAFUAT00007009	108.247	40.7864	175.708	4.30799	2.10702	3.75218e-10	1.93906e-09	AFU1G10210	Putative uncharacterized protein [Source:UniProtKB/TrEMBL;Acc:Q4WT83]
transcript:CADAFUAT00007319	168.277	69.811	266.743	3.82093	1.93392	3.79588e-10	1.9606e-09	AFU1G10620	Putative uncharacterized protein [Source:UniProtKB/TrEMBL;Acc:Q4WT42]
transcript:CADAFUAT00000389	123.493	45.6331	201.353	4.41243	2.14157	3.92354e-10	2.02546e-09	AFU3G03550	Putative uncharacterized protein [Source:UniProtKB/TrEMBL;Acc:Q4WF40]
transcript:CADAFUAT00004456	508.336	253.072	763.599	3.01732	1.59327	3.95408e-10	2.04014e-09	AFU2G15380	Putative uncharacterized protein [Source:UniProtKB/TrEMBL;Acc:Q4WZY0]
transcript:CADAFUAT00001564	895.031	476.156	1313.91	2.75941	1.46436	4.05336e-10	2.08936e-09	AFU6G12940	Metallo-beta-lactamase domain protein, putative [Source:UniProtKB/TrEMBL;Acc:Q4WLN0]
transcript:CADAFUAT00003902	36244.3	53139.7	19348.9	0.364113	-1.45754	4.05379e-10	2.08936e-09	AFU2G10500	40S ribosomal protein Rps16, putative [Source:UniProtKB/TrEMBL;Acc:Q4X1C0]
transcript:CADAFUAT00000969	166.487	262.993	69.9805	0.266092	-1.91	4.0712e-10	2.09722e-09	AFU8G02030	Putative uncharacterized protein [Source:UniProtKB/TrEMBL;Acc:Q4WBE7]
transcript:CADAFUAT00006257	22.2764	41.8565	2.6963	0.0644178	-3.9564	4.0854e-10	2.10342e-09	AFU5G14220	Putative uncharacterized protein [Source:UniProtKB/TrEMBL;Acc:Q4WW29]
transcript:CADAFUAT00002927	205.847	323.366	88.3279	0.273151	-1.87223	4.22189e-10	2.17139e-09	AFU5G03760	Class III chitinase ChiA1 [Source:UniProtKB/TrEMBL;Acc:Q4WEP7]
transcript:CADAFUAT00000891	158.872	253.664	64.0808	0.252621	-1.98496	4.21998e-10	2.17139e-09	AFU8G00610	Cell surface protein Mas1, putative [Source:UniProtKB/TrEMBL;Acc:Q4WB06]
transcript:CADAFUAT00006843	32.5636	58.34	6.78727	0.11634	-3.10358	4.38319e-10	2.25315e-09	AFU1G17630	FAD/FMN-containing protein [Source:UniProtKB/TrEMBL;Acc:Q4WR41]
transcript:CADAFUAT00000963	13.5997	0.338438	26.8609	79.3671	6.31047	4.43284e-10	2.27636e-09	AFU8G01280	Epsilon-lactone hydrolase, putative [Source:UniProtKB/TrEMBL;Acc:Q4WB72]
transcript:CADAFUAT00008580	793.457	426.089	1160.82	2.72437	1.44592	4.43538e-10	2.27636e-09	AFU1G02700	Zinc metallopeptidase, putative [Source:UniProtKB/TrEMBL;Acc:Q4WKF0]
transcript:CADAFUAT00006400	2586.78	3634.43	1539.13	0.423487	-1.23961	4.43458e-10	2.27636e-09	AFU5G07810	DUF914 domain membrane protein [Source:UniProtKB/TrEMBL;Acc:Q4WUA9]
transcript:CADAFUAT00004586	422.187	638.556	205.818	0.322318	-1.63344	4.44035e-10	2.2777e-09	AFU2G14870	Putative uncharacterized protein [Source:UniProtKB/TrEMBL;Acc:Q4X034]
transcript:CADAFUAT00007020	78.1993	130.871	25.5272	0.195056	-2.35804	4.46739e-10	2.29036e-09	AFU1G17180	Pyridine nucleotide-disulphide oxidoreductase AMID-like, putative [Source:UniProtKB/TrEMBL;Acc:Q4WR84]
transcript:CADAFUAT00002815	688.356	1016.9	359.814	0.353835	-1.49885	4.50225e-10	2.30702e-09	AFU5G03030	C6 transcription factor, putative [Source:UniProtKB/TrEMBL;Acc:Q4WEH5]
transcript:CADAFUAT00001866	1948.31	1158.08	2738.54	2.36472	1.24167	4.55897e-10	2.33485e-09	AFU6G13660	Putative uncharacterized protein [Source:UniProtKB/TrEMBL;Acc:Q4WLG0]
transcript:CADAFUAT00006884	1405.97	811.775	2000.16	2.46394	1.30097	4.56875e-10	2.33862e-09	AFU1G10060	Putative uncharacterized protein [Source:UniProtKB/TrEMBL;Acc:Q4WT98]
transcript:CADAFUAT00006963	375.988	572.361	179.615	0.313814	-1.67202	4.57267e-10	2.33939e-09	AFU1G14000	Putative uncharacterized protein [Source:UniProtKB/TrEMBL;Acc:Q4WS50]
transcript:CADAFUAT00006745	3444.45	4792.56	2096.35	0.437417	-1.19292	4.5905e-10	2.34728e-09	AFU5G13330	Putative uncharacterized protein [Source:UniProtKB/TrEMBL;Acc:Q4WVU3]
transcript:CADAFUAT00001089	1135.44	1639.7	631.177	0.384934	-1.37732	4.68381e-10	2.39373e-09	AFU7G02100	Putative uncharacterized protein [Source:UniProtKB/TrEMBL;Acc:Q4WAQ2]
transcript:CADAFUAT00005080	551.67	824.769	278.571	0.337756	-1.56595	4.72463e-10	2.41332e-09	AFU3G06495	Putative uncharacterized protein [Source:UniProtKB/TrEMBL;Acc:A4D9G1]
transcript:CADAFUAT00002150	68.5206	21.7564	115.285	5.29889	2.40569	4.75575e-10	2.42794e-09	AFU6G09860	Putative uncharacterized protein [Source:UniProtKB/TrEMBL;Acc:Q4WMH8]
transcript:CADAFUAT00007805	2106.17	1250.01	2962.34	2.36986	1.2448	4.77604e-10	2.43701e-09	AFU4G14830	Cytochrome P450 monooxygenase, putative [Source:UniProtKB/TrEMBL;Acc:Q4WR22]
transcript:CADAFUAT00000436	1089.55	1575.93	603.17	0.382738	-1.38557	4.86563e-10	2.48012e-09	AFU6G03780	Putative uncharacterized protein [Source:UniProtKB/TrEMBL;Acc:Q4WD77]
transcript:CADAFUAT00003529	645.674	952.422	338.926	0.355856	-1.49063	4.86467e-10	2.48012e-09	AFU2G04880	Cell wall biogenesis protein, putative [Source:UniProtKB/TrEMBL;Acc:Q4WHM4]
transcript:CADAFUAT00005754	216.482	95.1734	337.791	3.54921	1.8275	4.86976e-10	2.48092e-09	AFU3G06720	ThiJ/PfpI family protein [Source:UniProtKB/TrEMBL;Acc:Q4WWQ7]
transcript:CADAFUAT00002527	207.251	90.6249	323.878	3.57383	1.83747	4.90092e-10	2.49548e-09	AFU5G03210	Disease resistance protein Aig2, putative [Source:UniProtKB/TrEMBL;Acc:Q4WEJ3]
transcript:CADAFUAT00000995	1423.45	816.949	2029.94	2.48478	1.31312	5.05478e-10	2.57247e-09	AFU8G00950	Putative uncharacterized protein [Source:UniProtKB/TrEMBL;Acc:Q4WB39]
transcript:CADAFUAT00001551	286.145	132.675	439.614	3.31346	1.72834	5.08295e-10	2.58545e-09	AFU6G00110	Dihydrodipicolinate synthetase family protein [Source:UniProtKB/TrEMBL;Acc:Q4W8W3]
transcript:CADAFUAT00004205	3066.32	4254.44	1878.2	0.441468	-1.17962	5.2807e-10	2.68463e-09	AFU2G10510	50S ribosomal protein L13 [Source:UniProtKB/TrEMBL;Acc:Q4X1B9]
transcript:CADAFUAT00006969	34079.3	49608.8	18549.7	0.373919	-1.4192	5.29845e-10	2.69225e-09	AFU1G15730	40S ribosomal protein S22 [Source:UniProtKB/TrEMBL;Acc:Q4WRN1]
transcript:CADAFUAT00008819	4722.7	6562.6	2882.8	0.439277	-1.1868	5.36969e-10	2.72701e-09	AFU1G04840	Multiple RNA-binding domain-containing protein 1 [Source:UniProtKB/Swiss-Prot;Acc:Q4WJT7]
transcript:CADAFUAT00000522	490.426	248.283	732.568	2.95053	1.56098	5.3771e-10	2.72935e-09	AFU6G04730	Bifunctional purine biosynthetic protein Ade1, putative [Source:UniProtKB/TrEMBL;Acc:Q4WDH1]
transcript:CADAFUAT00001400	42.9574	10.1523	75.7625	7.46258	2.89967	5.38244e-10	2.73063e-09	AFU4G03700	GMP synthase [Source:UniProtKB/TrEMBL;Acc:Q4W9U4]
transcript:CADAFUAT00006521	1654.04	2342.99	965.094	0.411907	-1.27961	5.46715e-10	2.77216e-09	AFU5G07290	Probable NADPH reductase tah18 [Source:UniProtKB/Swiss-Prot;Acc:Q4WU59]
transcript:CADAFUAT00004696	77261.2	117442	37080.6	0.315736	-1.66321	5.5903e-10	2.83312e-09	AFU2G07380	60S ribosomal protein L18 [Source:UniProtKB/TrEMBL;Acc:Q4X279]
transcript:CADAFUAT00006498	992.353	1430.65	554.058	0.387278	-1.36856	5.63124e-10	2.85238e-09	AFU5G12000	Putative uncharacterized protein [Source:UniProtKB/TrEMBL;Acc:Q4WVG3]
transcript:CADAFUAT00003140	66.9588	21.5154	112.402	5.22426	2.38523	5.66888e-10	2.86994e-09	AFU8G05700	Putative uncharacterized protein [Source:UniProtKB/TrEMBL;Acc:Q4WC51]
transcript:CADAFUAT00007724	2939.88	1779.09	4100.66	2.30492	1.20472	5.69082e-10	2.87955e-09	AFU4G10860	Putative uncharacterized protein [Source:UniProtKB/TrEMBL;Acc:Q4WPY1]
transcript:CADAFUAT00004384	1057.78	1535.17	580.396	0.378066	-1.40329	5.79856e-10	2.93254e-09	AFU2G13690	Ubiquitin conjugating enzyme, putative [Source:UniProtKB/TrEMBL;Acc:Q4X0F1]
transcript:CADAFUAT00000012	20.9151	39.2466	2.58365	0.0658313	-3.92508	5.87613e-10	2.97022e-09	AFU3G03960	Putative uncharacterized protein [Source:UniProtKB/TrEMBL;Acc:Q4WEZ9]
transcript:CADAFUAT00008758	5947.9	8372.08	3523.72	0.42089	-1.24849	5.9347e-10	2.99826e-09	AFU1G06960	Pyruvate dehydrogenase E1 component alpha subunit, putative [Source:UniProtKB/TrEMBL;Acc:Q4WJ75]
transcript:CADAFUAT00000654	1459.98	2061.2	858.758	0.416631	-1.26316	6.07439e-10	3.06724e-09	AFU6G04030	Putative uncharacterized protein [Source:UniProtKB/TrEMBL;Acc:Q4WDA2]
transcript:CADAFUAT00001282	45.7597	11.583	79.9365	6.90118	2.78684	6.09825e-10	3.07768e-09	AFU4G02770	Arachidonate 5-lipoxygenase, putative [Source:UniProtKB/TrEMBL;Acc:Q4WA38]
transcript:CADAFUAT00002214	303.003	465.818	140.188	0.300951	-1.7324	6.27276e-10	3.16411e-09	AFU6G13320	Rho guanyl nucleotide exchange factor, putative [Source:UniProtKB/TrEMBL;Acc:Q4WLJ4]
transcript:CADAFUAT00005530	494.864	249.656	740.072	2.96436	1.56772	6.29881e-10	3.17559e-09	AFU3G10810	Putative uncharacterized protein [Source:UniProtKB/TrEMBL;Acc:Q4WXV3]
transcript:CADAFUAT00001621	100.544	36.7275	164.361	4.47514	2.16193	6.36195e-10	3.20576e-09	AFU6G08080	Glycosyl hydrolase, putative [Source:UniProtKB/TrEMBL;Acc:Q4WN03]
transcript:CADAFUAT00004837	5832.99	8130.49	3535.48	0.434842	-1.20144	6.44213e-10	3.24448e-09	AFU2G07410	Pre-mRNA splicing factor (Srp1), putative [Source:UniProtKB/TrEMBL;Acc:Q4X276]
transcript:CADAFUAT00002088	529.275	788.07	270.481	0.343219	-1.5428	6.46168e-10	3.25263e-09	AFU6G12880	Putative uncharacterized protein [Source:UniProtKB/TrEMBL;Acc:Q4WLN6]
transcript:CADAFUAT00005049	162.681	69.3488	256.012	3.69167	1.88427	6.5495e-10	3.29513e-09	AFU3G07530	pH signal transduction protein PalI, putative [Source:UniProtKB/TrEMBL;Acc:Q4WWY3]
transcript:CADAFUAT00008485	40654.2	59479.7	21828.8	0.366996	-1.44616	6.6071e-10	3.32239e-09	AFU4G07730	60S ribosomal protein L11 [Source:UniProtKB/TrEMBL;Acc:Q4WP20]
transcript:CADAFUAT00004824	791.045	428.845	1153.24	2.68919	1.42717	6.8544e-10	3.44496e-09	AFU2G12980	Protein transport protein sec31 [Source:UniProtKB/Swiss-Prot;Acc:Q4X0M4]
transcript:CADAFUAT00004515	59.4084	17.7068	101.11	5.71025	2.51355	7.00673e-10	3.51969e-09	AFU2G09880	Putative uncharacterized protein [Source:UniProtKB/TrEMBL;Acc:Q4X1I2]
transcript:CADAFUAT00000532	35.2033	62.7529	7.65357	0.121964	-3.03548	7.05369e-10	3.54145e-09	AFU6G03290	Isochorismatase family hydrolase, putative [Source:UniProtKB/TrEMBL;Acc:Q4WD29]
transcript:CADAFUAT00007265	2195.32	1307.59	3083.05	2.3578	1.23744	7.16538e-10	3.59567e-09	AFU1G09560	Protein transport protein (LST8), putative [Source:UniProtKB/TrEMBL;Acc:Q4WTE7]
transcript:CADAFUAT00005060	3702.64	5185.5	2219.79	0.428076	-1.22406	7.20469e-10	3.61352e-09	AFU3G06370	CHCH domain protein [Source:UniProtKB/TrEMBL;Acc:Q4WWM2]
transcript:CADAFUAT00009318	1743.96	2451.21	1036.7	0.422936	-1.24149	7.23499e-10	3.62684e-09	AFU7G04430	Ribosome biogenesis protein (Rrs1), putative [Source:UniProtKB/TrEMBL;Acc:Q4WGB3]
transcript:CADAFUAT00007848	1702.65	2400.9	1004.4	0.418345	-1.25724	7.26267e-10	3.63884e-09	AFU4G06010	Peptide alpha-N-acetyltransferase Nat2, putative [Source:UniProtKB/TrEMBL;Acc:Q4WNJ9]
transcript:CADAFUAT00008780	742.002	1084.71	399.295	0.368112	-1.44178	7.27394e-10	3.6426e-09	AFU1G07580	Cell polarity protein (Alp11), putative [Source:UniProtKB/TrEMBL;Acc:Q4WJ16]
transcript:CADAFUAT00006251	78336	118881	37790.7	0.317885	-1.65342	7.35912e-10	3.68336e-09	AFU5G06360	60S ribosomal protein L8, putative [Source:UniProtKB/TrEMBL;Acc:Q4WTW7]
transcript:CADAFUAT00003525	687.745	1018.91	356.583	0.349966	-1.51471	7.41392e-10	3.70887e-09	AFU2G00500	Putative uncharacterized protein [Source:UniProtKB/TrEMBL;Acc:Q4WIV7]
transcript:CADAFUAT00002222	9974.77	13854.5	6095.04	0.439931	-1.18465	7.44502e-10	3.72251e-09	AFU6G12780	Putative uncharacterized protein [Source:UniProtKB/TrEMBL;Acc:Q4WLP6]
transcript:CADAFUAT00004428	12449.9	17530.8	7369.13	0.420354	-1.25032	7.45097e-10	3.72356e-09	AFU2G16820	Curved DNA-binding protein (42 kDa protein) [Source:UniProtKB/TrEMBL;Acc:Q4WZI4]
transcript:CADAFUAT00000462	1342.49	1909.24	775.734	0.406305	-1.29937	7.50449e-10	3.74838e-09	AFU6G03470	ABC multidrug transporter, putative [Source:UniProtKB/TrEMBL;Acc:Q4WD46]
transcript:CADAFUAT00004299	1254.38	727.523	1781.24	2.44837	1.29182	7.54648e-10	3.76742e-09	AFU2G11780	Probable DNA-binding protein creA [Source:UniProtKB/Swiss-Prot;Acc:Q4X0Z3]
transcript:CADAFUAT00003756	329.011	156.279	501.742	3.21056	1.68282	7.55245e-10	3.76845e-09	AFU2G03690	Putative uncharacterized protein [Source:UniProtKB/TrEMBL;Acc:Q4WHZ2]
transcript:CADAFUAT00000968	47.554	12.9616	82.1465	6.33768	2.66395	7.64046e-10	3.81041e-09	AFU8G01960	Putative uncharacterized protein [Source:UniProtKB/TrEMBL;Acc:Q4WBE0]
transcript:CADAFUAT00005972	849.606	465.042	1234.17	2.65389	1.40811	7.7022e-10	3.83922e-09	AFU5G08330	RNA binding protein [Source:UniProtKB/TrEMBL;Acc:Q4WUG1]
transcript:CADAFUAT00009304	3367.55	4733.28	2001.82	0.422924	-1.24153	7.80332e-10	3.88564e-09	AFU7G05380	Putative uncharacterized protein [Source:UniProtKB/TrEMBL;Acc:Q4WGK8]
transcript:CADAFUAT00005447	415.098	624.947	205.25	0.328428	-1.60635	7.80284e-10	3.88564e-09	AFU3G12090	Putative uncharacterized protein [Source:UniProtKB/TrEMBL;Acc:Q4WY79]
transcript:CADAFUAT00002201	3126.51	4371.01	1882.01	0.430566	-1.2157	8.0345e-10	3.9987e-09	AFU6G11310	Bifunctional pyrimidine biosynthesis protein (PyrABCN), putative [Source:UniProtKB/TrEMBL;Acc:Q4WM37]
transcript:CADAFUAT00008880	475.523	242.648	708.398	2.91944	1.54569	8.12071e-10	4.03953e-09	AFU1G01620	Putative uncharacterized protein [Source:UniProtKB/TrEMBL;Acc:Q4WKQ8]
transcript:CADAFUAT00000148	449.75	224.114	675.386	3.01358	1.59148	8.12651e-10	4.04035e-09	AFU3G01290	AMID-like mitochondrial oxidoreductase, putative [Source:UniProtKB/TrEMBL;Acc:Q4WFR5]
transcript:CADAFUAT00003865	54.2478	15.2772	93.2184	6.10179	2.60923	8.17242e-10	4.05901e-09	AFU2G04480	Xylosidase/arabinosidase, putative [Source:UniProtKB/TrEMBL;Acc:Q4WHR4]
transcript:CADAFUAT00007326	3412.22	4774.88	2049.57	0.42924	-1.22014	8.17228e-10	4.05901e-09	AFU1G14220	Fibrillarin [Source:UniProtKB/TrEMBL;Acc:E9QV42]
transcript:CADAFUAT00008736	12070.7	17084	7057.44	0.413103	-1.27543	8.20226e-10	4.07175e-09	AFU1G04320	40S ribosomal protein S8 [Source:UniProtKB/TrEMBL;Acc:Q4WJZ0]
transcript:CADAFUAT00008389	40.077	9.46328	70.6907	7.47	2.90111	8.34574e-10	4.14085e-09	AFU4G14000	Tripeptidyl-peptidase sed4 [Source:UniProtKB/Swiss-Prot;Acc:Q4WQU0]
transcript:CADAFUAT00007594	338.174	162.706	513.643	3.15689	1.6585	8.35656e-10	4.1441e-09	AFU1G11040	Putative uncharacterized protein [Source:UniProtKB/TrEMBL;Acc:Q4WT01]
transcript:CADAFUAT00008684	554.962	288.998	820.925	2.84059	1.50619	8.37591e-10	4.15158e-09	AFU1G06900	C2H2 transcription factor Crz1, putative [Source:UniProtKB/TrEMBL;Acc:Q4WJ81]
transcript:CADAFUAT00003563	2639.81	3659.99	1619.62	0.44252	-1.17618	8.42626e-10	4.1744e-09	AFU2G06030	37S ribosomal protein S18, putative [Source:UniProtKB/TrEMBL;Acc:Q4WHB1]
transcript:CADAFUAT00004898	291.529	140.78	442.279	3.14164	1.65152	8.45836e-10	4.18816e-09	AFU2G15490	TPR domain protein [Source:UniProtKB/TrEMBL;Acc:Q4WZW9]
transcript:CADAFUAT00000978	51.3061	14.193	88.4191	6.22975	2.63917	8.53992e-10	4.22639e-09	AFU8G01910	Histidine acid phosphatase, putative [Source:UniProtKB/TrEMBL;Acc:Q4WBD5]
transcript:CADAFUAT00001011	24.573	44.9295	4.21657	0.0938486	-3.41352	8.61208e-10	4.25993e-09	AFU8G00170	Nonribosomal peptide synthetase 13 [Source:UniProtKB/Swiss-Prot;Acc:Q4WAW3]
transcript:CADAFUAT00008079	1720.96	2432.84	1009.07	0.41477	-1.26961	8.65044e-10	4.27672e-09	AFU4G06670	Allergen Asp f 7 [Source:UniProtKB/Swiss-Prot;Acc:O42799]
transcript:CADAFUAT00006017	639.257	335.35	943.164	2.81247	1.49184	8.7616e-10	4.32947e-09	AFU5G08850	Putative uncharacterized protein [Source:UniProtKB/TrEMBL;Acc:Q4WUL2]
transcript:CADAFUAT00000302	613.678	319.326	908.031	2.84359	1.50771	8.77295e-10	4.33287e-09	AFU3G00930	C6 transcription factor, putative [Source:UniProtKB/TrEMBL;Acc:Q4WFV1]
transcript:CADAFUAT00008144	1552.41	2187.04	917.789	0.419649	-1.25274	8.81695e-10	4.35239e-09	AFU4G06250	Ribosome biogenesis (Nop4), putative [Source:UniProtKB/TrEMBL;Acc:Q4WNM3]
transcript:CADAFUAT00004631	210.883	328.411	93.3548	0.284262	-1.81471	8.97452e-10	4.42791e-09	AFU2G14547	Putative uncharacterized protein [Source:UniProtKB/TrEMBL;Acc:A4D9B7]
transcript:CADAFUAT00002752	948.877	1373.99	523.765	0.3812	-1.39138	9.21744e-10	4.54546e-09	AFU5G04010	tRNA-splicing endonuclease subunit Sen2, putative [Source:UniProtKB/TrEMBL;Acc:Q4WES2]
transcript:CADAFUAT00006594	79.0993	27.0763	131.122	4.84269	2.27581	9.2989e-10	4.5833e-09	AFU5G09030	F-box domain and ankyrin repeat protein [Source:UniProtKB/TrEMBL;Acc:Q4WUN0]
transcript:CADAFUAT00004146	124.35	50.3928	198.307	3.93523	1.97645	9.38667e-10	4.62421e-09	AFU2G11670	Putative uncharacterized protein [Source:UniProtKB/TrEMBL;Acc:Q4X104]
transcript:CADAFUAT00005324	1225.67	1742.9	708.438	0.406471	-1.29878	9.43639e-10	4.64635e-09	AFU3G09750	rRNA processing protein Utp6, putative [Source:UniProtKB/TrEMBL;Acc:Q4WXJ7]
transcript:CADAFUAT00007495	34374.9	49841.1	18908.7	0.37938	-1.39829	9.71202e-10	4.77963e-09	AFU1G10510	60S ribosomal protein L35 [Source:UniProtKB/TrEMBL;Acc:Q4WT53]
transcript:CADAFUAT00005087	45708	66843.4	24572.7	0.367615	-1.44373	9.73128e-10	4.78669e-09	AFU3G06760	60S ribosomal protein L37 [Source:UniProtKB/TrEMBL;Acc:Q4WWR1]
transcript:CADAFUAT00007168	2368.69	3320.49	1416.89	0.426712	-1.22867	9.74696e-10	4.79197e-09	AFU1G15000	2-isopropylmalate synthase [Source:UniProtKB/TrEMBL;Acc:Q4WRV1]
transcript:CADAFUAT00005868	1970.43	2758.6	1182.26	0.428571	-1.22239	1.04503e-09	5.13516e-09	AFU3G11090	Golgi complex component Cog3, putative [Source:UniProtKB/TrEMBL;Acc:Q4WXY1]
transcript:CADAFUAT00005270	18191.8	25846.4	10537.3	0.407687	-1.29446	1.09449e-09	5.37545e-09	AFU3G06030	Ubiquitin conjugating enzyme (UbcD), putative [Source:UniProtKB/TrEMBL;Acc:Q4WWI8]
transcript:CADAFUAT00004399	15992.7	22655.8	9329.49	0.411792	-1.28001	1.1012e-09	5.4057e-09	AFU2G11300	Methylenetetrahydrofolate reductase [Source:UniProtKB/TrEMBL;Acc:Q4X140]
transcript:CADAFUAT00008056	3430.99	2108.92	4753.07	2.25379	1.17235	1.11415e-09	5.46652e-09	AFU4G07400	Sensor histidine kinase/response regulator, putative [Source:UniProtKB/TrEMBL;Acc:Q4WNY6]
transcript:CADAFUAT00001268	2519.68	3505.48	1533.88	0.437566	-1.19243	1.14702e-09	5.62491e-09	AFU4G03090	Putative uncharacterized protein [Source:UniProtKB/TrEMBL;Acc:Q4WA06]
transcript:CADAFUAT00000345	26.5187	4.42643	48.6111	10.982	3.45707	1.15907e-09	5.68116e-09	AFU3G01220	Probable aspartic-type endopeptidase AFUA_3G01220 [Source:UniProtKB/Swiss-Prot;Acc:Q4WFS2]
transcript:CADAFUAT00008427	245.911	375.793	116.029	0.308758	-1.69545	1.18617e-09	5.81104e-09	AFU4G10610	Stress responsive A/B barrel domain protein [Source:UniProtKB/TrEMBL;Acc:Q4WPV7]
transcript:CADAFUAT00000038	4458.19	6155.49	2760.89	0.448526	-1.15674	1.19138e-09	5.83362e-09	AFU3G04150	Mitochondrial enoyl reductase, putative [Source:UniProtKB/TrEMBL;Acc:Q4WEY3]
transcript:CADAFUAT00002351	1903.91	1154.63	2653.19	2.29787	1.2003	1.22052e-09	5.97327e-09	AFU6G13420	Ubiquitin-like protein DskB, putative [Source:UniProtKB/TrEMBL;Acc:Q4WLI4]
transcript:CADAFUAT00001341	261.193	124.448	397.938	3.19764	1.67701	1.22459e-09	5.98716e-09	AFU4G03670	C6 transcription factor, putative [Source:UniProtKB/TrEMBL;Acc:Q4W9U7]
transcript:CADAFUAT00002877	1662.07	2342.06	982.085	0.419324	-1.25386	1.22401e-09	5.98716e-09	AFU5G03090	Small nucleolar ribonucleoprotein complex subunit (Pwp2), putative [Source:UniProtKB/TrEMBL;Acc:Q4WEI1]
transcript:CADAFUAT00004684	1128.96	1608.84	649.087	0.40345	-1.30954	1.23461e-09	6.03309e-09	AFU2G13960	Tafazzin [Source:UniProtKB/TrEMBL;Acc:Q4X0C4]
transcript:CADAFUAT00008657	116.761	46.4921	187.03	4.02284	2.00821	1.2438e-09	6.07498e-09	AFU1G06890	Alpha-1,2-mannosyltransferase (Alg11), putative [Source:UniProtKB/TrEMBL;Acc:Q4WJ82]
transcript:CADAFUAT00005356	1226.54	718.518	1734.56	2.41409	1.27148	1.25161e-09	6.11004e-09	AFU3G12900	MFS transporter, putative [Source:UniProtKB/TrEMBL;Acc:Q4WYG0]
transcript:CADAFUAT00001985	3885.6	2374.36	5396.83	2.27296	1.18457	1.27529e-09	6.2225e-09	AFU6G10000	Putative uncharacterized protein [Source:UniProtKB/TrEMBL;Acc:Q4WMG3]
transcript:CADAFUAT00005078	7048.94	9753.56	4344.32	0.445408	-1.1668	1.27787e-09	6.23195e-09	AFU3G08250	Putative uncharacterized protein [Source:UniProtKB/TrEMBL;Acc:Q4WX52]
transcript:CADAFUAT00005077	53761.1	79305.1	28217.2	0.355805	-1.49084	1.27955e-09	6.23702e-09	AFU3G06960	60S ribosomal protein L21, putative [Source:UniProtKB/TrEMBL;Acc:Q4WWT1]
transcript:CADAFUAT00009859	101690	154825	48554.6	0.313609	-1.67296	1.28521e-09	6.26146e-09	AFU
transcript:CADAFUAT00009582	2468.04	1462.62	3473.45	2.37481	1.24781	1.29051e-09	6.2841e-09	AFU7G06750	Phosphoglycerate mutase family protein, putative [Source:UniProtKB/TrEMBL;Acc:Q4WGZ3]
transcript:CADAFUAT00001262	200.462	90.6117	310.312	3.42463	1.77595	1.33332e-09	6.48932e-09	AFU7G01670	MFS transporter Fmp42, putative [Source:UniProtKB/TrEMBL;Acc:Q4WAK9]
transcript:CADAFUAT00005145	2555.38	1561.42	3549.33	2.27314	1.18468	1.35202e-09	6.57702e-09	AFU3G13080	Putative uncharacterized protein [Source:UniProtKB/TrEMBL;Acc:Q4WYH7]
transcript:CADAFUAT00006688	1740.96	2451.59	1030.33	0.420272	-1.2506	1.36418e-09	6.63254e-09	AFU5G10540	Glycogen branching enzyme GbeA, putative [Source:UniProtKB/TrEMBL;Acc:Q4WV24]
transcript:CADAFUAT00009578	35.1466	62.2995	7.99362	0.12831	-2.9623	1.3648e-09	6.63254e-09	AFU7G04950	Lipase, putative [Source:UniProtKB/TrEMBL;Acc:Q4WGG4]
transcript:CADAFUAT00003674	9043.53	5508.22	12578.8	2.28365	1.19134	1.38559e-09	6.73021e-09	AFU2G03700	HMG-CoA reductase [Source:UniProtKB/TrEMBL;Acc:Q4WHZ1]
transcript:CADAFUAT00001729	11201	6789.45	15612.5	2.29952	1.20133	1.38835e-09	6.74026e-09	AFU6G13540	Carboxypeptidase Y homolog A [Source:UniProtKB/Swiss-Prot;Acc:Q5VJG9]
[truncated: 1,502 more rows]
