# Supplementary material for: Determining Aspergillus fumigatus transcription factor expression and function during invasion of the mammalian lung
Source: PLoS Pathog. 2021 Mar 29;17(3):e1009235. doi: 10.1371/journal.ppat.1009235 (PMC8031882; doi:10.1371/journal.ppat.1009235)
Supplement: S3 Table — (XLSX) [file ppat.1009235.s008.xlsx]

## Sheet: Sheet1
S3 Table. List of PCR primers used in the experiments.
Primer Name	Primer sequence (5' - 3')
3g08520F4	ATTGGTACCTGAGTCATCGGCTCACAACTTC
3g08520F3	ATATCTAGAATCTCGATCTTTCTTCGACC
3g08520F2	TCGTTTTACAACGTCGTGACTGGGAAAACCCTGGCGTCCAAGACGTGATTCCTCAT
3g08520F1	TCCTCTGATTCCCGTGCGAC
3g08520Screen-F	TCATCATGTGATATGCGAGAG
3g08520Screen-R	ATGGGATGTGGAGGTATTGCG
3g08520Com-NotI	TATGCGGCCGCTGTTCATCCATGGACAATG
3g08520Com-XbaI	ATATCTAGATGCTTTCTCGAATGTCTATACC
3g08520RT-F	ACGATGATGATGACGAGG
3g08520RT-R	TTCGAACTCACGCGTCGA
3g08010F4	ATTGGTACCAGATACTCGTATTGTGCTCG
3g08010F3	ATATCTAGACAGACTTAGCAAGTCAGCAG
3g08010F2	TCGTTTTACAACGTCGTGACTGGGAAAACCCTGGCGACTCGAATCAGATGTTCCCCTC
3g08010F1	ACCACCTGCAACTTATCCTGCC
3g08010Screen-F	TCACCTACATGCACCAGAAG
3g08010Screen-R	TGAGTCATCCGTGTAGTAGC
3g08010ComF-NotI	TACTGCGGCCGCAGAGTAGTCGTTGCGTGAGTTC
3g08010ComR-XbaI	TGCGCTTCTAGATAAGAACGTGATTC
3g08010RT-F	GAACCTTCGCCGTTCGAACC
3g08010RT-R	TGACGATCGAAAGTCAGAGG
1g15190F4	ATTGGTACCTGTCTACAGCAAGTCCAGAC
1g15190F3	ATATCTAGATGAGCTTGAGGATGATGTCC
1g15190F2	TCGTTTTACAACGTCGTGACTGGGAAAACCCTGGCGTGGAACTATCTGCACCTGAC
1g15190F1	TGAGCATCTCTCATCACCTC
1g15190Screen-F	TGTGACTACATGGATGTTGC
1g15190Screen-R	AGATACCTCTGGTTCTCGAG
1g15910RT-F	AGAGCTGCTCGACTTTGT
1g15910RT-R	TGCAGTGCTCCTCGTCAC
3g08050F4	TAACTCGAGTGGATTCTGTTTGATGTCTCGC
3g08050F3	TATACTAGTTGGACGACTGGAGAGTGATAAC
3g08050F2	TCGTTTTACAACGTCGTGACTGGGAAAACCCTGGCGACATCACTTATGCCTAACGACC
3g08050F1	TGCACGAGATCAATGTCGATCG
3g08050Screen-F	AGCAGCAGGCTAGCTCGACTC
3g08050Screen-R	TCGATAGCATCGAGCGAGATG
3g08050RT-F	AGATGGACTCGAGCATAG
3g08050RT-R	AAGTCCATGGCTGAGATG
5g13790F4	ATTGGTACCAGTAGTGACAATCAGCCAGCTC
5g13790F3	ATATCTAGATGGCGAGATGTTATCTATCATC
5g13790F2	TCGTTTTACAACGTCGTGACTGGGAAAACCCTGGCGAGTATGGTCAGGTTGTACGGTG
5g13790F1	AGCTAGATCCATAGTCGTTGTC
5g13790Screen-F	AGATGCAGGGTGTGTCGTACAG
5g13790Screen-R	ATAGTCGGATCTGATCTGCACG
5g13790RT-F	ATCGTCGAGTACAATGCGAC
5g13790RT-R	ACACTCGGTCCAAGCTCG
7g00130F4	ATTGGTACCAGTACCTGTTAGTCAACGTCG
7g00130F3	TAACTCGAGTGCTTTAACTGACCAGACAAGCG
7g00130F2	TCGTTTTACAACGTCGTGACTGGGAAAACCCTGGCGAGATGGACTGCGTCTCTCCGTC
7g00130F1	AGCAGGATCATCGACTTGTAACAG
7g00130Screen-F	TCCATGCGCGACGAGCTC
7g00130Screen-R	TTGCCTACCTCTCCGACC
7g00130RT-F	TCATTGGCATGCAATGCG
7g00130RT-R	ATCTGGCATAACTGCCTG
7g00130Up-F	AGATCACCGACAGTGGATCC
HYG-R	TCGGTTTCAGGCAGGTCTTG
8g05270F4	TAACTCGAGACATGAATCCCTCAGTACATC
8g05270F3	TATACTAGTAGATGAGACCTTGGTGAACGG
8g05270F2	TCGTTTTACAACGTCGTGACTGGGAAAACCCTGGCGAGCAGTAACGCTTCAGGCGAG
8g05270F1	ACATCGTCTGCAGGATGGTAC
8g05270Screen-F	ATGCTCAAGCAAGTGTACGA
8g05270Screen-R	CACGAGTCGCTGGATCATAGC
8g05270RT-F	TAGCTATGATCCAGCGAC
8g05270RT-R	AGTCAGACATTGAGCGACC
5g01650F4	ATTGGTACCACTCTGCGTCACTTCGAGGCTG
5g01650F3	TATACTAGTTGACCGACATTGCTCTATGC
5g01650F2	TCGTTTTACAACGTCGTGACTGGGAAAACCCTGGCGACTTCACTCGTGAACGGATCTCG
5g01650F1	TGCTATGTGTCTGTCAGCAGCTC
5g01650Screen-F	ATAGTTCTCTTCCTGGACAC
5g01650Screen-R	AGTCGATGCTGCAGAGATGG
5g01650RT-F	TCCACACGTTGACTCCAC
5g01650RT-R	TCACCTTCTCCAGTTCCG
4g10220F4	ATTGGTACCAGCATTGGGCAGCAGATGCAG
4g10220F3	TAACTCGAGTCGGAGGTGTCTGTCGAAGAC
4g10220F2	TCGTTTTACAACGTCGTGACTGGGAAAACCCTGGCGATCAAAGCATGGAGGGTGTTGATC
4g10220F1	TTCGACGCCGAGGTGCGAGAG
4g10220Screen-F	ACCTCCGACCCATCGACTATG
4g10220Screen-R	TGCATCGCCAGATACTGTCTC
4g10220RT-F	AGTCGTCATCCATCACTT
4g10220RT-R	ATCCACCTGAGTTAGACG
Cas9-F	CGAGACAGCAGAATCACCGC
Cas9-R	GTATTGGGATGAATTTTGTATGCAC
sgRNA-F	GCGTAAGCTCCCTAATTGGC
sgRNA-R	GAGCCAAGAGCGGATTCCTC
FumR-sgRNA-ss-F1	AGTAAGCTCGTCTACGTATGGCGTCCGCACAAGTTTTAGAGCTAGAAATAGCAAGT
FumR-sgRNA-ss-R1	TTGTGCGGACGCCATACGTAGACGAGCTTACTCGTTTCGTCCTCACGG
FumR-sgRNA-ss-F2	AGTAAGCTCGTCACCCCTACTGTTGACAGTAGGTTTTAGAGCTAGAAATAGCAAGT
FumR-sgRNA-ss-R2	CTACTGTCAACAGTAGGGGTGACGAGCTTACTCGTTTCGTCCTCACGG
FumR-RT-F	TAGCGACACATGTGTGCGCTG
FumR-RT-R	TTGACTCGTATGGACACTGCC
FumR-Hyg-F	AGCGTTCACACAATGGACGTCAATCGTAAGCGAATGGTACGTATGGCGTCCGCACTTGACCAAGAATCTATTGCATC
FumR-HygpR	TATAATGCAAACGAGCAAAGACCACAACAGGACCCCTACTGTTGACAGTAGAGTGTGCTGGAATTCGCCCTTC
FumR-Phleo-F	AGCGTTCACACAATGGACGTCAATCGTAAGCGAATGGTACGTATGGCGTCCGCACGAATTAAAGCCTTCGAGCGTC
FumR-Phleo-R	TATAATGCAAACGAGCAAAGACCACAACAGGACCCCTACTGTTGACAGTAGGAGCTTCATCGAATCACCGGC
DmaW-sgRNA-ss-F1	AGTAAGCTCGTCATGAAGATCAGAAGCTGTGGGTTTTAGAGCTAGAAATAGCAAGT
DmaW-sgRNA-ss-R1	CCACAGCTTCTGATCTTCATGACGAGCTTACTCGTTTCGTCCTCACGG
DmaW-sgRNA-ss-F2	AGTAAGCTCGTCAGCTGTTCATCAGTGGAGACGTTTTAGAGCTAGAAATAGCAAGT
DmaW-sgRNA-ss-R2	GTCTCCACTGATGAACAGCTGACGAGCTTACTCGTTTCGTCCTCACGG
DmaW-RT-F	ATGCTATCCGACCAACAGCG
DmaW-RT-R	ACCACTCCAGATCAATGCTC
DmaW-Hyg-F	TGCGGAGGCCTATCGAGTTCTTAGTCGCGCCTTTAGATTCGATAATGAAGATCAGAAGCTGTTGACCAAGAATCTATTGCATC
Dmaw-Hyg-R	TCCGCGGGTGTCATCGGGTTACAGCCCGGAAGTAAGTCCCGAGCTGTTCATCAGTGGAGAGTGTGCTGGAATTCGCCCTTC
Aspf1-F	CCGCTTGAGCAGACATCACCCCATGGCCTGACTACGTCCAAGATGGTTGC
Aspf1-R	TGATTTCAGTAACGTTAAGTGGATCCTGGTCGAAGAAAGGAGTGGCAGC
Phleo-OE-F	TCCAGTTTCCAAAAACGCTCCAAATCCGGAGAAATATATTTACAAAGATGCTATGACCATGATTACTTCACATC
Phleo-OE-R	GCCAACGATTTTGTTGTGGTCCTCCTGAATGAGAGGCGCCATAATAACGACGGCCAGTGCCAAGCTTGC
OE-sgRNA-ss-F	AGTAAGCTCGTCGTAGGTTATTACCCTGCCCTGTTTTAGAGCTAGAAATAGCAAGT
OE-sgRNA-ss-R	AGGGCAGGGTAATAACCTACGACGAGCTTACTCGTTTCGTCCTCACGG
Cas9-ScreenF	ATGGACAAGAAGTATAGCATCG
Cas9-ScreenR	GGAGTCAGACCAAGTGACAAC
sgRNA-ScreenF	TTGGCCCATCCGGCATCTGTA
sgRNA-ScreenR	CTCTGCTAAGCTATTCTTCTGC
TEF1-RT-F	GTGACTCCAAGAACGATCC
TEF1-RT-R	AGAACTTGCAAGCAATGTGG
LaeA-RT-F	TTGGAAGGCTTGGCTATTCG
LaeA-RT-R	ATGGCTAGGTTATACCAACG
Aspf1-RT-F	CCTGGACATGCATCAACC
Aspf1-RT-R	AGCTTGCCATTCCCGTCG
AFUB_033230RT-F	TGACTCTGACCGACCATTAC
AFUB_033230RT-R	CAACGACACTGATCTCGTGG
AFUB_033720RT-F	TCTAATGCATGCACAACGAC
AFUB_033720RT-R	TGAAGGAGCCATTCGGCATA
AFUB_018450RT-F	AGCTTCAGCATCGTCACATC
AFUB_018450RT-R	AGGGTACATGGAACACATCTC
AFUB_046920RT-F	TCATGGTACATGCTCGATTC
AFUB_046920RT-R	TCAAGGATCCAGCCGAGTTC
AFUB_044850RT-F	TCTCACTCATGGTGGTCGAC
AFUB_044850RT-R	CGAATAAACACAGGACATGC
AFUB_036280RT-F	TGTGCGTCCGAATACGCAC
AFUB_036280RT-R	TCAACCCAGTTGATCCAGG
AFUB_034490RT-F	TGCCTTAGATCGCATCTGTTG
AFUB_034490RT-R	TCACCGAGTCGAAGACAGAAC
AFUB_100730RT-F	ACTGCCATCATTGGACCTGG
AFUB_100730RT-R	TCTACTGCTCGGTTCCAACG
AFUB_072040RT-F	TAGTCCTTGAGGACATTGGC
AFUB_072040RT-R	ATCTACGTCAATCTACGCTC
AFUB_060450RT-F	TAACGACGTCCATACCATCG
AFUB_060450RT-R	GAGTCTCCAGGATGAGGTCT
AFUB_074500RT-F	ATCACGATCACTCATATGAG
AFUB_074500RT-R	ATGAGCCAGCAATTCGTTGC
AFUB_078040RT-F	TGCAGAAGCTGGATGCATC
AFUB_078040RT-R	ATCCTCGCGCCAACGTATG
AFUB_000780RT-F	AGTTGACGATCGACTATGCC
AFUB_000780RT-R	ATCCATCATAGACGGATTCC
AFUB_086710RT-F	ACGTTTGAGCCACATCTCG
AFUB_086710RT-R	AGCATCTCGCATTGCTTTG
AFUB_086290RT-F	AGCACCTCTGCCTTGGTGG
AFUB_086290RT-R	CTAGATCGATGGTGTTGTC
AFUB_086200RT-F	GTTACTGGAGCTCAAGTCTG
AFUB_086200RT-R	AGCATACGTGAGGTTGTCCA
